# Supplementary material for: Synthesis, structure and Hirshfeld surface analysis of 2-oxo-2H-chromen-6-yl 4-tert-butyl­benzoate: work carried out as part of the AFRAMED project
Source: Acta Crystallogr E Crystallogr Commun. 2024 Jan 5;80(Pt 2):106–9. doi: 10.1107/S2056989023011052 (PMC10848970; doi:10.1107/S2056989023011052)
Supplement: Supplementary file 1 [file e-80-00106-sup1.cif]

##############################################################################
#                                                                            #
# This CIF contains the data in a paper accepted for publication in          #
# Acta Crystallographica Section E. It conforms to the requirements of       #
# Notes for Authors for Acta Crystallographica Section E, and has been       #
# peer reviewed under the auspices of the IUCr Commission on Journals.       #
#                                                                            #
# Full details of the Crystallographic Information File format               #
# are given in the paper "The Crystallographic Information File (CIF):       #
# a New Standard Archive File for Crystallography" by S. R. Hall, F. H.      #
# Allen and I. D. Brown [Acta Cryst. (1991), A47, 655-685].                  #
#                                                                            #
# The current version of the core CIF dictionary is obtainable from          #
# ftp://ftp.iucr.org/pub/cif_core.dic.                                       #
#                                                                            #
# Software is freely available for graphical display of the structure(s)     #
# in this CIF. For information consult the CIF software page                 #
# http://www.iucr.org/resources/cif/software.                                #
#                                                                            #
# This file may be used for bona fide research purposes within the           #
# scientific community so long as proper attribution is given to the journal # 
# article from which it was obtained.                                        #
#                                                                            #
##############################################################################
data_I
_audit_creation_method     'SHELXL-2018/3'
_journal_date_recd_electronic     2023-12-01
_journal_date_accepted     2023-12-24
_journal_name_full     'Acta Crystallographica, Section E'
_journal_year     2025
_journal_volume     81
_journal_issue      1
_journal_page_first     0
_journal_page_last     0
_journal_paper_category     GO
_journal_paper_doi     10.1107/S2056989023011052
_journal_coeditor_code     HB8087
_publ_contact_author_name     'Claude Lecomte'
_publ_contact_author_address
;
CRM2, CNRS Universit\'e de Lorraine, Vandoeuvre-l\`es-Nancy CEDEX BP 70239,
France
;
_publ_contact_author_email
;
claude.lecomte@univ-lorraine.fr, patrice.kenfack@univ-dschang.org
;
_publ_contact_author_fax     ?
_publ_contact_author_phone     ?
_publ_section_title
;
Synthesis, structure and Hirshfeld surface analysis of
2-oxo-2<i>H</i>-chromen-6-yl 4-<i>tert</i>-butylbenzoate: work carried out as
part of the AFRAMED project
;
_publ_section_title_footnote     .
loop_
    _publ_author_name
    _publ_author_address
    'Kenfack Tsobnang, Patrice'
;
Chemistry Department, University of Dschang, PO Box 67, Dschang, Cameroon
;
    'Ziki, Eric '
;
Physics Department,
Faculty of Science of Structure of Matter and Technology,
Universit\'e F\'elix Houphouet-Boigny, Abidjan, 08 BP 582 Abidjan,
Cote d'Ivoire
;
    'Siaka, Soso '
;
Chemistry Department, Faculty of Science, University of Nazi BONI,
01 BP 1091 Bobo Dioulasso 01, Burkina Faso
;
    'Yoda, Jules '
;
Chemistry Department, Faculty of Science, University of Nazi BONI,
01 BP 1091 Bobo Dioulasso 01, Burkina Faso
Department of Medicine, Traditional Pharmacopeias and Pharmacy,
Institute for Health Sciences Research, 03 BP 7192 Ouagadougou 03, Burkina Faso
;
    'Kamal, Seham '
;
Physics Department, Faculty of Science, Cairo University, 12613 Giza, Egypt
;
    'Bouraima, Adam  '
;
Chemistry Department, Faculty of Science,
Masuku University of Science and Technology, Franceville, Gabon
;
    'Djifa Hounsi,  Ayi  '
;
Physics Department, Faculty of Science, University of Lom\'e, Togo
;
    'Wenger, Emmanuel '
;
CRM2, CNRS Universit\'e de Lorraine, Vandoeuvre-l\`es-Nancy CEDEX BP 70239,
France
;
    'Bendeif, El-Eulmi'
;
CRM2, CNRS Universit\'e de Lorraine, Vandoeuvre-l\`es-Nancy CEDEX BP 70239,
France
;
    'Lecomte, Claude'
;
CRM2, CNRS Universit\'e de Lorraine, Vandoeuvre-l\`es-Nancy CEDEX BP 70239,
France
;
_publ_section_synopsis
;
In the title coumarin derivative, the dihedral angle between the
2<i>H</i>-chromen-2-one ring system and the phenyl ring is 89.12(5)\%. In the
crystal, the molecules are linked by C---H...O hydrogen bonds into [010]
double chains.
;
_chemical_name_systematic
;
2-Oxo-2<i>H</i>-chromen-6-yl 4-<i>tert</i>-butylbenzoate
;
_chemical_name_common     ?
_chemical_formula_moiety     'C20 H18 O4'
_chemical_formula_sum     'C20 H18 O4'
_chemical_formula_iupac     'C20 H18 O4'
_chemical_formula_weight     322.34
_chemical_melting_point     ?
_symmetry_space_group_name_hall     '-C 2yc'
_space_group_crystal_system     monoclinic
_space_group_name_H-M_alt     'C 2/c'
_space_group_name_Hall     '-C 2yc'
loop_
    _space_group_symop_operation_xyz
    'x, y, z'
    '-x, y, -z+1/2'
    'x+1/2, y+1/2, z'
    '-x+1/2, y+1/2, -z+1/2'
    '-x, -y, -z'
    'x, -y, z-1/2'
    '-x+1/2, -y+1/2, -z'
    'x+1/2, -y+1/2, z-1/2'
_cell_length_a     35.908(4)
_cell_length_b     6.8473(6)
_cell_length_c     13.2661(11)
_cell_angle_alpha     90
_cell_angle_beta     98.915(4)
_cell_angle_gamma     90
_cell_volume     3222.3(5)
_cell_formula_units_Z     8
_cell_measurement_reflns_used     4940
_cell_measurement_theta_min     2.297
_cell_measurement_theta_max     30.580
_cell_measurement_temperature     100.00(10)
_exptl_crystal_description     'prism'
_exptl_crystal_colour     'colourless'
_exptl_crystal_size_max     0.203
_exptl_crystal_size_mid     0.152
_exptl_crystal_size_min     0.078
_exptl_crystal_density_diffrn     1.329
_exptl_crystal_density_meas     ?
_exptl_crystal_density_method     ?
_exptl_crystal_F_000     1360
_exptl_absorpt_coefficient_mu     0.092
_exptl_absorpt_correction_type     multi-scan
_exptl_absorpt_process_details
;
(<i>SADABS</i>; Krause <i>et al.</i>,  2015)
;
_exptl_absorpt_correction_T_min     0.731
_exptl_absorpt_correction_T_max     0.895
_diffrn_ambient_temperature     100.00(10)
_diffrn_source     'fine-focus sealed tube'
_diffrn_radiation_type     MoK\a
_diffrn_radiation_wavelength     0.71073
_diffrn_radiation_monochromator     mirror
_diffrn_measurement_device_type     'Bruker D8 Venture'
_diffrn_measurement_method     '\f and \w scans'
_diffrn_detector_area_resol_mean     ?
_diffrn_reflns_number     60054
_diffrn_reflns_av_R_equivalents     0.0610
_diffrn_reflns_av_unetI/netI     0.0321
_diffrn_reflns_theta_min     2.297
_diffrn_reflns_theta_max     30.580
_diffrn_reflns_theta_full     25.242
_diffrn_measured_fraction_theta_max     0.997
_diffrn_measured_fraction_theta_full     1.000
_diffrn_reflns_limit_h_min     -51
_diffrn_reflns_limit_h_max     51
_diffrn_reflns_limit_k_min     -9
_diffrn_reflns_limit_k_max     9
_diffrn_reflns_limit_l_min     -18
_diffrn_reflns_limit_l_max     18
_refine_special_details     ?
_reflns_number_total     4940
_reflns_number_gt     3518
_reflns_threshold_expression     'I > 2\s(I)'
_refine_ls_structure_factor_coef     Fsqd
_refine_ls_matrix_type     full
_refine_ls_R_factor_all     0.0631
_refine_ls_R_factor_gt     0.0442
_refine_ls_wR_factor_gt     0.1148
_refine_ls_wR_factor_ref     0.1238
_refine_ls_goodness_of_fit_ref     1.113
_refine_ls_restrained_S_all     1.113
_refine_ls_number_reflns     4940
_refine_ls_number_parameters     289
_refine_ls_number_restraints     0
_refine_ls_hydrogen_treatment     refall
_refine_ls_weighting_scheme     calc
_refine_ls_weighting_details
              'w=1/[\s^2^(Fo^2^)+(0.0582P)^2^+0.7544P] where P=(Fo^2^+2Fc^2^)/3'
_atom_sites_solution_hydrogens     difmap
_atom_sites_solution_primary     direct
_atom_sites_solution_secondary     direct
_refine_ls_shift/su_max     0.000
_refine_ls_shift/su_mean     0.000
_refine_diff_density_max     0.304
_refine_diff_density_min     -0.268
_refine_ls_extinction_method     none
_refine_ls_extinction_coef     .
loop_
    _atom_type_symbol
    _atom_type_description
    _atom_type_scat_dispersion_real
    _atom_type_scat_dispersion_imag
    _atom_type_scat_source
    'C' 'C' 0.0033 0.0016
                         'International Tables Vol C Tables 4.2.6.8 and 6.1.1.4'
    'H' 'H' 0.0000 0.0000
                         'International Tables Vol C Tables 4.2.6.8 and 6.1.1.4'
    'O' 'O' 0.0106 0.0060
                         'International Tables Vol C Tables 4.2.6.8 and 6.1.1.4'
_computing_data_collection
;
APEX3 (Bruker, 2019)
;
_computing_cell_refinement
;
SAINT (Bruker, 2019)
;
_computing_data_reduction
;
SAINT (Bruker, 2019)
;
_computing_structure_solution
;
<i>SHELXT</i> (Sheldrick, 2015a)
;
_computing_structure_refinement
;
<i>SHELXL2018/3</i> (Sheldrick, 2015b)
;
_computing_molecular_graphics
;
ORTEP-3 (Farrugia, 2012)
;
_computing_publication_material
;
PublCIF (Westrip, 2010)
;
loop_
    _atom_site_type_symbol
    _atom_site_label
    _atom_site_fract_x
    _atom_site_fract_y
    _atom_site_fract_z
    _atom_site_U_iso_or_equiv
    _atom_site_adp_type
    _atom_site_calc_flag
    _atom_site_occupancy
    _atom_site_disorder_assembly
    _atom_site_disorder_group
    O O1 0.01365(2) 0.14244(11) 0.13861(6) 0.02265(19) Uani d 1 . .
    O O3 -0.07925(2) 0.77690(11) 0.03962(6) 0.02359(19) Uani d 1 . .
    C C9 -0.01929(3) 0.65096(16) 0.10952(8) 0.0204(2) Uani d 1 . .
    O O2 0.06636(3) 0.00843(12) 0.21536(7) 0.0293(2) Uani d 1 . .
    O O4 -0.11921(2) 0.70415(12) 0.15117(7) 0.0276(2) Uani d 1 . .
    C C5 -0.00869(3) 0.30453(15) 0.11373(8) 0.0195(2) Uani d 1 . .
    C C2 0.06565(3) 0.35501(17) 0.20298(9) 0.0225(2) Uani d 1 . .
    C C6 -0.04569(3) 0.26950(17) 0.07004(9) 0.0219(2) Uani d 1 . .
    C C4 0.00547(3) 0.49326(15) 0.13275(8) 0.0192(2) Uani d 1 . .
    C C1 0.05017(3) 0.15982(17) 0.18837(9) 0.0227(2) Uani d 1 . .
    C C10 -0.11073(3) 0.80567(16) 0.08412(9) 0.0222(2) Uani d 1 . .
    C C3 0.04453(3) 0.51431(17) 0.17689(9) 0.0211(2) Uani d 1 . .
    C C11 -0.13230(3) 0.97493(16) 0.03591(9) 0.0221(2) Uani d 1 . .
    C C7 -0.06982(3) 0.42622(17) 0.04737(9) 0.0221(2) Uani d 1 . .
    C C8 -0.05615(3) 0.61479(16) 0.06872(9) 0.0207(2) Uani d 1 . .
    C C16 -0.12922(3) 1.03226(17) -0.06341(9) 0.0231(2) Uani d 1 . .
    C C14 -0.17523(3) 1.28898(17) -0.05714(9) 0.0235(2) Uani d 1 . .
    C C15 -0.15077(3) 1.18512(17) -0.10943(9) 0.0236(2) Uani d 1 . .
    C C12 -0.15665(4) 1.07610(18) 0.08908(10) 0.0272(3) Uani d 1 . .
    C C13 -0.17742(4) 1.23237(18) 0.04322(10) 0.0280(3) Uani d 1 . .
    C C17 -0.19912(3) 1.45327(17) -0.11186(10) 0.0263(3) Uani d 1 . .
    C C19 -0.17461(4) 1.58787(19) -0.16687(12) 0.0327(3) Uani d 1 . .
    C C20 -0.21829(5) 1.5761(2) -0.03849(13) 0.0402(4) Uani d 1 . .
    C C18 -0.22939(4) 1.3594(2) -0.19155(13) 0.0375(3) Uani d 1 . .
    H H9 -0.0100(4) 0.7858(19) 0.1225(9) 0.018(3) Uiso d 1 . .
    H H3 0.0540(4) 0.644(2) 0.1881(10) 0.022(3) Uiso d 1 . .
    H H2 0.0923(4) 0.3644(18) 0.2369(9) 0.019(3) Uiso d 1 . .
    H H6 -0.0534(4) 0.132(2) 0.0585(11) 0.031(4) Uiso d 1 . .
    H H16 -0.1128(4) 0.963(2) -0.1025(11) 0.028(4) Uiso d 1 . .
    H H7 -0.0961(4) 0.4084(19) 0.0178(10) 0.024(3) Uiso d 1 . .
    H H15 -0.1483(4) 1.220(2) -0.1788(11) 0.028(4) Uiso d 1 . .
    H H12 -0.1584(4) 1.038(2) 0.1596(12) 0.033(4) Uiso d 1 . .
    H H13 -0.1935(4) 1.302(2) 0.0848(12) 0.040(4) Uiso d 1 . .
    H H19A -0.1646(5) 1.519(2) -0.2236(13) 0.042(4) Uiso d 1 . .
    H H18A -0.2457(5) 1.460(2) -0.2292(12) 0.042(4) Uiso d 1 . .
    H H19B -0.1528(5) 1.642(2) -0.1159(13) 0.046(5) Uiso d 1 . .
    H H20A -0.2378(4) 1.495(2) -0.0068(12) 0.038(4) Uiso d 1 . .
    H H18B -0.2453(5) 1.273(3) -0.1618(14) 0.054(5) Uiso d 1 . .
    H H20B -0.1987(4) 1.634(2) 0.0198(12) 0.041(4) Uiso d 1 . .
    H H20C -0.2317(5) 1.687(3) -0.0776(13) 0.051(5) Uiso d 1 . .
    H H19C -0.1898(5) 1.702(2) -0.1991(12) 0.045(4) Uiso d 1 . .
    H H18C -0.2170(5) 1.281(3) -0.2455(14) 0.055(5) Uiso d 1 . .
loop_
    _atom_site_aniso_label
    _atom_site_aniso_U_11
    _atom_site_aniso_U_22
    _atom_site_aniso_U_33
    _atom_site_aniso_U_12
    _atom_site_aniso_U_13
    _atom_site_aniso_U_23
    O1 0.0223(4) 0.0180(4) 0.0272(4) 0.0017(3) 0.0023(3) 0.0003(3)
    O3 0.0218(4) 0.0213(4) 0.0278(4) 0.0041(3) 0.0043(3) 0.0037(3)
    C9 0.0228(6) 0.0186(5) 0.0200(5) -0.0004(4) 0.0039(4) 0.0008(4)
    O2 0.0292(5) 0.0237(4) 0.0349(5) 0.0074(3) 0.0046(4) 0.0034(4)
    O4 0.0293(5) 0.0255(4) 0.0289(5) 0.0011(4) 0.0069(4) 0.0031(3)
    C5 0.0218(5) 0.0173(5) 0.0197(5) 0.0018(4) 0.0044(4) 0.0010(4)
    C2 0.0200(5) 0.0251(6) 0.0227(6) 0.0001(4) 0.0042(4) -0.0004(4)
    C6 0.0250(6) 0.0184(5) 0.0223(6) -0.0014(4) 0.0035(4) -0.0009(4)
    C4 0.0215(5) 0.0182(5) 0.0178(5) -0.0005(4) 0.0033(4) 0.0007(4)
    C1 0.0219(5) 0.0245(6) 0.0225(6) 0.0027(4) 0.0058(4) 0.0003(4)
    C10 0.0210(5) 0.0211(5) 0.0239(6) -0.0005(4) 0.0017(4) -0.0027(4)
    C3 0.0223(6) 0.0215(5) 0.0199(5) -0.0023(4) 0.0045(4) -0.0003(4)
    C11 0.0197(5) 0.0206(5) 0.0256(6) 0.0001(4) 0.0023(4) -0.0012(4)
    C7 0.0206(6) 0.0226(5) 0.0226(6) -0.0012(4) 0.0021(4) 0.0005(4)
    C8 0.0226(6) 0.0188(5) 0.0209(5) 0.0038(4) 0.0042(4) 0.0017(4)
    C16 0.0211(6) 0.0227(5) 0.0258(6) 0.0020(4) 0.0043(4) -0.0019(4)
    C14 0.0190(5) 0.0207(5) 0.0297(6) -0.0001(4) 0.0010(4) -0.0014(4)
    C15 0.0233(6) 0.0240(6) 0.0228(6) 0.0007(4) 0.0015(4) -0.0001(4)
    C12 0.0288(6) 0.0282(6) 0.0257(6) 0.0037(5) 0.0072(5) 0.0014(5)
    C13 0.0275(6) 0.0277(6) 0.0299(6) 0.0067(5) 0.0081(5) -0.0014(5)
    C17 0.0232(6) 0.0229(6) 0.0318(7) 0.0041(5) 0.0008(5) -0.0002(5)
    C19 0.0331(7) 0.0242(6) 0.0396(8) 0.0013(5) 0.0017(6) 0.0042(5)
    C20 0.0427(9) 0.0341(7) 0.0451(9) 0.0169(7) 0.0104(7) 0.0018(6)
    C18 0.0288(7) 0.0307(7) 0.0482(9) 0.0014(6) -0.0094(6) 0.0017(6)
_geom_special_details
;
 All esds (except the esd in the dihedral angle between two l.s. planes)
 are estimated using the full covariance matrix.  The cell esds are taken
 into account individually in the estimation of esds in distances, angles
 and torsion angles; correlations between esds in cell parameters are only
 used when they are defined by crystal symmetry.  An approximate (isotropic)
 treatment of cell esds is used for estimating esds involving l.s. planes.
;
loop_
    _geom_bond_atom_site_label_1
    _geom_bond_atom_site_label_2
    _geom_bond_site_symmetry_2
    _geom_bond_distance
    _geom_bond_publ_flag
    O1 C1 . 1.3789(14) ?
    O1 C5 . 1.3791(13) ?
    O3 C10 . 1.3680(14) ?
    O3 C8 . 1.4036(13) ?
    C9 C8 . 1.3724(16) ?
    C9 C4 . 1.4023(15) ?
    C9 H9 . 0.987(13) ?
    O2 C1 . 1.2150(14) ?
    O4 C10 . 1.2047(14) ?
    C5 C6 . 1.3855(16) ?
    C5 C4 . 1.3972(15) ?
    C2 C3 . 1.3430(16) ?
    C2 C1 . 1.4490(16) ?
    C2 H2 . 0.993(13) ?
    C6 C7 . 1.3829(16) ?
    C6 H6 . 0.985(14) ?
    C4 C3 . 1.4410(16) ?
    C10 C11 . 1.4829(16) ?
    C3 H3 . 0.956(13) ?
    C11 C12 . 1.3903(17) ?
    C11 C16 . 1.3955(17) ?
    C7 C8 . 1.3949(16) ?
    C7 H7 . 0.973(13) ?
    C16 C15 . 1.3858(16) ?
    C16 H16 . 0.967(14) ?
    C14 C15 . 1.3956(17) ?
    C14 C13 . 1.4005(18) ?
    C14 C17 . 1.5281(16) ?
    C15 H15 . 0.967(14) ?
    C12 C13 . 1.3895(17) ?
    C12 H12 . 0.983(15) ?
    C13 H13 . 0.983(16) ?
    C17 C20 . 1.5286(19) ?
    C17 C19 . 1.5347(19) ?
    C17 C18 . 1.5348(18) ?
    C19 H19A . 0.999(17) ?
    C19 H19B . 1.021(17) ?
    C19 H19C . 1.007(17) ?
    C20 H20A . 1.034(16) ?
    C20 H20B . 1.040(16) ?
    C20 H20C . 0.999(18) ?
    C18 H18A . 0.990(16) ?
    C18 H18B . 0.948(18) ?
    C18 H18C . 1.047(18) ?
loop_
    _geom_angle_atom_site_label_1
    _geom_angle_atom_site_label_2
    _geom_angle_atom_site_label_3
    _geom_angle_site_symmetry_1
    _geom_angle_site_symmetry_3
    _geom_angle
    _geom_angle_publ_flag
    C1 O1 C5 . . 121.32(9) ?
    C10 O3 C8 . . 119.20(9) ?
    C8 C9 C4 . . 119.17(10) ?
    C8 C9 H9 . . 121.0(7) ?
    C4 C9 H9 . . 119.8(7) ?
    O1 C5 C6 . . 116.43(9) ?
    O1 C5 C4 . . 121.28(10) ?
    C6 C5 C4 . . 122.28(10) ?
    C3 C2 C1 . . 121.66(11) ?
    C3 C2 H2 . . 122.0(7) ?
    C1 C2 H2 . . 116.3(7) ?
    C7 C6 C5 . . 118.98(10) ?
    C7 C6 H6 . . 123.8(8) ?
    C5 C6 H6 . . 117.2(8) ?
    C5 C4 C9 . . 118.16(10) ?
    C5 C4 C3 . . 118.03(10) ?
    C9 C4 C3 . . 123.80(10) ?
    O2 C1 O1 . . 116.33(10) ?
    O2 C1 C2 . . 126.25(11) ?
    O1 C1 C2 . . 117.41(10) ?
    O4 C10 O3 . . 123.78(10) ?
    O4 C10 C11 . . 126.47(11) ?
    O3 C10 C11 . . 109.74(10) ?
    C2 C3 C4 . . 119.92(10) ?
    C2 C3 H3 . . 122.8(8) ?
    C4 C3 H3 . . 117.2(8) ?
    C12 C11 C16 . . 119.14(11) ?
    C12 C11 C10 . . 119.88(11) ?
    C16 C11 C10 . . 120.97(10) ?
    C6 C7 C8 . . 119.02(11) ?
    C6 C7 H7 . . 121.8(8) ?
    C8 C7 H7 . . 119.2(8) ?
    C9 C8 C7 . . 122.33(10) ?
    C9 C8 O3 . . 117.29(10) ?
    C7 C8 O3 . . 120.12(10) ?
    C15 C16 C11 . . 120.53(11) ?
    C15 C16 H16 . . 118.6(8) ?
    C11 C16 H16 . . 120.8(8) ?
    C15 C14 C13 . . 117.63(11) ?
    C15 C14 C17 . . 119.29(11) ?
    C13 C14 C17 . . 123.04(11) ?
    C16 C15 C14 . . 121.16(11) ?
    C16 C15 H15 . . 118.5(8) ?
    C14 C15 H15 . . 120.3(8) ?
    C13 C12 C11 . . 119.91(12) ?
    C13 C12 H12 . . 120.9(8) ?
    C11 C12 H12 . . 119.2(8) ?
    C12 C13 C14 . . 121.60(11) ?
    C12 C13 H13 . . 116.8(9) ?
    C14 C13 H13 . . 121.6(9) ?
    C14 C17 C20 . . 112.19(11) ?
    C14 C17 C19 . . 110.30(10) ?
    C20 C17 C19 . . 108.67(11) ?
    C14 C17 C18 . . 107.72(10) ?
    C20 C17 C18 . . 109.17(12) ?
    C19 C17 C18 . . 108.73(12) ?
    C17 C19 H19A . . 111.9(9) ?
    C17 C19 H19B . . 109.9(9) ?
    H19A C19 H19B . . 110.0(13) ?
    C17 C19 H19C . . 110.8(9) ?
    H19A C19 H19C . . 106.1(13) ?
    H19B C19 H19C . . 107.9(13) ?
    C17 C20 H20A . . 111.2(9) ?
    C17 C20 H20B . . 111.4(9) ?
    H20A C20 H20B . . 109.1(13) ?
    C17 C20 H20C . . 108.3(10) ?
    H20A C20 H20C . . 108.6(14) ?
    H20B C20 H20C . . 108.1(13) ?
    C17 C18 H18A . . 110.9(9) ?
    C17 C18 H18B . . 112.4(11) ?
    H18A C18 H18B . . 107.1(14) ?
    C17 C18 H18C . . 110.8(10) ?
    H18A C18 H18C . . 107.2(13) ?
    H18B C18 H18C . . 108.3(14) ?
loop_
    _geom_torsion_atom_site_label_1
    _geom_torsion_atom_site_label_2
    _geom_torsion_atom_site_label_3
    _geom_torsion_atom_site_label_4
    _geom_torsion_site_symmetry_1
    _geom_torsion_site_symmetry_2
    _geom_torsion_site_symmetry_3
    _geom_torsion_site_symmetry_4
    _geom_torsion
    _geom_torsion_publ_flag
    C1 O1 C5 C6 . . . . -175.80(10) ?
    C1 O1 C5 C4 . . . . 3.67(16) ?
    O1 C5 C6 C7 . . . . 177.35(10) ?
    C4 C5 C6 C7 . . . . -2.11(17) ?
    O1 C5 C4 C9 . . . . -177.29(10) ?
    C6 C5 C4 C9 . . . . 2.15(17) ?
    O1 C5 C4 C3 . . . . 1.60(16) ?
    C6 C5 C4 C3 . . . . -178.97(10) ?
    C8 C9 C4 C5 . . . . -0.39(16) ?
    C8 C9 C4 C3 . . . . -179.21(10) ?
    C5 O1 C1 O2 . . . . 173.38(10) ?
    C5 O1 C1 C2 . . . . -6.99(15) ?
    C3 C2 C1 O2 . . . . -175.08(12) ?
    C3 C2 C1 O1 . . . . 5.34(17) ?
    C8 O3 C10 O4 . . . . 3.51(16) ?
    C8 O3 C10 C11 . . . . -175.37(9) ?
    C1 C2 C3 C4 . . . . -0.26(17) ?
    C5 C4 C3 C2 . . . . -3.21(16) ?
    C9 C4 C3 C2 . . . . 175.60(11) ?
    O4 C10 C11 C12 . . . . 24.57(18) ?
    O3 C10 C11 C12 . . . . -156.59(11) ?
    O4 C10 C11 C16 . . . . -153.99(12) ?
    O3 C10 C11 C16 . . . . 24.85(15) ?
    C5 C6 C7 C8 . . . . 0.31(17) ?
    C4 C9 C8 C7 . . . . -1.38(17) ?
    C4 C9 C8 O3 . . . . -175.41(10) ?
    C6 C7 C8 C9 . . . . 1.43(18) ?
    C6 C7 C8 O3 . . . . 175.30(10) ?
    C10 O3 C8 C9 . . . . -120.25(11) ?
    C10 O3 C8 C7 . . . . 65.57(14) ?
    C12 C11 C16 C15 . . . . -1.48(18) ?
    C10 C11 C16 C15 . . . . 177.09(10) ?
    C11 C16 C15 C14 . . . . 1.79(18) ?
    C13 C14 C15 C16 . . . . -0.42(17) ?
    C17 C14 C15 C16 . . . . -178.56(11) ?
    C16 C11 C12 C13 . . . . -0.18(18) ?
    C10 C11 C12 C13 . . . . -178.76(11) ?
    C11 C12 C13 C14 . . . . 1.6(2) ?
    C15 C14 C13 C12 . . . . -1.26(18) ?
    C17 C14 C13 C12 . . . . 176.81(12) ?
    C15 C14 C17 C20 . . . . -168.91(12) ?
    C13 C14 C17 C20 . . . . 13.06(17) ?
    C15 C14 C17 C19 . . . . -47.60(15) ?
    C13 C14 C17 C19 . . . . 134.37(13) ?
    C15 C14 C17 C18 . . . . 70.93(15) ?
    C13 C14 C17 C18 . . . . -107.11(14) ?
loop_
    _geom_hbond_atom_site_label_D
    _geom_hbond_atom_site_label_H
    _geom_hbond_atom_site_label_A
    _geom_hbond_site_symmetry_A
    _geom_hbond_distance_DH
    _geom_hbond_distance_HA
    _geom_hbond_distance_DA
    _geom_hbond_angle_DHA
    _geom_hbond_publ_flag
    C9 H9 O1 1_565 0.987(13) 2.584(13) 3.5682(14) 174.8(10) yes
    C6 H6 O3 1_545 0.985(14) 2.603(15) 3.5835(14) 173.9(12) yes
    C9 H9 O1 1_565 0.987(13) 2.584(13) 3.5682(14) 174.8(10) yes
    C16 H16 O2 5_565 0.968(14) 2.416(15) 3.2628(16) 146.0(11) yes
_shelx_space_group_comment
;
The symmetry employed for this shelxl refinement is uniquely defined
by the following loop, which should always be used as a source of
symmetry information in preference to the above space-group names.
They are only intended as comments.
;
_shelx_estimated_absorpt_T_min     ?
_shelx_estimated_absorpt_T_max     ?
_shelx_hkl_file
;
   4   0   0    0.12    0.05
   4   0   0    0.11    0.04
   4   0   0    0.01    0.02
   4   0   0    0.07    0.04
   4   0   0    0.11    0.03
  -4   0   0    0.07    0.03
  -4   0   0    0.08    0.03
  -4   0   0    0.07    0.03
  -4   0   0    0.09    0.03
   6   0   0   31.61    1.04
  -6   0   0   31.89    1.03
  -6   0   0   32.33    1.03
  -6   0   0   31.77    1.04
   6   0   0   30.58    1.10
   6   0   0   31.30    1.04
   6   0   0   29.98    1.03
   6   0   0   30.83    1.02
   6   0   0   31.90    1.03
  -6   0   0   30.32    1.10
  -6   0   0   32.88    1.04
   8   0   0   35.76    1.19
   8   0   0   35.84    1.17
   8   0   0   37.63    1.30
   8   0   0   37.14    1.20
  -8   0   0   37.66    1.30
   8   0   0   32.23    1.18
  -8   0   0   35.44    1.19
  -8   0   0   36.63    1.20
  -8   0   0   36.95    1.20
  -8   0   0   31.56    1.17
 -10   0   0   30.14    1.07
 -10   0   0   28.78    1.06
 -10   0   0   29.65    1.17
 -10   0   0   29.10    1.07
 -10   0   0   29.90    1.05
  10   0   0   29.76    1.16
  10   0   0   29.24    1.06
  10   0   0   29.78    1.06
  10   0   0   31.15    1.07
  10   0   0   31.21    1.08
  12   0   0    3.88    0.27
  12   0   0    3.57    0.27
  12   0   0    4.00    0.27
 -12   0   0    3.29    0.26
  12   0   0    4.48    0.44
 -12   0   0    3.33    0.37
  12   0   0    3.69    0.27
  12   0   0    3.88    0.26
 -12   0   0    3.78    0.27
 -12   0   0    3.74    0.27
 -12   0   0    4.04    0.28
 -14   0   0   52.60    1.79
  14   0   0   51.77    1.80
  14   0   0   52.93    1.82
  14   0   0   52.42    1.80
  14   0   0   50.85    1.94
  14   0   0   52.79    1.77
 -14   0   0   52.09    1.81
  14   0   0   51.73    1.80
 -14   0   0   51.89    1.96
 -14   0   0   53.51    1.82
 -14   0   0   53.18    1.81
 -16   0   0  126.52    4.11
 -16   0   0  132.99    4.11
  16   0   0  127.42    4.29
  16   0   0  130.57    4.12
  16   0   0  128.27    4.10
  16   0   0  127.93    4.10
 -16   0   0  131.28    4.09
  16   0   0  129.62    4.06
  16   0   0  128.84    4.10
 -16   0   0  131.59    4.11
 -16   0   0  131.63    4.33
  18   0   0   84.82    2.96
 -18   0   0   78.50    2.95
 -18   0   0   80.67    2.74
  18   0   0   82.20    2.74
  18   0   0   82.39    2.70
  18   0   0   80.60    2.76
  18   0   0   81.21    2.75
 -18   0   0   84.23    2.75
  18   0   0   81.61    2.74
 -18   0   0   80.57    2.75
 -18   0   0   80.86    2.71
  20   0   0   11.95    0.80
 -20   0   0   11.49    0.63
 -20   0   0   11.08    0.65
 -20   0   0   11.28    0.79
  20   0   0   12.13    0.66
  20   0   0   11.40    0.65
  20   0   0   12.04    0.63
  20   0   0   12.41    0.68
  20   0   0   12.67    0.67
 -20   0   0   12.46    0.67
 -20   0   0   11.66    0.68
 -22   0   0    0.53    0.18
 -22   0   0    0.22    0.14
 -22   0   0    0.54    0.17
  22   0   0    0.56    0.18
  22   0   0    0.46    0.15
  22   0   0    0.16    0.13
  22   0   0    0.46    0.24
 -22   0   0    0.21    0.15
 -22   0   0    0.44    0.23
  22   0   0    0.66    0.19
  22   0   0    0.68    0.20
 -24   0   0    0.01    0.15
 -24   0   0    0.21    0.15
  24   0   0    0.09    0.12
  24   0   0    0.07    0.10
 -24   0   0    0.09    0.12
 -24   0   0    0.08    0.16
  24   0   0    0.00    0.10
 -24   0   0   -0.07    0.12
  24   0   0    0.05    0.13
  24   0   0   -0.02    0.17
 -26   0   0   -0.03    0.09
  26   0   0    0.11    0.15
 -26   0   0    0.17    0.22
  26   0   0    0.08    0.12
  26   0   0   -0.01    0.10
 -26   0   0   -0.04    0.11
  26   0   0    0.04    0.11
 -28   0   0    1.12    0.28
  28   0   0    1.36    0.28
  28   0   0    1.08    0.28
 -28   0   0    0.68    0.31
  28   0   0    0.83    0.26
  28   0   0    1.28    0.29
 -28   0   0    1.03    0.27
 -30   0   0    4.27    0.71
 -30   0   0    5.72    0.65
  30   0   0    5.92    0.59
  30   0   0    5.88    0.66
  30   0   0    4.49    0.57
  30   0   0    5.21    0.64
 -30   0   0    5.24    0.59
  32   0   0    7.94    0.68
 -32   0   0    8.64    0.70
  32   0   0   10.29    0.75
  32   0   0    8.54    0.64
 -32   0   0    8.30    0.69
 -32   0   0    8.26    1.03
  34   0   0    1.67    0.35
 -34   0   0    1.28    0.46
  34   0   0    1.55    0.36
  34   0   0    1.42    0.36
 -34   0   0    1.57    0.37
 -34   0   0    1.20    0.35
 -36   0   0   10.38    1.26
 -36   0   0    9.87    0.81
 -36   0   0   10.62    0.83
  36   0   0    8.98    0.72
  36   0   0    9.29    0.78
  36   0   0    7.50    0.81
 -38   0   0    0.94    0.48
 -38   0   0    2.74    0.55
  38   0   0    2.00    0.42
 -38   0   0    2.07    0.46
  38   0   0    2.15    0.47
  38   0   0    2.13    0.47
 -40   0   0    3.72    0.61
 -40   0   0    2.70    0.55
  40   0   0    3.81    0.57
 -40   0   0    5.50    1.02
  40   0   0    3.86    0.63
  40   0   0    4.82    0.70
  42   0   0    3.76    0.58
 -42   0   0    4.30    0.70
  42   0   0    5.00    0.72
 -42   0   0    3.53    0.82
 -42   0   0    4.70    0.70
  42   0   0    3.46    0.61
  44   0   0    0.71    0.39
  44   0   0    1.48    0.42
 -44   0   0    0.65    0.40
 -44   0   0    1.14    0.43
 -44   0   0    0.34    0.52
  44   0   0    1.05    0.43
 -46   0   0    6.17    0.86
 -46   0   0    6.75    0.93
  46   0   0    6.57    0.80
 -46   0   0    7.32    1.23
  46   0   0    6.63    0.88
 -48   0   0    2.00    0.83
  48   0   0    2.85    0.62
 -48   0   0    3.80    0.76
  48   0   0    2.21    0.53
 -48   0   0    3.71    0.78
 -50   0   0    0.99    0.79
 -50   0   0    1.14    0.50
  50   0   0    1.06    0.47
  50   0   0    1.26    0.50
 -50   0   0    1.10    0.54
  -1  -1   0   15.76    0.52
   1  -1   0   16.34    0.55
  -1  -1   0   16.54    0.58
   1  -1   0   16.18    0.56
   1  -1   0   16.60    0.60
   1  -1   0   16.22    0.49
  -1  -1   0   16.09    0.56
   1  -1   0   16.25    0.54
  -1  -1   0   15.81    0.55
  -1  -1   0   16.40    0.61
  -1  -1   0   15.62    0.54
   1  -1   0   16.38    0.59
   1  -1   0   15.97    0.57
  -1  -1   0   15.61    0.59
  -1  -1   0   16.02    0.55
   1   1   0   15.68    0.58
   1   1   0   15.76    0.54
  -1   1   0   16.13    0.54
   1   1   0   16.29    0.55
  -1   1   0   15.61    0.57
   1   1   0   15.76    0.55
  -1   1   0   16.10    0.55
   1   1   0   15.69    0.56
  -1   1   0   15.61    0.58
   1   1   0   15.71    0.61
  -1   1   0   15.92    0.58
   1   1   0   15.66    0.52
   3  -1   0   22.07    0.82
  -3  -1   0   22.20    0.82
  -3  -1   0   22.22    0.76
  -3  -1   0   22.35    0.73
   3  -1   0   22.58    0.76
   3  -1   0   21.94    0.78
  -3  -1   0   21.88    0.75
  -3  -1   0   22.01    0.79
   3  -1   0   22.20    0.75
   3  -1   0   22.94    0.78
   3  -1   0   22.10    0.67
  -3  -1   0   23.00    0.75
  -3   1   0   22.55    0.69
   3   1   0   21.73    0.74
  -3   1   0   22.36    0.82
  -3   1   0   22.81    0.79
   3   1   0   21.69    0.75
   3   1   0   22.84    0.73
   3   1   0   22.93    0.82
   3   1   0   22.49    0.76
  -3   1   0   22.25    0.74
  -3   1   0   22.73    0.75
   3   1   0   22.49    0.79
   5  -1   0  196.03    5.77
   5  -1   0  189.33    5.85
  -5  -1   0  193.63    5.77
  -5  -1   0  185.12    5.75
  -5  -1   0  192.32    5.72
  -5  -1   0  203.04    5.87
   5  -1   0  187.35    5.76
   5  -1   0  195.10    5.80
   5  -1   0  192.83    5.78
  -5  -1   0  199.29    5.80
   5  -1   0  193.77    5.70
  -5  -1   0  195.29    5.78
   5   1   0  188.68    5.77
   5   1   0  197.98    5.76
   5   1   0  198.21    5.86
  -5   1   0  197.17    5.77
   5   1   0  195.93    5.78
   5   1   0  192.16    5.71
  -5   1   0  193.63    5.86
   5   1   0  193.88    5.80
  -5   1   0  188.93    5.75
  -5   1   0  189.27    5.70
  -5   1   0  194.93    5.80
  -7  -1   0  140.16    4.32
   7  -1   0  144.52    4.34
  -7  -1   0  143.68    4.35
   7  -1   0  144.49    4.28
  -7  -1   0  138.89    4.43
   7  -1   0  146.35    4.33
  -7  -1   0  140.70    4.33
  -7  -1   0  140.84    4.35
   7  -1   0  141.76    4.43
   7  -1   0  140.46    4.32
   7  -1   0  139.93    4.36
  -7   1   0  146.34    4.33
  -7   1   0  145.50    4.45
   7   1   0  141.51    4.35
   7   1   0  139.65    4.36
  -7   1   0  141.92    4.31
  -7   1   0  145.53    4.36
  -7   1   0  148.34    4.36
   7   1   0  145.58    4.32
  -7   1   0  142.71    4.28
   7   1   0  144.46    4.44
   9  -1   0    5.26    0.36
   9  -1   0    4.85    0.26
  -9  -1   0    4.51    0.28
  -9  -1   0    4.14    0.28
   9  -1   0    4.91    0.31
   9  -1   0    4.65    0.28
  -9  -1   0    3.94    0.28
   9  -1   0    4.86    0.29
   9  -1   0    4.56    0.28
  -9  -1   0    4.29    0.27
  -9  -1   0    4.55    0.34
  -9   1   0    5.00    0.31
  -9   1   0    5.09    0.29
   9   1   0    4.58    0.28
  -9   1   0    4.42    0.35
   9   1   0    4.55    0.28
   9   1   0    4.41    0.29
  -9   1   0    4.40    0.25
  -9   1   0    4.79    0.28
  -9   1   0    4.60    0.29
   9   1   0    4.46    0.30
   9   1   0    5.07    0.35
 -11  -1   0    9.67    0.51
 -11  -1   0   10.63    0.60
 -11  -1   0   10.81    0.50
  11  -1   0   10.77    0.48
  11  -1   0   11.07    0.53
 -11  -1   0   10.87    0.53
  11  -1   0   11.06    0.61
  11  -1   0   10.67    0.50
  11  -1   0   10.72    0.51
 -11  -1   0   11.38    0.52
  11  -1   0   11.00    0.51
 -11   1   0   11.00    0.50
 -11   1   0   10.35    0.48
  11   1   0   10.91    0.61
 -11   1   0   10.00    0.51
  11   1   0   10.96    0.53
  11   1   0   10.28    0.53
  11   1   0   10.92    0.51
 -11   1   0   11.64    0.52
 -11   1   0   10.95    0.62
  11   1   0   10.69    0.51
 -11   1   0   10.83    0.52
  13  -1   0    0.87    0.15
  13  -1   0    1.13    0.25
  13  -1   0    1.20    0.19
  13  -1   0    1.02    0.18
 -13  -1   0    0.80    0.15
 -13  -1   0    0.97    0.22
 -13  -1   0    0.91    0.18
 -13  -1   0    0.93    0.16
 -13  -1   0    0.99    0.18
  13  -1   0    0.81    0.15
  13  -1   0    0.80    0.15
  13   1   0    1.23    0.20
 -13   1   0    1.38    0.18
 -13   1   0    0.84    0.15
 -13   1   0    0.95    0.17
 -13   1   0    0.79    0.19
  13   1   0    1.02    0.18
  13   1   0    0.74    0.15
  13   1   0    1.23    0.19
 -13   1   0    1.10    0.17
 -13   1   0    0.78    0.16
  13   1   0    0.63    0.19
  15  -1   0    6.32    0.49
 -15  -1   0    5.64    0.41
  15  -1   0    5.17    0.36
  15  -1   0    5.26    0.37
  15  -1   0    5.95    0.39
 -15  -1   0    5.74    0.38
 -15  -1   0    5.81    0.48
  15  -1   0    6.34    0.41
  15  -1   0    5.25    0.38
 -15  -1   0    6.23    0.40
 -15  -1   0    5.93    0.40
  15   1   0    6.41    0.40
 -15   1   0    5.59    0.38
 -15   1   0    6.00    0.49
 -15   1   0    6.01    0.40
  15   1   0    6.94    0.44
  15   1   0    5.91    0.40
 -15   1   0    5.90    0.37
 -15   1   0    6.31    0.40
  15   1   0    5.83    0.39
  15   1   0    5.94    0.48
 -15   1   0    6.26    0.38
  17  -1   0   10.41    0.68
  17  -1   0   10.08    0.57
  17  -1   0    8.83    0.52
 -17  -1   0    8.98    0.54
 -17  -1   0    9.84    0.54
  17  -1   0    9.00    0.53
 -17  -1   0    9.33    0.56
  17  -1   0    9.58    0.54
 -17  -1   0    9.14    0.66
 -17  -1   0    9.56    0.57
  17  -1   0   10.57    0.57
  17   1   0    9.89    0.54
 -17   1   0    9.69    0.53
  17   1   0    8.87    0.55
 -17   1   0    9.96    0.54
  17   1   0    9.49    0.48
 -17   1   0   10.54    0.57
  17   1   0    9.71    0.55
 -17   1   0   10.07    0.69
  17   1   0    9.67    0.66
 -17   1   0    9.75    0.55
  17   1   0   10.60    0.60
 -17   1   0    9.95    0.57
 -19  -1   0    5.00    0.39
  19  -1   0    5.30    0.41
  19  -1   0    4.35    0.36
 -19  -1   0    3.81    0.43
  19  -1   0    4.31    0.37
 -19  -1   0    4.82    0.60
  19  -1   0    5.10    0.60
  19  -1   0    4.67    0.39
  19  -1   0    4.76    0.38
 -19  -1   0    5.71    0.42
 -19  -1   0    5.28    0.42
 -19   1   0    5.51    0.41
 -19   1   0    4.80    0.39
  19   1   0    5.06    0.34
  19   1   0    3.66    0.41
  19   1   0    5.01    0.58
 -19   1   0    5.31    0.40
 -19   1   0    4.98    0.39
  19   1   0    6.27    0.45
 -19   1   0    5.21    0.40
 -19   1   0    4.51    0.56
  19   1   0    5.36    0.40
  19   1   0    5.89    0.42
 -21  -1   0    1.92    0.31
 -21  -1   0    2.58    0.37
 -21  -1   0    3.14    0.38
  21  -1   0    3.07    0.49
  21  -1   0    2.50    0.36
  21  -1   0    2.28    0.32
  21  -1   0    3.45    0.41
  21  -1   0    2.50    0.34
 -21  -1   0    2.35    0.45
  21  -1   0    2.93    0.38
 -21  -1   0    3.06    0.38
 -21   1   0    3.18    0.41
 -21   1   0    3.01    0.38
 -21   1   0    2.85    0.38
 -21   1   0    2.40    0.42
  21   1   0    3.31    0.42
  21   1   0    2.46    0.36
  21   1   0    2.61    0.30
  21   1   0    3.02    0.38
  21   1   0    2.23    0.41
 -21   1   0    2.75    0.36
 -21   1   0    2.76    0.35
  21   1   0    2.41    0.34
  23  -1   0    2.12    0.44
  23  -1   0    1.87    0.35
 -23  -1   0    2.23    0.34
  23  -1   0    2.45    0.35
  23  -1   0    2.57    0.37
 -23  -1   0    2.22    0.39
 -23  -1   0    2.13    0.45
  23  -1   0    2.39    0.35
 -23  -1   0    3.32    0.42
  23  -1   0    1.79    0.32
 -23  -1   0    1.38    0.30
  23   1   0    2.58    0.40
 -23   1   0    2.24    0.35
  23   1   0    1.56    0.37
 -23   1   0    2.55    0.37
 -23   1   0    2.26    0.44
  23   1   0    2.23    0.35
  23   1   0    2.06    0.33
 -23   1   0    2.34    0.35
  23   1   0    2.10    0.28
 -23   1   0    1.79    0.30
  23   1   0    2.24    0.42
 -25  -1   0    0.06    0.12
 -25  -1   0    0.07    0.19
  25  -1   0   -0.04    0.12
  25  -1   0    0.09    0.13
  25  -1   0    0.11    0.13
  25  -1   0    0.20    0.23
 -25  -1   0    0.40    0.19
  25  -1   0    0.17    0.14
 -25   1   0    0.10    0.12
  25   1   0    0.08    0.12
  25   1   0    0.14    0.16
 -25   1   0    0.32    0.18
 -25   1   0    0.02    0.16
  25   1   0    0.13    0.11
 -25   1   0    0.12    0.16
  25   1   0    0.04    0.12
  27  -1   0    1.83    0.34
 -27  -1   0    1.44    0.32
 -27  -1   0    1.56    0.41
  27  -1   0    0.95    0.25
  27  -1   0    1.35    0.29
  27  -1   0    1.74    0.35
 -27  -1   0    2.25    0.38
 -27   1   0    1.92    0.36
 -27   1   0    1.28    0.38
 -27   1   0    2.06    0.35
  27   1   0    1.42    0.26
  27   1   0    1.23    0.31
  27   1   0    1.26    0.29
  27   1   0    1.73    0.33
  29  -1   0    0.97    0.26
 -29  -1   0    1.00    0.29
  29  -1   0    0.93    0.29
  29  -1   0    0.57    0.23
 -29  -1   0    0.65    0.32
  29  -1   0    0.93    0.27
 -29  -1   0    1.04    0.27
 -29   1   0    0.73    0.24
 -29   1   0    0.70    0.34
  29   1   0    0.57    0.22
  29   1   0    1.13    0.25
  29   1   0    0.22    0.21
 -29   1   0    1.83    0.36
 -31  -1   0    0.61    0.25
  31  -1   0    0.45    0.25
  31  -1   0    0.41    0.23
 -31  -1   0    0.24    0.25
  31  -1   0    0.49    0.22
  31  -1   0    0.59    0.24
 -31  -1   0    0.24    0.19
  31   1   0    0.73    0.22
 -31   1   0    0.23    0.26
 -31   1   0    0.44    0.23
  31   1   0    0.25    0.20
 -31   1   0    0.47    0.24
  31   1   0    0.26    0.19
  33  -1   0    0.01    0.16
 -33  -1   0   -0.18    0.21
 -33  -1   0    0.13    0.20
 -33  -1   0    0.02    0.17
  33  -1   0   -0.05    0.11
  33  -1   0   -0.19    0.13
  33   1   0   -0.11    0.11
 -33   1   0   -0.10    0.12
  33   1   0    0.01    0.16
  33   1   0    0.02    0.14
 -33   1   0   -0.01    0.16
 -33   1   0   -0.02    0.26
 -35  -1   0    7.18    0.77
  35  -1   0    7.12    0.80
  35  -1   0    7.07    0.76
 -35  -1   0    7.61    0.82
 -35  -1   0    6.40    0.96
  35  -1   0    7.35    0.76
  35   1   0    7.07    0.79
 -35   1   0    8.23    0.87
 -35   1   0    6.77    0.77
 -35   1   0    7.07    1.00
  35   1   0    7.09    0.57
  35   1   0    9.02    0.92
  37  -1   0    3.01    0.54
  37  -1   0    2.65    0.50
 -37  -1   0    2.27    0.63
  37  -1   0    1.69    0.41
 -37  -1   0    2.70    0.47
 -37  -1   0    1.57    0.42
  37   1   0    2.64    0.43
 -37   1   0    3.13    0.76
 -37   1   0    2.92    0.52
  37   1   0    1.90    0.44
  37   1   0    2.94    0.52
 -37   1   0    3.45    0.58
 -39  -1   0    0.76    0.33
 -39  -1   0    0.25    0.36
  39  -1   0    0.88    0.34
  39  -1   0    0.94    0.32
  39  -1   0    0.52    0.28
 -39  -1   0    0.27    0.26
  39   1   0    0.47    0.28
 -39   1   0    0.66    0.34
  39   1   0    1.06    0.35
 -39   1   0    0.97    0.54
 -39   1   0    0.33    0.28
  39   1   0    0.50    0.26
  41  -1   0    6.11    0.79
 -41  -1   0    3.68    0.86
  41  -1   0    4.91    0.68
 -41  -1   0    5.21    0.74
 -41  -1   0    6.86    0.84
 -41   1   0    4.49    0.70
 -41   1   0    4.37    0.71
  41   1   0    4.59    0.68
  41   1   0    5.98    0.68
  41   1   0    5.70    0.81
 -41   1   0    3.69    0.88
  43  -1   0    0.67    0.39
 -43  -1   0    0.72    0.37
 -43  -1   0    0.60    0.49
 -43  -1   0    0.48    0.35
  43  -1   0    0.69    0.35
 -43   1   0    0.48    0.51
  43   1   0    0.51    0.37
  43   1   0    0.61    0.30
 -43   1   0    0.00    0.23
 -43   1   0    0.50    0.39
  43   1   0    0.49    0.33
  45  -1   0   -0.04    0.25
 -45  -1   0    0.23    0.28
 -45  -1   0   -0.18    0.40
 -45  -1   0   -0.14    0.28
  45  -1   0   -0.16    0.24
 -45   1   0   -0.06    0.45
 -45   1   0    0.23    0.37
  45   1   0    0.04    0.31
  45   1   0   -0.06    0.24
  45   1   0    0.05    0.26
 -45   1   0   -0.12    0.22
 -47  -1   0   -0.04    0.34
  47  -1   0    0.13    0.33
 -47  -1   0    0.23    0.56
 -47  -1   0    0.03    0.27
  47  -1   0   -0.03    0.28
  47   1   0   -0.04    0.31
 -47   1   0    0.16    0.32
  47   1   0   -0.07    0.26
 -47   1   0   -0.09    0.32
 -47   1   0    0.14    0.58
  47   1   0   -0.08    0.23
 -49  -1   0    0.41    0.47
 -49  -1   0    0.34    0.62
 -49  -1   0    0.40    0.40
  49  -1   0    0.26    0.39
  49  -1   0    0.40    0.40
  49   1   0    0.27    0.35
 -49   1   0    0.76    0.51
  49   1   0    0.50    0.38
 -49   1   0    1.08    0.72
 -49   1   0    0.13    0.35
   0  -2   0    4.66    0.27
   0  -2   0    4.32    0.27
   0  -2   0    4.87    0.26
   0  -2   0    4.52    0.20
   0  -2   0    3.85    0.31
   0  -2   0    4.71    0.30
   0  -2   0    4.45    0.28
   0  -2   0    4.73    0.30
   0   2   0    4.93    0.28
   0   2   0    4.59    0.20
   0   2   0    4.02    0.29
   0   2   0    4.69    0.25
   0   2   0    4.73    0.26
   2  -2   0    2.09    0.21
  -2  -2   0    1.93    0.20
  -2  -2   0    1.80    0.19
  -2  -2   0    2.55    0.29
  -2  -2   0    1.57    0.19
  -2  -2   0    1.95    0.14
   2  -2   0    2.17    0.17
   2  -2   0    1.75    0.20
  -2  -2   0    2.26    0.25
  -2  -2   0    1.36    0.17
   2  -2   0    1.69    0.20
   2  -2   0    2.27    0.26
   2  -2   0    1.79    0.10
  -2  -2   0    2.11    0.16
   2  -2   0    2.19    0.21
  -2   2   0    1.85    0.12
   2   2   0    1.28    0.15
   2   2   0    1.89    0.18
  -2   2   0    2.24    0.23
   2   2   0    2.42    0.28
  -2   2   0    1.94    0.09
  -2   2   0    2.00    0.16
   2   2   0    1.70    0.13
   2   2   0    1.88    0.19
   2   2   0    2.17    0.17
  -2   2   0    1.65    0.17
   2   2   0    1.67    0.21
  -2   2   0    1.90    0.21
  -2   2   0    1.75    0.20
  -4  -2   0    1.71    0.24
   4  -2   0    2.00    0.21
  -4  -2   0    1.51    0.20
   4  -2   0    1.66    0.21
   4  -2   0    1.59    0.19
  -4  -2   0    1.67    0.18
  -4  -2   0    1.75    0.15
   4  -2   0    1.70    0.24
   4  -2   0    1.44    0.19
  -4  -2   0    1.35    0.17
  -4  -2   0    1.94    0.16
   4   2   0    1.71    0.17
  -4   2   0    1.76    0.24
   4   2   0    1.98    0.16
  -4   2   0    1.39    0.18
   4   2   0    1.69    0.24
   4   2   0    1.70    0.21
  -4   2   0    1.51    0.20
  -4   2   0    1.66    0.17
   4   2   0    1.82    0.15
  -4   2   0    2.18    0.21
   4   2   0    1.75    0.21
   4   2   0    2.31    0.18
  -4   2   0    2.03    0.23
  -4   2   0    1.55    0.08
   4   2   0    1.95    0.22
  -4   2   0    1.60    0.09
   6  -2   0    1.44    0.20
  -6  -2   0    2.12    0.21
   6  -2   0    1.21    0.19
  -6  -2   0    1.36    0.19
   6  -2   0    1.79    0.27
  -6  -2   0    1.24    0.14
   6  -2   0    1.90    0.22
  -6  -2   0    1.54    0.21
   6  -2   0    1.77    0.21
  -6  -2   0    1.77    0.19
  -6  -2   0    1.75    0.25
   6   2   0    1.67    0.21
   6   2   0    1.77    0.22
   6   2   0    1.75    0.15
  -6   2   0    1.49    0.24
  -6   2   0    1.42    0.10
   6   2   0    1.83    0.24
  -6   2   0    1.43    0.18
   6   2   0    2.17    0.18
  -6   2   0    1.42    0.20
  -6   2   0    1.60    0.19
   6   2   0    1.75    0.19
  -6   2   0    1.91    0.20
   6   2   0    1.71    0.25
   8  -2   0    0.45    0.10
   8  -2   0    0.35    0.11
  -8  -2   0    0.27    0.10
   8  -2   0    0.43    0.04
   8  -2   0    0.37    0.10
   8  -2   0    0.53    0.14
  -8  -2   0    0.27    0.13
  -8  -2   0    0.40    0.11
  -8  -2   0    0.42    0.09
  -8  -2   0    0.17    0.08
  -8  -2   0    0.40    0.10
   8  -2   0    0.08    0.10
  -8   2   0    0.34    0.07
   8   2   0    0.26    0.08
  -8   2   0    0.21    0.08
  -8   2   0    0.47    0.15
   8   2   0    0.29    0.13
  -8   2   0    0.48    0.13
   8   2   0    0.27    0.07
   8   2   0    0.40    0.12
   8   2   0    0.24    0.10
   8   2   0    0.26    0.09
  -8   2   0    0.16    0.08
  10  -2   0   12.11    0.57
  10  -2   0   12.11    0.59
 -10  -2   0   13.00    0.63
  10  -2   0   11.88    0.67
 -10  -2   0   13.01    0.60
 -10  -2   0   11.71    0.67
 -10  -2   0   11.41    0.56
  10  -2   0   11.69    0.62
 -10  -2   0   12.98    0.60
  10  -2   0   12.02    0.58
 -10   2   0   12.19    0.62
 -10   2   0   12.17    0.70
  10   2   0   11.03    0.57
 -10   2   0   12.20    0.49
  10   2   0   13.37    0.71
  10   2   0   12.45    0.60
 -10   2   0   13.63    0.57
 -10   2   0   12.26    0.59
  10   2   0   12.72    0.63
  10   2   0   12.13    0.50
  10   2   0   11.46    0.55
  12  -2   0   11.48    0.69
  12  -2   0   12.28    0.59
 -12  -2   0   11.76    0.62
 -12  -2   0   12.60    0.59
  12  -2   0   11.55    0.60
  12  -2   0   12.03    0.60
  12  -2   0   12.43    0.65
 -12  -2   0   11.68    0.60
 -12  -2   0   12.73    0.72
 -12   2   0   12.35    0.57
 -12   2   0   12.39    0.73
  12   2   0   12.99    0.52
  12   2   0   12.24    0.61
  12   2   0   11.86    0.64
  12   2   0   11.80    0.71
 -12   2   0   11.51    0.62
  12   2   0   11.59    0.61
 -12   2   0   11.76    0.51
  12   2   0   12.55    0.59
 -12   2   0   11.90    0.60
  14  -2   0   47.62    1.71
  14  -2   0   49.92    1.91
  14  -2   0   48.77    1.74
 -14  -2   0   47.75    1.91
 -14  -2   0   48.73    1.72
 -14  -2   0   47.73    1.74
  14  -2   0   47.20    1.79
  14  -2   0   49.46    1.74
 -14  -2   0   46.79    1.75
  14  -2   0   48.10    1.63
 -14  -2   0   49.00    1.78
  14   2   0   50.35    1.72
  14   2   0   46.21    1.89
 -14   2   0   49.04    1.79
 -14   2   0   49.59    1.95
  14   2   0   47.51    1.74
  14   2   0   47.42    1.76
  14   2   0   47.96    1.78
 -14   2   0   47.81    1.69
  14   2   0   47.92    1.60
 -14   2   0   49.44    1.74
 -14   2   0   47.68    1.63
  16  -2   0    5.50    0.39
  16  -2   0    4.55    0.55
  16  -2   0    4.58    0.39
 -16  -2   0    4.92    0.40
 -16  -2   0    5.03    0.55
 -16  -2   0    5.30    0.40
 -16  -2   0    4.42    0.38
 -16  -2   0    4.97    0.38
  16  -2   0    5.18    0.34
  16  -2   0    5.22    0.40
  16  -2   0    5.43    0.40
 -16   2   0    5.56    0.61
 -16   2   0    5.23    0.39
  16   2   0    4.98    0.41
 -16   2   0    4.39    0.38
  16   2   0    5.47    0.41
  16   2   0    5.01    0.37
 -16   2   0    4.84    0.36
 -16   2   0    4.98    0.34
  16   2   0    5.63    0.44
  16   2   0    5.32    0.32
  16   2   0    5.58    0.60
  18  -2   0    1.30    0.25
  18  -2   0    1.31    0.24
 -18  -2   0    1.14    0.30
  18  -2   0    1.01    0.28
  18  -2   0    0.99    0.18
 -18  -2   0    0.91    0.22
 -18  -2   0    1.48    0.26
  18  -2   0    1.05    0.23
  18  -2   0    1.14    0.24
 -18  -2   0    0.95    0.22
 -18  -2   0    0.80    0.20
 -18   2   0    1.39    0.23
 -18   2   0    1.23    0.26
  18   2   0    0.99    0.23
 -18   2   0    1.20    0.21
  18   2   0    1.21    0.26
  18   2   0    0.95    0.21
 -18   2   0    1.20    0.24
 -18   2   0    0.62    0.26
  18   2   0    1.27    0.18
 -18   2   0    0.89    0.23
  18   2   0    1.45    0.27
  18   2   0    0.76    0.27
 -20  -2   0    2.41    0.44
  20  -2   0    2.52    0.37
 -20  -2   0    2.83    0.37
 -20  -2   0    2.77    0.37
  20  -2   0    3.60    0.44
 -20  -2   0    2.74    0.36
  20  -2   0    2.88    0.38
  20  -2   0    2.61    0.45
  20  -2   0    2.92    0.39
  20  -2   0    3.32    0.35
 -20  -2   0    3.23    0.42
  20   2   0    3.07    0.40
  20   2   0    2.39    0.46
 -20   2   0    3.01    0.35
 -20   2   0    2.59    0.48
  20   2   0    3.13    0.38
  20   2   0    3.05    0.40
  20   2   0    4.12    0.49
 -20   2   0    4.13    0.47
 -20   2   0    2.67    0.37
 -20   2   0    2.28    0.32
 -20   2   0    2.44    0.35
 -22  -2   0    0.01    0.16
  22  -2   0    0.11    0.12
  22  -2   0    0.10    0.11
  22  -2   0    0.12    0.13
  22  -2   0    0.21    0.15
  22  -2   0    0.07    0.17
 -22  -2   0    0.14    0.13
 -22  -2   0    0.07    0.11
  22   2   0    0.29    0.18
 -22   2   0    0.23    0.14
 -22   2   0    0.01    0.11
 -22   2   0   -0.02    0.11
 -22   2   0    0.30    0.22
  22   2   0    0.09    0.12
  22   2   0    0.30    0.17
 -22   2   0   -0.06    0.11
 -22   2   0    0.05    0.11
  24  -2   0    0.11    0.13
 -24  -2   0   -0.04    0.16
  24  -2   0    0.01    0.11
 -24  -2   0    0.09    0.13
  24  -2   0   -0.07    0.08
  24  -2   0   -0.10    0.19
 -24  -2   0   -0.16    0.09
  24  -2   0    0.23    0.16
 -24   2   0    0.03    0.14
  24   2   0    0.02    0.11
  24   2   0    0.01    0.15
 -24   2   0    0.09    0.14
  24   2   0    0.06    0.12
  24   2   0    0.08    0.10
 -24   2   0    0.05    0.12
 -24   2   0    0.01    0.11
 -24   2   0   -0.05    0.16
  26  -2   0    2.89    0.44
  26  -2   0    2.95    0.60
  26  -2   0    2.97    0.44
 -26  -2   0    3.29    0.47
 -26  -2   0    2.69    0.42
  26  -2   0    3.10    0.47
 -26  -2   0    2.78    0.54
  26  -2   0    2.76    0.39
 -26   2   0    2.06    0.37
  26   2   0    3.00    0.42
  26   2   0    3.15    0.34
  26   2   0    3.31    0.49
 -26   2   0    3.09    0.57
 -26   2   0    3.10    0.46
 -26   2   0    2.07    0.36
  28  -2   0    0.34    0.18
 -28  -2   0    0.25    0.18
 -28  -2   0    0.16    0.18
 -28  -2   0    0.95    0.37
  28  -2   0    0.27    0.21
  28  -2   0    0.25    0.17
  28  -2   0    0.21    0.17
 -28   2   0    0.34    0.19
  28   2   0    0.05    0.11
  28   2   0    0.22    0.16
  28   2   0    0.13    0.18
 -28   2   0    0.10    0.24
 -28   2   0    0.18    0.16
  30  -2   0   35.52    1.69
  30  -2   0   40.30    1.71
 -30  -2   0   39.00    1.76
 -30  -2   0   37.62    1.76
  30  -2   0   42.79    1.83
 -30  -2   0   36.64    2.03
  30  -2   0   41.85    1.82
 -30   2   0   42.78    1.85
 -30   2   0   38.28    1.75
  30   2   0   42.34    1.86
  30   2   0   41.68    1.58
  30   2   0   39.25    1.73
 -30   2   0   41.96    2.15
 -32  -2   0   13.82    0.94
  32  -2   0   14.97    0.98
  32  -2   0   11.52    0.87
 -32  -2   0   14.93    0.96
  32  -2   0   13.51    0.94
 -32  -2   0   15.36    1.19
  32   2   0   14.00    0.98
 -32   2   0   16.11    1.26
 -32   2   0   15.57    0.98
  32   2   0   13.99    0.91
  32   2   0   15.16    0.81
 -32   2   0   15.82    1.01
  34  -2   0    7.75    0.84
 -34  -2   0    6.59    0.75
 -34  -2   0    5.63    0.86
 -34  -2   0    6.55    0.73
  34  -2   0    4.74    0.73
  34  -2   0    6.98    0.79
  34   2   0    6.55    0.78
 -34   2   0    5.95    0.75
 -34   2   0    7.08    1.07
 -34   2   0    6.71    0.79
  34   2   0    6.47    0.74
  34   2   0    7.23    0.54
  36  -2   0    0.10    0.21
 -36  -2   0    0.06    0.20
 -36  -2   0    0.22    0.30
  36  -2   0    0.15    0.23
 -36  -2   0    0.02    0.19
 -36   2   0   -0.11    0.30
  36   2   0    0.11    0.19
  36   2   0    0.04    0.18
 -36   2   0    0.12    0.20
 -36   2   0   -0.14    0.18
  36   2   0    0.09    0.16
  38  -2   0   -0.01    0.18
 -38  -2   0    0.08    0.21
 -38  -2   0    0.32    0.39
  38  -2   0   -0.05    0.19
 -38  -2   0    0.14    0.24
  38   2   0    0.14    0.24
 -38   2   0    0.13    0.24
  38   2   0   -0.04    0.20
  38   2   0    0.25    0.20
 -38   2   0   -0.08    0.18
 -38   2   0    0.20    0.39
 -40  -2   0    0.09    0.22
 -40  -2   0    0.05    0.32
 -40  -2   0    0.16    0.28
  40  -2   0    0.11    0.26
  40  -2   0    0.20    0.27
 -40   2   0    0.33    0.31
 -40   2   0    0.58    0.52
 -40   2   0    0.06    0.24
  40   2   0    0.12    0.25
  40   2   0   -0.08    0.22
  40   2   0    0.10    0.20
 -42  -2   0   -0.07    0.31
  42  -2   0   -0.05    0.23
 -42  -2   0   -0.10    0.26
  42  -2   0   -0.02    0.26
 -42  -2   0    0.09    0.23
  42   2   0   -0.02    0.23
  42   2   0   -0.05    0.23
 -42   2   0   -0.02    0.37
  42   2   0   -0.19    0.20
 -42   2   0   -0.03    0.21
 -42   2   0    0.10    0.29
 -44  -2   0    1.46    0.49
 -44  -2   0    0.89    0.59
  44  -2   0    2.57    0.58
 -44  -2   0    1.33    0.46
  44  -2   0    1.16    0.42
  44   2   0    1.60    0.48
  44   2   0    1.41    0.39
 -44   2   0    0.62    0.42
  44   2   0    0.79    0.38
 -44   2   0    1.29    0.42
 -44   2   0    1.00    0.66
  46  -2   0    2.21    0.57
 -46  -2   0    1.01    0.49
 -46  -2   0    1.51    0.72
  46  -2   0    2.91    0.66
 -46   2   0    2.34    0.63
 -46   2   0    2.78    0.91
 -46   2   0    2.36    0.62
  46   2   0    2.77    0.61
  46   2   0    2.30    0.59
  46   2   0    2.18    0.47
  48  -2   0    0.06    0.33
 -48  -2   0   -0.18    0.34
 -48  -2   0   -0.13    0.31
 -48  -2   0    0.01    0.50
  48  -2   0    0.33    0.38
  48   2   0   -0.19    0.29
 -48   2   0   -0.04    0.40
 -48   2   0   -0.01    0.29
  48   2   0   -0.06    0.27
 -48   2   0    0.30    0.69
  48   2   0   -0.02    0.32
   1  -3   0    4.39    0.29
  -1  -3   0    4.43    0.31
  -1  -3   0    4.44    0.32
   1  -3   0    3.93    0.30
   1  -3   0    3.85    0.30
   1  -3   0    3.86    0.43
   1  -3   0    4.24    0.30
   1  -3   0    4.43    0.42
  -1  -3   0    4.34    0.34
  -1  -3   0    3.30    0.39
  -1  -3   0    3.78    0.28
  -1  -3   0    4.07    0.22
  -1  -3   0    3.90    0.34
   1  -3   0    3.90    0.31
  -1  -3   0    3.71    0.29
   1  -3   0    3.98    0.20
   1  -3   0    3.74    0.41
  -1   3   0    4.10    0.20
   1   3   0    4.08    0.27
   1   3   0    4.34    0.35
   1   3   0    3.47    0.26
   1   3   0    4.22    0.22
   1   3   0    4.15    0.31
  -1   3   0    4.16    0.28
  -1   3   0    4.06    0.32
  -1   3   0    4.58    0.36
  -1   3   0    3.88    0.26
  -3  -3   0   12.32    0.56
   3  -3   0   16.03    0.80
  -3  -3   0   14.03    0.64
  -3  -3   0   15.47    0.73
   3  -3   0   15.67    0.81
  -3  -3   0   14.54    0.78
  -3  -3   0   14.59    0.74
  -3  -3   0   14.61    0.68
   3  -3   0   14.81    0.73
   3  -3   0   15.50    0.68
   3  -3   0   13.98    0.69
  -3  -3   0   14.25    0.65
   3  -3   0   14.70    0.67
   3  -3   0   14.96    0.64
   3   3   0   14.08    0.71
   3   3   0   15.11    0.67
  -3   3   0   14.41    0.62
   3   3   0   13.95    0.66
  -3   3   0   15.72    0.64
  -3   3   0   14.46    0.54
   3   3   0   14.14    0.62
  -3   3   0   14.74    0.48
   3   3   0   14.35    0.79
   3   3   0   13.90    0.63
   3   3   0   14.60    0.58
  -3   3   0   15.26    0.73
  -3   3   0   15.50    0.71
   5  -3   0   14.61    0.76
  -5  -3   0   16.07    0.65
   5  -3   0   16.77    0.84
  -5  -3   0   15.94    0.68
  -5  -3   0   15.46    0.82
   5  -3   0   15.99    0.71
  -5  -3   0   14.96    0.76
   5  -3   0   14.63    0.66
  -5  -3   0   15.58    0.68
  -5  -3   0   15.39    0.71
   5  -3   0   15.37    0.75
   5  -3   0   15.82    0.71
   5   3   0   14.76    0.66
  -5   3   0   14.26    0.69
  -5   3   0   16.55    0.79
   5   3   0   15.15    0.67
  -5   3   0   15.09    0.65
  -5   3   0   14.96    0.65
  -5   3   0   15.45    0.53
   5   3   0   14.66    0.69
   5   3   0   15.79    0.66
   5   3   0   15.42    0.75
  -5   3   0   14.88    0.74
   5   3   0   15.18    0.82
  -5   3   0   15.15    0.74
   5   3   0   14.82    0.64
   7  -3   0    2.20    0.30
  -7  -3   0    2.89    0.30
  -7  -3   0    2.12    0.24
  -7  -3   0    2.63    0.37
   7  -3   0    2.61    0.29
  -7  -3   0    1.99    0.24
  -7  -3   0    2.30    0.31
  -7  -3   0    2.38    0.29
   7  -3   0    2.18    0.26
   7  -3   0    2.53    0.32
   7  -3   0    2.65    0.38
  -7   3   0    2.30    0.27
  -7   3   0    2.28    0.34
  -7   3   0    2.60    0.12
  -7   3   0    2.47    0.12
   7   3   0    2.41    0.25
  -7   3   0    2.59    0.32
  -7   3   0    2.83    0.28
   7   3   0    2.87    0.28
   7   3   0    2.41    0.37
   7   3   0    2.46    0.29
   7   3   0    2.13    0.25
  -7   3   0    2.28    0.11
  -7   3   0    2.58    0.27
   7   3   0    2.43    0.26
   7   3   0    3.19    0.38
   7   3   0    2.23    0.30
   9  -3   0    0.03    0.07
   9  -3   0    0.00    0.07
  -9  -3   0    0.05    0.12
   9  -3   0    0.05    0.08
   9  -3   0    0.08    0.08
   9  -3   0    0.08    0.13
  -9  -3   0    0.04    0.09
  -9  -3   0    0.03    0.06
  -9  -3   0    0.10    0.09
  -9  -3   0    0.06    0.09
  -9  -3   0    0.00    0.07
   9   3   0    0.02    0.06
  -9   3   0    0.06    0.11
  -9   3   0    0.10    0.09
   9   3   0    0.02    0.11
  -9   3   0   -0.01    0.06
  -9   3   0    0.05    0.09
   9   3   0    0.06    0.10
   9   3   0    0.02    0.08
  -9   3   0    0.08    0.09
   9   3   0    0.06    0.09
   9   3   0    0.01    0.07
  -9   3   0    0.02    0.04
   9   3   0    0.09    0.09
   9   3   0   -0.03    0.06
 -11  -3   0   14.88    0.86
  11  -3   0   14.91    0.71
  11  -3   0   14.05    0.84
  11  -3   0   14.74    0.77
 -11  -3   0   14.43    0.63
 -11  -3   0   13.61    0.75
 -11  -3   0   13.73    0.71
  11  -3   0   14.45    0.78
 -11  -3   0   14.42    0.70
 -11  -3   0   13.99    0.69
  11  -3   0   15.63    0.74
 -11   3   0   14.02    0.72
  11   3   0   15.45    0.69
  11   3   0   14.44    0.75
  11   3   0   14.61    0.71
 -11   3   0   14.00    0.67
  11   3   0   15.82    0.88
  11   3   0   14.85    0.80
 -11   3   0   14.10    0.67
  11   3   0   14.61    0.63
 -11   3   0   14.90    0.78
 -11   3   0   14.07    0.85
 -11   3   0   15.11    0.55
  11   3   0   14.00    0.72
 -13  -3   0    0.01    0.08
 -13  -3   0    0.03    0.10
  13  -3   0   -0.06    0.11
  13  -3   0   -0.05    0.07
  13  -3   0    0.02    0.08
 -13  -3   0   -0.06    0.07
 -13  -3   0   -0.06    0.07
  13  -3   0    0.04    0.08
  13  -3   0    0.01    0.08
 -13  -3   0   -0.03    0.11
  13  -3   0   -0.06    0.06
  13   3   0    0.01    0.07
  13   3   0   -0.03    0.07
  13   3   0    0.02    0.14
 -13   3   0   -0.01    0.05
 -13   3   0    0.05    0.09
  13   3   0    0.01    0.06
  13   3   0   -0.02    0.08
  13   3   0    0.05    0.12
 -13   3   0   -0.04    0.07
 -13   3   0   -0.01    0.10
 -13   3   0   -0.02    0.09
  15  -3   0    8.69    0.53
 -15  -3   0    7.46    0.52
  15  -3   0    7.80    0.78
 -15  -3   0    8.09    0.57
 -15  -3   0    8.72    0.55
 -15  -3   0    8.76    0.66
  15  -3   0    7.99    0.29
  15  -3   0    8.38    0.55
 -15  -3   0    8.22    0.53
  15  -3   0    8.58    0.55
  15  -3   0    8.42    0.58
  15   3   0    7.88    0.49
 -15   3   0    8.59    0.42
 -15   3   0    8.55    0.54
 -15   3   0    7.32    0.55
 -15   3   0    7.90    0.48
  15   3   0    8.47    0.44
  15   3   0    7.85    0.65
  15   3   0    7.15    0.56
  15   3   0    8.24    0.55
 -15   3   0    8.67    0.68
  15   3   0    7.45    0.53
 -17  -3   0   18.49    0.90
  17  -3   0   19.53    0.62
  17  -3   0   17.21    0.91
  17  -3   0   16.66    0.94
  17  -3   0   19.76    0.90
  17  -3   0   17.71    0.90
 -17  -3   0   19.82    0.93
 -17  -3   0   17.87    1.06
  17  -3   0   16.90    0.89
 -17  -3   0   17.94    0.91
  17  -3   0   18.76    1.07
 -17  -3   0   18.16    0.94
  17   3   0   18.22    0.92
 -17   3   0   17.21    0.94
 -17   3   0   18.46    0.77
 -17   3   0   18.30    0.91
  17   3   0   17.35    1.07
  17   3   0   17.56    0.91
 -17   3   0   18.77    1.10
 -17   3   0   19.13    0.86
  17   3   0   17.81    0.75
  17   3   0   16.74    0.95
  17   3   0   17.74    0.86
 -19  -3   0   18.50    0.97
  19  -3   0   18.13    0.92
 -19  -3   0   17.32    0.96
 -19  -3   0   19.38    0.96
  19  -3   0   18.76    0.96
  19  -3   0   21.70    1.06
 -19  -3   0   16.52    1.07
  19  -3   0   19.22    1.12
  19   3   0   18.26    0.91
  19   3   0   18.40    0.96
 -19   3   0   17.79    0.81
  19   3   0   19.60    0.79
 -19   3   0   19.01    0.89
 -19   3   0   19.33    1.16
  19   3   0   21.41    1.02
 -19   3   0   17.42    0.93
 -21  -3   0   17.30    0.95
 -21  -3   0   17.91    0.94
  21  -3   0   17.91    0.99
  21  -3   0   14.28    0.88
 -21  -3   0   17.38    1.11
  21  -3   0   15.98    1.07
  21  -3   0   18.04    0.92
  21   3   0   17.49    0.76
  21   3   0   17.13    0.95
 -21   3   0   17.91    0.94
 -21   3   0   18.34    0.88
  21   3   0   16.33    0.87
 -21   3   0   17.44    0.81
 -21   3   0   19.97    1.20
  23  -3   0    0.04    0.14
 -23  -3   0    0.05    0.18
  23  -3   0    0.14    0.15
  23  -3   0    0.11    0.16
  23  -3   0    0.26    0.25
 -23  -3   0   -0.02    0.12
 -23  -3   0    0.19    0.16
  23   3   0    0.06    0.14
 -23   3   0   -0.14    0.19
  23   3   0    0.07    0.13
 -23   3   0    0.16    0.15
 -23   3   0   -0.03    0.14
  23   3   0    0.09    0.11
 -23   3   0    0.16    0.15
  25  -3   0    8.02    0.81
  25  -3   0    8.30    0.66
  25  -3   0    9.11    0.99
 -25  -3   0    9.22    0.68
 -25  -3   0    9.34    0.70
  25  -3   0    7.59    0.61
 -25  -3   0    6.42    0.81
  25   3   0    9.53    0.53
 -25   3   0    8.79    0.67
 -25   3   0   11.19    1.15
  25   3   0    8.96    0.62
 -25   3   0    9.59    0.60
  25   3   0    8.97    0.71
  27  -3   0    8.61    0.82
 -27  -3   0    6.92    0.88
 -27  -3   0    7.56    0.63
  27  -3   0    6.99    0.73
 -27  -3   0    7.71    0.64
  27  -3   0    6.63    0.69
 -27   3   0    6.65    0.55
  27   3   0    8.64    0.69
  27   3   0    7.28    0.59
  27   3   0    7.49    0.48
 -27   3   0    7.02    0.72
 -27   3   0    6.85    0.93
 -29  -3   0    2.25    0.43
 -29  -3   0    1.93    0.40
  29  -3   0    1.86    0.40
 -29  -3   0    2.24    0.54
  29  -3   0    2.10    0.40
  29  -3   0    1.42    0.37
  29   3   0    1.50    0.27
  29   3   0    1.71    0.27
  29   3   0    2.63    0.48
 -29   3   0    1.96    0.41
  29   3   0    2.49    0.42
 -29   3   0    2.87    0.64
  31  -3   0   15.11    0.98
  31  -3   0   15.82    1.05
 -31  -3   0   15.00    1.00
 -31  -3   0   17.65    1.05
  31  -3   0   14.71    0.99
 -31  -3   0   15.86    1.25
  31   3   0   16.30    0.97
  31   3   0   14.36    0.77
 -31   3   0   15.36    1.01
  31   3   0   16.19    1.06
 -31   3   0   15.93    1.28
  31   3   0   16.27    0.81
  33  -3   0    2.73    0.50
  33  -3   0    2.07    0.45
 -33  -3   0    2.87    0.49
  33  -3   0    1.09    0.36
 -33  -3   0    2.28    0.45
 -33  -3   0    1.71    0.53
 -33   3   0    2.43    0.67
  33   3   0    3.12    0.49
  33   3   0    2.71    0.51
  33   3   0    2.37    0.36
  33   3   0    2.00    0.32
 -33   3   0    2.29    0.45
 -35  -3   0   -0.02    0.19
  35  -3   0   -0.09    0.18
 -35  -3   0   -0.08    0.23
  35  -3   0    0.23    0.25
 -35  -3   0   -0.04    0.19
 -35   3   0    0.05    0.22
  35   3   0    0.18    0.22
 -35   3   0   -0.11    0.33
  35   3   0    0.05    0.15
  35   3   0    0.02    0.18
  35   3   0    0.21    0.25
 -37  -3   0    1.19    0.38
  37  -3   0    0.93    0.38
  37  -3   0    1.44    0.43
 -37  -3   0    1.83    0.46
 -37  -3   0    1.59    0.59
  37   3   0    0.95    0.26
  37   3   0    1.05    0.39
  37   3   0    0.98    0.37
  37   3   0    1.23    0.33
 -37   3   0    0.88    0.54
 -37   3   0    1.05    0.40
 -39  -3   0    0.45    0.32
  39  -3   0    0.39    0.32
 -39  -3   0    0.23    0.29
  39  -3   0    0.35    0.28
 -39  -3   0    0.66    0.47
  39   3   0    0.26    0.32
  39   3   0    0.22    0.20
 -39   3   0    0.64    0.47
 -39   3   0    0.08    0.30
  39   3   0    1.21    0.40
 -41  -3   0    1.06    0.39
  41  -3   0    1.88    0.51
 -41  -3   0    0.38    0.34
  41  -3   0    0.54    0.35
 -41  -3   0    0.53    0.48
 -41   3   0    0.66    0.57
 -41   3   0    0.72    0.39
  41   3   0    1.18    0.43
  41   3   0    1.34    0.33
  41   3   0    0.99    0.41
  43  -3   0    0.28    0.36
 -43  -3   0    0.19    0.33
  43  -3   0   -0.04    0.29
 -43  -3   0    0.14    0.42
 -43  -3   0    0.53    0.34
  43   3   0    0.36    0.26
  43   3   0    0.43    0.33
 -43   3   0    0.51    0.63
 -43   3   0    0.05    0.32
  43   3   0    0.20    0.29
 -45  -3   0    0.12    0.34
  45  -3   0    0.22    0.36
  45  -3   0   -0.12    0.29
 -45  -3   0    0.06    0.31
 -45  -3   0   -0.02    0.40
  45   3   0    0.02    0.25
 -45   3   0    0.03    0.36
 -45   3   0    0.85    0.75
  45   3   0    0.07    0.28
  45   3   0    0.02    0.30
 -47  -3   0    0.69    0.63
 -47  -3   0    0.60    0.40
  47  -3   0    0.47    0.28
  47  -3   0    0.89    0.48
 -47  -3   0    0.47    0.44
  47  -3   0    0.16    0.38
  47   3   0    0.53    0.41
 -47   3   0    0.01    0.62
  47   3   0   -0.09    0.32
  47   3   0    0.51    0.44
 -47   3   0    0.79    0.53
   0  -4   0   12.61    0.78
   0  -4   0   14.31    0.68
   0  -4   0   13.90    0.53
   0  -4   0   13.14    0.70
   0  -4   0   13.62    0.71
   0  -4   0   13.37    0.70
   0  -4   0   13.81    0.79
   0  -4   0   12.48    0.81
   0  -4   0   14.76    0.79
   0  -4   0   13.66    0.72
   0   4   0   13.44    0.65
   0   4   0   15.28    0.75
   0   4   0   13.67    0.52
   0   4   0   11.66    0.73
   0   4   0   13.50    0.63
  -2  -4   0    0.07    0.11
   2  -4   0    0.03    0.08
   2  -4   0    0.03    0.08
   2  -4   0    0.01    0.08
  -2  -4   0    0.04    0.10
  -2  -4   0   -0.05    0.07
   2  -4   0    0.07    0.09
  -2  -4   0    0.00    0.09
  -2  -4   0    0.10    0.11
  -2  -4   0   -0.02    0.05
  -2  -4   0    0.05    0.09
   2  -4   0   -0.09    0.08
   2  -4   0    0.04    0.04
   2  -4   0   -0.06    0.07
   2  -4   0   -0.01    0.11
  -2  -4   0    0.01    0.07
  -2  -4   0    0.18    0.15
   2  -4   0    0.02    0.09
  -2  -4   0   -0.04    0.07
   2   4   0    0.00    0.11
  -2   4   0    0.13    0.12
   2   4   0   -0.03    0.07
   2   4   0   -0.04    0.09
   2   4   0   -0.02    0.06
   2   4   0   -0.01    0.05
  -2   4   0   -0.03    0.08
  -2   4   0   -0.01    0.03
  -2   4   0   -0.02    0.06
  -2   4   0    0.01    0.08
  -2   4   0   -0.03    0.04
  -4  -4   0   21.84    1.13
   4  -4   0   21.54    0.94
  -4  -4   0   21.37    1.07
   4  -4   0   22.30    1.17
   4  -4   0   22.56    1.00
   4  -4   0   22.56    0.99
   4  -4   0   23.15    1.16
   4  -4   0   22.01    1.07
   4  -4   0   20.99    1.01
  -4  -4   0   22.00    0.95
   4  -4   0   22.45    0.99
  -4  -4   0   21.89    0.99
  -4  -4   0   21.75    1.05
  -4  -4   0   21.95    0.96
  -4  -4   0   22.61    0.86
   4   4   0   22.69    1.07
  -4   4   0   22.57    0.91
  -4   4   0   20.46    1.03
  -4   4   0   21.96    1.02
   4   4   0   22.82    1.16
   4   4   0   21.82    0.90
   4   4   0   23.10    0.98
  -4   4   0   24.39    0.93
  -4   4   0   21.33    0.79
   4   4   0   22.49    0.86
   4   4   0   21.43    0.92
  -6  -4   0    0.01    0.09
   6  -4   0    0.13    0.11
   6  -4   0   -0.04    0.07
  -6  -4   0    0.06    0.08
  -6  -4   0    0.05    0.14
  -6  -4   0    0.22    0.14
   6  -4   0    0.03    0.13
   6  -4   0    0.07    0.10
   6  -4   0   -0.03    0.07
  -6  -4   0    0.06    0.10
  -6  -4   0    0.00    0.07
  -6   4   0    0.09    0.05
   6   4   0   -0.01    0.09
  -6   4   0    0.06    0.11
   6   4   0    0.08    0.10
   6   4   0    0.06    0.09
   6   4   0    0.10    0.17
   6   4   0    0.09    0.08
   6   4   0    0.28    0.17
  -6   4   0   -0.05    0.09
  -6   4   0    0.14    0.10
   6   4   0    0.14    0.10
  -6   4   0    0.00    0.06
   8  -4   0    0.05    0.11
   8  -4   0    0.11    0.12
  -8  -4   0   -0.03    0.09
  -8  -4   0    0.01    0.13
  -8  -4   0   -0.02    0.08
  -8  -4   0    0.06    0.11
  -8  -4   0    0.03    0.08
  -8  -4   0   -0.07    0.07
   8  -4   0    0.07    0.10
   8  -4   0    0.05    0.09
   8  -4   0   -0.03    0.13
   8   4   0    0.12    0.10
  -8   4   0    0.13    0.10
   8   4   0   -0.04    0.12
  -8   4   0   -0.02    0.09
   8   4   0   -0.03    0.08
  -8   4   0    0.01    0.03
  -8   4   0    0.07    0.12
  -8   4   0    0.01    0.12
   8   4   0   -0.04    0.07
   8   4   0    0.07    0.11
  -8   4   0    0.05    0.09
   8   4   0    0.02    0.12
   8   4   0    0.02    0.09
 -10  -4   0    0.36    0.18
  10  -4   0    0.26    0.19
  10  -4   0    0.05    0.09
  10  -4   0    0.09    0.12
 -10  -4   0    0.21    0.18
  10  -4   0    0.01    0.09
 -10  -4   0    0.08    0.10
  10  -4   0    0.03    0.10
 -10  -4   0    0.05    0.11
 -10  -4   0    0.07    0.10
 -10  -4   0    0.14    0.11
  10   4   0    0.05    0.11
 -10   4   0    0.12    0.11
  10   4   0    0.11    0.11
 -10   4   0    0.12    0.10
  10   4   0    0.06    0.13
  10   4   0    0.12    0.18
 -10   4   0    0.16    0.12
  10   4   0    0.05    0.09
 -10   4   0    0.13    0.14
  10   4   0    0.13    0.10
 -10   4   0   -0.03    0.13
  10   4   0   -0.02    0.13
  10   4   0    0.09    0.10
 -12  -4   0    0.32    0.12
 -12  -4   0    0.59    0.19
  12  -4   0    0.16    0.14
  12  -4   0    0.36    0.21
  12  -4   0    0.26    0.15
  12  -4   0    0.79    0.22
 -12  -4   0    0.55    0.18
 -12  -4   0    0.46    0.21
  12  -4   0    0.22    0.14
 -12  -4   0    0.18    0.13
 -12  -4   0    0.26    0.15
 -12   4   0    0.33    0.07
  12   4   0    0.37    0.19
 -12   4   0    0.20    0.17
 -12   4   0    0.34    0.14
 -12   4   0    0.28    0.16
  12   4   0    0.39    0.14
  12   4   0    0.09    0.12
 -12   4   0    0.46    0.07
  12   4   0    0.66    0.19
  12   4   0    0.59    0.22
  12   4   0    0.11    0.10
 -12   4   0    0.39    0.13
  14  -4   0    0.55    0.21
 -14  -4   0    0.40    0.19
 -14  -4   0    0.61    0.20
 -14  -4   0    0.70    0.25
  14  -4   0    0.23    0.20
  14  -4   0    0.42    0.18
  14  -4   0    0.31    0.17
 -14  -4   0    0.68    0.23
  14  -4   0    0.56    0.20
 -14  -4   0    0.29    0.21
  14   4   0    0.67    0.18
  14   4   0    0.29    0.13
 -14   4   0    0.36    0.14
  14   4   0    0.48    0.17
 -14   4   0    0.50    0.10
 -14   4   0    0.70    0.19
  14   4   0    0.41    0.17
 -14   4   0    0.12    0.16
 -14   4   0    0.63    0.20
  16  -4   0    9.95    0.70
  16  -4   0    9.86    0.79
 -16  -4   0    8.44    0.61
 -16  -4   0    9.10    0.74
 -16  -4   0    8.84    0.61
  16  -4   0    9.23    0.61
  16  -4   0    8.06    0.60
 -16  -4   0    8.80    0.66
  16  -4   0    9.37    0.69
  16   4   0   10.80    0.66
  16   4   0    8.70    0.51
 -16   4   0    7.14    0.80
 -16   4   0    9.65    0.44
 -16   4   0    8.82    0.62
  16   4   0   10.17    0.59
 -16   4   0    9.37    0.56
 -16   4   0    8.62    0.55
 -18  -4   0    2.42    0.46
  18  -4   0    2.67    0.42
  18  -4   0    2.73    0.40
 -18  -4   0    2.00    0.38
  18  -4   0    2.29    0.48
  18  -4   0    1.88    0.38
  18  -4   0    2.12    0.37
 -18  -4   0    2.23    0.38
 -18   4   0    2.51    0.51
  18   4   0    2.69    0.40
 -18   4   0    2.66    0.27
 -18   4   0    2.54    0.36
  18   4   0    2.24    0.29
 -18   4   0    1.78    0.32
 -18   4   0    2.44    0.35
  18   4   0    2.26    0.33
 -20  -4   0    0.46    0.22
  20  -4   0    0.50    0.30
  20  -4   0    0.55    0.25
 -20  -4   0    0.24    0.21
  20  -4   0    0.97    0.29
 -20  -4   0    1.02    0.26
  20  -4   0    0.37    0.19
  20  -4   0    0.87    0.25
 -20   4   0    0.53    0.19
 -20   4   0    0.78    0.17
 -20   4   0    0.54    0.20
 -20   4   0    1.42    0.41
  20   4   0    0.48    0.21
  20   4   0    0.52    0.16
  20   4   0    0.84    0.23
 -20   4   0    0.71    0.22
  22  -4   0    5.78    0.63
 -22  -4   0    5.09    0.58
  22  -4   0    4.64    0.71
  22  -4   0    6.43    0.73
  22  -4   0    5.10    0.62
  22  -4   0    6.09    0.67
 -22  -4   0    3.76    0.64
 -22  -4   0    4.95    0.61
 -22   4   0    5.36    0.39
 -22   4   0    5.79    0.63
  22   4   0    4.96    0.38
 -22   4   0    5.46    0.79
  22   4   0    5.78    0.57
  22   4   0    5.81    0.63
  24  -4   0   21.58    1.20
  24  -4   0   22.24    1.23
 -24  -4   0   24.85    1.27
 -24  -4   0   23.67    1.21
  24  -4   0   20.79    1.36
 -24  -4   0   21.50    1.38
  24  -4   0   22.13    1.15
  24  -4   0   23.06    1.28
  24   4   0   21.52    1.19
 -24   4   0   22.25    0.98
  24   4   0   21.04    0.94
  24   4   0   23.40    1.12
 -24   4   0   21.24    1.41
 -24   4   0   22.62    1.19
  26  -4   0    4.97    0.66
  26  -4   0    4.89    0.65
 -26  -4   0    6.96    0.76
  26  -4   0    4.73    0.22
 -26  -4   0    4.92    0.62
  26  -4   0    4.08    0.61
  26  -4   0    4.71    0.22
 -26  -4   0    3.99    0.69
  26  -4   0    4.07    0.57
  26   4   0    5.37    0.59
  26   4   0    5.33    0.64
  26   4   0    4.85    0.40
 -26   4   0    4.75    0.47
 -26   4   0    4.77    0.79
 -26   4   0    4.51    0.59
  28  -4   0    6.18    0.75
 -28  -4   0    6.29    0.72
  28  -4   0    7.68    0.81
 -28  -4   0    6.63    0.91
 -28  -4   0    8.31    0.86
  28  -4   0    6.96    0.76
  28  -4   0    6.30    0.79
  28  -4   0    6.94    0.32
 -28   4   0    5.43    0.85
  28   4   0    6.67    0.48
  28   4   0    6.66    0.69
 -28   4   0    5.08    0.65
  28   4   0    8.77    0.89
 -28   4   0    6.52    0.53
 -30  -4   0    1.61    0.49
  30  -4   0    1.49    0.18
 -30  -4   0    1.57    0.40
 -30  -4   0    1.91    0.43
  30  -4   0    1.37    0.39
  30  -4   0    1.88    0.44
  30  -4   0    1.52    0.39
  30  -4   0    1.08    0.36
  30   4   0    1.84    0.38
  30   4   0    2.11    0.45
  30   4   0    1.62    0.28
 -30   4   0    1.22    0.50
 -30   4   0    1.05    0.33
 -30   4   0    1.19    0.31
  32  -4   0    0.06    0.09
  32  -4   0    0.08    0.11
 -32  -4   0    0.04    0.19
 -32  -4   0   -0.01    0.19
  32  -4   0   -0.09    0.25
  32  -4   0    0.04    0.22
  32  -4   0   -0.13    0.17
 -32  -4   0   -0.04    0.24
  32  -4   0    0.27    0.27
  32   4   0    0.13    0.21
 -32   4   0    0.12    0.24
 -32   4   0    0.02    0.35
  32   4   0    0.13    0.18
  32   4   0    0.11    0.23
  32   4   0    0.03    0.13
 -34  -4   0    0.16    0.22
  34  -4   0    0.05    0.24
  34  -4   0    0.33    0.13
 -34  -4   0   -0.11    0.25
 -34  -4   0    0.28    0.26
  34  -4   0   -0.11    0.28
  34  -4   0    0.02    0.20
  34  -4   0    0.22    0.24
  34  -4   0    0.12    0.13
  34   4   0    0.19    0.16
  34   4   0    0.00    0.18
 -34   4   0    0.66    0.36
  34   4   0    0.14    0.20
  34   4   0    0.09    0.21
 -34   4   0   -0.09    0.35
 -36  -4   0    0.22    0.25
  36  -4   0   -0.01    0.10
  36  -4   0   -0.02    0.14
  36  -4   0    0.13    0.26
 -36  -4   0    0.04    0.35
  36  -4   0    0.01    0.24
  36  -4   0   -0.05    0.18
 -36  -4   0    0.01    0.23
 -36   4   0    0.08    0.29
 -36   4   0    0.10    0.44
  36   4   0    0.13    0.23
  36   4   0    0.08    0.23
  36   4   0    0.01    0.20
  36   4   0   -0.05    0.14
  38  -4   0    0.18    0.15
 -38  -4   0   -0.15    0.29
 -38  -4   0    0.28    0.31
  38  -4   0    0.52    0.39
  38  -4   0    0.27    0.31
 -38  -4   0    0.19    0.28
  38  -4   0    0.29    0.32
 -38   4   0    0.37    0.53
  38   4   0    0.55    0.33
  38   4   0    0.22    0.29
  38   4   0    0.17    0.19
 -38   4   0    0.11    0.33
 -40  -4   0    1.03    0.46
  40  -4   0   -0.01    0.30
  40  -4   0    0.80    0.20
 -40  -4   0    0.89    0.59
 -40  -4   0    0.59    0.36
  40  -4   0    1.03    0.43
  40  -4   0    0.42    0.33
 -40   4   0    0.72    0.46
  40   4   0    1.52    0.48
 -40   4   0    1.27    0.69
  40   4   0    0.76    0.37
  40   4   0    0.96    0.28
  42  -4   0   -0.11    0.29
  42  -4   0   -0.03    0.30
 -42  -4   0   -0.13    0.23
  42  -4   0    0.09    0.34
 -42  -4   0    0.27    0.51
 -42  -4   0    0.09    0.31
  42   4   0    0.17    0.30
  42   4   0    0.19    0.32
 -42   4   0   -0.21    0.36
 -42   4   0    0.07    0.57
  42   4   0    0.03    0.20
 -44  -4   0    0.24    0.35
  44  -4   0    0.23    0.37
 -44  -4   0    0.26    0.54
  44  -4   0    0.49    0.39
 -44  -4   0    0.23    0.37
  44  -4   0    0.63    0.46
 -44   4   0    0.23    0.59
  44   4   0    0.53    0.36
 -44   4   0    0.26    0.45
  44   4   0    0.72    0.44
  46  -4   0    1.76    0.57
 -46  -4   0    2.20    0.62
 -46  -4   0    1.88    0.86
 -46  -4   0    2.09    0.60
  46  -4   0    2.13    0.61
  46  -4   0    4.13    0.78
 -46   4   0    2.96    1.07
  46   4   0    3.49    0.76
  46   4   0    1.73    0.53
  -1  -5   0    2.25    0.35
   1  -5   0    1.73    0.30
  -1  -5   0    2.74    0.39
  -1  -5   0    2.58    0.38
   1  -5   0    2.18    0.36
   1  -5   0    2.21    0.40
   1  -5   0    2.20    0.36
   1  -5   0    1.47    0.36
  -1  -5   0    1.84    0.31
  -1  -5   0    2.55    0.44
   1  -5   0    1.96    0.41
   1  -5   0    1.95    0.32
  -1  -5   0    2.17    0.32
  -1  -5   0    2.37    0.41
  -1  -5   0    2.23    0.38
   1  -5   0    2.66    0.40
  -1  -5   0    1.96    0.21
   1  -5   0    2.55    0.18
  -1  -5   0    3.55    0.56
   1  -5   0    1.53    0.29
   1   5   0    2.61    0.31
   1   5   0    2.23    0.18
  -1   5   0    2.75    0.28
   1   5   0    2.08    0.30
  -1   5   0    2.82    0.32
  -1   5   0    2.21    0.15
   1   5   0    2.44    0.29
  -1   5   0    2.26    0.31
   1   5   0    2.65    0.38
  -1   5   0    2.23    0.36
  -3  -5   0   10.11    0.63
   3  -5   0    9.80    0.64
  -3  -5   0    9.97    0.73
  -3  -5   0    9.06    0.59
  -3  -5   0    9.67    0.65
  -3  -5   0    9.43    0.63
   3  -5   0    9.24    0.75
  -3  -5   0    9.46    0.48
   3  -5   0    8.29    0.57
   3  -5   0   11.34    0.68
   3  -5   0    8.49    0.66
  -3  -5   0   10.11    0.77
   3  -5   0   10.29    0.65
   3  -5   0   10.93    0.81
   3  -5   0    9.13    0.64
  -3  -5   0   10.28    0.71
  -3  -5   0    9.46    0.71
   3   5   0    9.50    0.54
  -3   5   0    9.76    0.56
  -3   5   0   10.12    0.55
  -3   5   0    9.90    0.47
  -3   5   0    8.76    0.65
   3   5   0    9.21    0.62
   3   5   0    8.97    0.56
   3   5   0    9.63    0.47
   5  -5   0   18.90    0.95
  -5  -5   0   20.16    0.96
   5  -5   0   18.40    1.15
   5  -5   0   19.42    1.14
  -5  -5   0   19.14    1.07
   5  -5   0   19.05    1.01
  -5  -5   0   18.57    0.80
   5  -5   0   18.88    0.97
  -5  -5   0   20.14    1.15
   5  -5   0   19.31    0.97
   5  -5   0   17.60    0.96
   5  -5   0   18.37    1.04
  -5  -5   0   19.34    0.98
  -5   5   0   20.66    0.87
   5   5   0   18.26    0.84
   5   5   0   19.38    0.89
   5   5   0   18.28    0.80
   5   5   0   19.23    0.94
  -5   5   0   18.53    0.72
  -5   5   0   17.84    0.84
   7  -5   0   24.08    1.12
  -7  -5   0   24.11    1.33
  -7  -5   0   25.77    1.09
  -7  -5   0   24.95    1.26
   7  -5   0   24.39    1.20
   7  -5   0   25.61    1.16
   7  -5   0   22.89    1.30
  -7  -5   0   24.46    1.15
   7  -5   0   25.34    1.38
   7  -5   0   22.60    1.12
  -7  -5   0   23.38    0.99
   7  -5   0   24.56    1.24
   7   5   0   23.61    0.99
   7   5   0   23.37    1.04
   7   5   0   24.25    1.01
   7   5   0   21.59    1.06
  -7   5   0   20.67    0.81
  -7   5   0   25.37    1.03
  -7   5   0   23.69    1.00
  -9  -5   0    7.23    0.50
   9  -5   0    7.78    0.59
   9  -5   0    7.64    0.63
   9  -5   0    8.32    0.59
   9  -5   0    6.90    0.82
   9  -5   0    7.73    0.84
  -9  -5   0    9.05    0.91
  -9  -5   0    8.50    0.68
   9  -5   0    8.46    0.67
  -9  -5   0    9.00    0.55
  -9  -5   0    8.93    0.63
   9   5   0    7.67    0.53
   9   5   0    8.91    0.53
   9   5   0    7.53    0.54
  -9   5   0    8.93    0.54
   9   5   0    9.07    0.54
  -9   5   0    7.86    0.51
  11  -5   0    2.03    0.37
  11  -5   0    2.33    0.42
  11  -5   0    2.86    0.55
 -11  -5   0    1.73    0.28
 -11  -5   0    2.79    0.49
  11  -5   0    2.03    0.33
 -11  -5   0    1.77    0.32
 -11  -5   0    1.59    0.35
 -11  -5   0    1.74    0.29
  11  -5   0    2.20    0.40
  11   5   0    2.84    0.37
 -11   5   0    2.24    0.31
  11   5   0    2.81    0.35
 -11   5   0    1.78    0.29
  11   5   0    2.23    0.34
 -11   5   0    2.70    0.46
  11   5   0    2.56    0.33
 -11   5   0    1.95    0.36
  13  -5   0    6.25    0.63
 -13  -5   0    4.93    0.69
  13  -5   0    4.54    0.54
  13  -5   0    5.07    0.61
  13  -5   0    5.71    0.77
 -13  -5   0    4.99    0.40
  13  -5   0    5.39    0.65
 -13  -5   0    5.23    0.63
 -13  -5   0    4.86    0.52
 -13  -5   0    4.49    0.53
  13   5   0    4.46    0.50
 -13   5   0    6.68    0.65
 -13   5   0    4.49    0.46
 -13   5   0    5.09    0.65
  13   5   0    4.86    0.47
  13   5   0    4.29    0.46
  13   5   0    5.43    0.45
 -13   5   0    4.53    0.45
  15  -5   0    3.29    0.47
  15  -5   0    3.40    0.52
 -15  -5   0    3.70    0.54
 -15  -5   0    2.88    0.51
 -15  -5   0    3.90    0.41
 -15  -5   0    2.65    0.42
 -15  -5   0    2.84    0.40
  15  -5   0    3.58    0.55
  15  -5   0    3.82    0.52
  15  -5   0    2.68    0.56
 -15   5   0    4.04    0.61
  15   5   0    4.07    0.48
 -15   5   0    3.15    0.38
  15   5   0    2.77    0.40
  15   5   0    3.74    0.42
 -15   5   0    2.37    0.35
 -15   5   0    3.45    0.49
  15   5   0    3.01    0.37
  17  -5   0    0.19    0.17
  17  -5   0    0.02    0.16
  17  -5   0    0.06    0.15
 -17  -5   0    0.22    0.19
 -17  -5   0    0.22    0.19
  17  -5   0    0.08    0.25
 -17  -5   0    0.06    0.18
  17  -5   0    0.05    0.15
 -17   5   0    0.15    0.14
  17   5   0    0.00    0.17
  17   5   0    0.10    0.14
 -17   5   0   -0.01    0.15
  17   5   0    0.12    0.14
  17   5   0    0.33    0.18
 -17   5   0    0.20    0.18
 -17   5   0    0.11    0.22
  19  -5   0    3.41    0.53
  19  -5   0    1.93    0.50
  19  -5   0    2.82    0.51
 -19  -5   0    3.68    0.52
 -19  -5   0    4.27    0.61
 -19  -5   0    2.12    0.48
  19  -5   0    2.98    0.44
  19  -5   0    3.16    0.48
  19   5   0    3.47    0.48
  19   5   0    2.92    0.36
 -19   5   0    2.99    0.56
 -19   5   0    2.51    0.44
  19   5   0    3.16    0.41
 -19   5   0    2.80    0.21
 -19   5   0    2.79    0.39
 -19   5   0    3.26    0.42
 -19   5   0    2.59    0.20
  21  -5   0    3.88    0.70
 -21  -5   0    5.43    0.65
 -21  -5   0    5.37    0.69
  21  -5   0    4.54    0.59
 -21  -5   0    3.63    0.64
  21  -5   0    4.24    0.61
  21  -5   0    4.72    0.63
  21  -5   0    5.13    0.66
  21   5   0    5.03    0.42
  21   5   0    5.00    0.55
 -21   5   0    4.73    0.30
 -21   5   0    4.63    0.60
 -21   5   0    5.26    0.77
  21   5   0    4.02    0.54
 -21   5   0    5.08    0.52
  23  -5   0    2.43    0.87
  23  -5   0    2.89    0.51
  23  -5   0    2.51    0.50
 -23  -5   0    2.26    0.55
  23  -5   0    3.87    0.55
 -23  -5   0    3.16    0.49
  23  -5   0    3.26    0.52
 -23  -5   0    3.35    0.55
 -23   5   0    3.48    0.66
  23   5   0    3.32    0.45
 -23   5   0    3.57    0.46
  23   5   0    3.25    0.52
 -23   5   0    2.94    0.48
  23   5   0    3.15    0.38
 -23   5   0    2.66    0.29
  25  -5   0    9.94    0.82
 -25  -5   0   10.33    0.82
 -25  -5   0    9.68    0.78
 -25  -5   0    9.77    1.12
  25  -5   0   10.15    0.86
  25  -5   0    8.48    0.73
  25  -5   0    9.40    0.96
  25   5   0    9.48    0.70
 -25   5   0    9.17    0.67
 -25   5   0    8.38    1.08
  25   5   0    9.38    0.58
  25   5   0   10.45    0.81
 -25   5   0    9.09    0.78
 -25   5   0    9.71    0.55
 -27  -5   0   -0.03    0.17
  27  -5   0    0.08    0.21
  27  -5   0    0.11    0.24
  27  -5   0    0.05    0.20
  27  -5   0    0.06    0.22
 -27  -5   0    0.24    0.22
 -27  -5   0   -0.10    0.24
 -27   5   0    0.20    0.25
  27   5   0    0.17    0.22
  27   5   0    0.09    0.17
 -27   5   0   -0.14    0.14
 -27   5   0   -0.16    0.27
 -27   5   0   -0.04    0.15
  27   5   0    0.27    0.21
  29  -5   0    2.74    0.56
 -29  -5   0    1.79    0.42
 -29  -5   0    2.21    0.44
  29  -5   0    2.31    0.45
  29  -5   0    0.92    0.35
  29  -5   0    2.35    0.51
 -29  -5   0    0.60    0.38
 -29   5   0    2.65    0.45
 -29   5   0    1.83    0.61
  29   5   0    3.08    0.57
 -29   5   0    1.40    0.29
  29   5   0    1.73    0.30
 -29   5   0    2.66    0.53
  29   5   0    2.70    0.45
  31  -5   0    0.06    0.31
  31  -5   0    0.23    0.28
  31  -5   0    0.47    0.31
 -31  -5   0    0.66    0.46
  31  -5   0   -0.11    0.21
 -31  -5   0    0.00    0.22
 -31  -5   0    0.29    0.27
  31   5   0    0.42    0.27
  31   5   0    0.50    0.33
 -31   5   0    0.10    0.23
  31   5   0    0.40    0.22
 -31   5   0    0.44    0.33
 -31   5   0    0.13    0.39
 -31   5   0    0.21    0.23
  33  -5   0   -0.08    0.23
 -33  -5   0   -0.04    0.21
 -33  -5   0    0.10    0.22
  33  -5   0    0.11    0.26
 -33  -5   0    0.05    0.33
  33  -5   0    0.33    0.29
  33   5   0    0.10    0.23
  33   5   0    0.03    0.15
 -33   5   0   -0.06    0.25
  33   5   0   -0.06    0.19
 -33   5   0    0.24    0.25
  33   5   0   -0.07    0.19
 -33   5   0    0.10    0.42
 -35  -5   0    0.23    0.31
  35  -5   0   -0.02    0.22
 -35  -5   0    0.32    0.31
 -35  -5   0   -0.02    0.37
  35  -5   0   -0.09    0.26
  35  -5   0    0.21    0.31
  35   5   0   -0.06    0.21
  35   5   0    0.13    0.29
 -35   5   0   -0.10    0.21
 -35   5   0    0.04    0.32
 -35   5   0   -0.18    0.42
  35   5   0    0.06    0.16
  37  -5   0    2.48    0.58
  37  -5   0    2.36    0.58
  37  -5   0    2.06    0.55
 -37  -5   0    1.62    0.66
 -37  -5   0    2.01    0.54
 -37  -5   0    1.89    0.53
 -37   5   0    1.54    0.73
  37   5   0    1.52    0.50
  37   5   0    1.42    0.43
 -37   5   0    2.35    0.49
 -37   5   0    1.89    0.55
 -39  -5   0    0.98    0.62
  39  -5   0    0.47    0.37
 -39  -5   0    0.47    0.38
  39  -5   0    0.58    0.40
  39  -5   0    0.42    0.39
 -39  -5   0    0.58    0.39
 -39   5   0    0.75    0.47
  39   5   0    0.34    0.33
  39   5   0   -0.01    0.18
 -39   5   0    0.47    0.62
  39   5   0    0.55    0.34
  41  -5   0    0.37    0.41
  41  -5   0    0.65    0.45
  41  -5   0    0.13    0.40
 -41  -5   0    0.64    0.39
 -41  -5   0    0.40    0.41
 -41  -5   0    0.50    0.51
  41   5   0    1.03    0.48
 -41   5   0   -0.04    0.60
 -41   5   0    0.39    0.49
  41   5   0    0.24    0.33
 -43  -5   0    1.04    0.51
 -43  -5   0    0.24    0.54
  43  -5   0    1.13    0.53
 -43  -5   0    0.34    0.40
  43  -5   0    0.81    0.52
  43  -5   0    1.03    0.53
 -43   5   0    1.21    0.80
  43   5   0    0.23    0.36
  43   5   0    0.68    0.46
   0  -6   0    8.47    0.73
   0  -6   0    8.58    0.92
   0  -6   0    7.83    0.63
   0  -6   0    6.39    0.67
   0  -6   0    7.40    0.60
   0  -6   0    7.04    0.59
   0  -6   0    7.36    0.78
   0  -6   0    8.36    0.94
   0   6   0    8.40    0.49
   0   6   0    7.22    0.52
   0   6   0    8.57    0.52
   2  -6   0   18.59    1.02
   2  -6   0   17.06    1.18
   2  -6   0   18.80    1.14
  -2  -6   0   17.22    1.15
  -2  -6   0   17.42    0.73
  -2  -6   0   18.51    1.19
  -2  -6   0   18.33    1.03
  -2  -6   0   18.60    1.00
   2  -6   0   18.17    1.01
  -2  -6   0   18.08    1.13
   2  -6   0   19.06    1.04
  -2  -6   0   19.49    1.12
  -2  -6   0   17.53    1.00
   2  -6   0   19.69    1.23
   2  -6   0   19.13    1.13
   2  -6   0   18.79    1.03
   2   6   0   17.50    0.71
   2   6   0   17.92    0.84
   2   6   0   17.35    0.83
   2   6   0   17.44    0.87
  -2   6   0   20.00    0.87
  -2   6   0   18.10    0.78
  -2   6   0   15.93    0.83
  -4  -6   0    3.67    0.56
   4  -6   0    3.07    0.46
   4  -6   0    3.83    0.63
  -4  -6   0    3.59    0.60
  -4  -6   0    4.01    0.54
  -4  -6   0    3.19    0.45
   4  -6   0    3.13    0.48
   4  -6   0    3.77    0.59
  -4  -6   0    3.56    0.30
   4  -6   0    3.58    0.50
  -4  -6   0    3.06    0.54
  -4  -6   0    3.16    0.48
   4  -6   0    3.59    0.53
   4  -6   0    3.38    0.51
   4  -6   0    2.77    0.54
   4   6   0    3.51    0.28
  -4   6   0    2.86    0.29
   4   6   0    3.46    0.38
   4   6   0    3.56    0.43
   4   6   0    4.21    0.44
  -4   6   0    3.78    0.41
  -4   6   0    3.28    0.37
   6  -6   0    0.47    0.24
   6  -6   0    0.35    0.21
  -6  -6   0    0.55    0.17
   6  -6   0    0.16    0.18
   6  -6   0   -0.07    0.19
  -6  -6   0    0.38    0.19
   6  -6   0    0.06    0.19
   6  -6   0    0.27    0.18
   6  -6   0    0.30    0.31
  -6  -6   0    0.09    0.22
  -6  -6   0    0.69    0.23
  -6  -6   0    0.44    0.23
  -6  -6   0    0.09    0.19
  -6  -6   0    0.38    0.23
  -6   6   0    0.31    0.11
   6   6   0    0.28    0.14
  -6   6   0    0.38    0.17
  -6   6   0    0.32    0.18
   6   6   0    0.62    0.23
   6   6   0    0.27    0.15
   8  -6   0   11.83    0.98
   8  -6   0   13.59    0.94
  -8  -6   0   12.25    0.91
  -8  -6   0   11.84    0.96
  -8  -6   0   11.69    0.80
   8  -6   0   11.85    0.85
   8  -6   0   12.47    0.82
  -8  -6   0   13.00    0.76
  -8  -6   0   12.22    0.67
   8  -6   0   11.97    0.80
   8  -6   0   12.51    0.82
   8  -6   0   13.59    1.05
   8   6   0   11.70    0.67
   8   6   0   12.45    0.66
  -8   6   0   12.08    0.68
   8   6   0   10.88    0.70
  -8   6   0   11.90    0.66
  -8   6   0   12.40    0.48
  10  -6   0    0.04    0.14
  10  -6   0   -0.04    0.14
  10  -6   0   -0.11    0.14
  10  -6   0    0.00    0.17
  10  -6   0   -0.08    0.19
 -10  -6   0    0.13    0.18
  10  -6   0    0.02    0.25
 -10  -6   0    0.11    0.22
  10  -6   0    0.12    0.16
 -10  -6   0   -0.03    0.13
 -10  -6   0    0.02    0.14
 -10  -6   0   -0.10    0.10
  10   6   0    0.08    0.13
 -10   6   0   -0.05    0.10
  10   6   0   -0.01    0.16
  10   6   0    0.10    0.19
 -10   6   0    0.01    0.15
  10   6   0    0.07    0.12
  12  -6   0    1.26    0.41
  12  -6   0    0.91    0.28
 -12  -6   0    1.36    0.32
 -12  -6   0    1.80    0.45
  12  -6   0    1.33    0.44
 -12  -6   0    1.67    0.31
  12  -6   0    1.01    0.33
 -12  -6   0    1.32    0.37
  12  -6   0    1.88    0.40
  12  -6   0    1.48    0.38
 -12  -6   0    0.96    0.26
  12   6   0    1.55    0.33
  12   6   0    2.08    0.34
 -12   6   0    1.28    0.25
 -12   6   0    1.31    0.28
  12   6   0    1.69    0.30
  12   6   0    1.29    0.29
  14  -6   0    2.67    0.51
  14  -6   0    1.63    0.36
  14  -6   0    2.01    0.54
 -14  -6   0    1.91    0.47
  14  -6   0    1.65    0.38
 -14  -6   0    2.42    0.48
 -14  -6   0    2.18    0.34
 -14  -6   0    1.94    0.40
  14  -6   0    1.90    0.43
  14   6   0    2.05    0.35
 -14   6   0    1.72    0.30
  14   6   0    1.42    0.32
 -14   6   0    1.57    0.30
  14   6   0    1.92    0.32
  14   6   0    1.72    0.34
  16  -6   0    4.55    0.61
  16  -6   0    3.48    0.70
 -16  -6   0    5.32    0.79
 -16  -6   0    5.80    0.55
 -16  -6   0    4.65    0.59
 -16  -6   0    4.83    0.66
  16  -6   0    5.12    0.63
  16  -6   0    3.26    0.55
  16  -6   0    4.63    0.66
  16   6   0    4.49    0.52
 -16   6   0    4.62    0.69
  16   6   0    5.57    0.62
 -16   6   0    4.51    0.51
 -16   6   0    5.15    0.64
  16   6   0    4.64    0.50
 -16   6   0    3.64    0.44
  18  -6   0    0.42    0.40
 -18  -6   0    0.05    0.25
  18  -6   0    0.24    0.25
  18  -6   0    0.15    0.21
  18  -6   0    0.11    0.20
  18  -6   0    0.03    0.19
 -18  -6   0    0.38    0.26
 -18  -6   0    0.01    0.18
  18   6   0    0.03    0.16
 -18   6   0    0.02    0.15
  18   6   0    0.05    0.17
 -18   6   0    0.17    0.22
 -18   6   0    0.10    0.20
  18   6   0    0.14    0.20
 -18   6   0    0.00    0.23
  20  -6   0    2.31    0.51
 -20  -6   0    2.38    0.50
  20  -6   0    2.02    0.47
  20  -6   0    1.51    0.41
 -20  -6   0    1.70    0.38
  20  -6   0    1.45    0.39
 -20  -6   0    1.73    0.51
 -20   6   0    2.15    0.55
  20   6   0    1.44    0.31
 -20   6   0    2.32    0.39
  20   6   0    2.07    0.42
  20   6   0    1.75    0.35
 -22  -6   0    0.17    0.28
  22  -6   0    0.04    0.24
 -22  -6   0    0.02    0.17
 -22  -6   0    0.03    0.18
  22  -6   0    0.20    0.26
  22  -6   0    0.17    0.25
  22  -6   0   -0.17    0.19
  22   6   0   -0.01    0.16
 -22   6   0   -0.01    0.15
 -22   6   0    0.01    0.27
 -22   6   0    0.15    0.25
  22   6   0    0.08    0.18
  22   6   0   -0.02    0.19
  24  -6   0    1.61    0.42
  24  -6   0    2.87    0.58
  24  -6   0    1.79    0.45
 -24  -6   0    2.44    0.46
  24  -6   0    2.51    0.55
 -24  -6   0    1.74    0.53
 -24  -6   0    2.36    0.51
 -24   6   0    2.64    0.65
 -24   6   0    1.65    0.44
 -24   6   0    2.22    0.39
  24   6   0    2.23    0.37
  24   6   0    2.39    0.41
  24   6   0    2.68    0.49
  26  -6   0   -0.15    0.26
 -26  -6   0   -0.12    0.20
 -26  -6   0   -0.11    0.17
  26  -6   0    0.02    0.24
  26  -6   0   -0.09    0.22
 -26  -6   0    0.01    0.28
  26  -6   0    0.25    0.28
  26   6   0   -0.05    0.21
  26   6   0   -0.08    0.16
 -26   6   0   -0.04    0.23
  26   6   0    0.00    0.20
 -26   6   0    0.11    0.19
 -26   6   0   -0.07    0.33
 -28  -6   0    2.93    0.69
  28  -6   0    1.88    0.48
  28  -6   0    2.88    0.61
  28  -6   0    3.17    0.63
 -28  -6   0    1.76    0.45
 -28  -6   0    2.24    0.49
  28   6   0    1.29    0.41
  28   6   0    1.24    0.31
  28   6   0    1.48    0.37
 -28   6   0    2.04    0.24
 -28   6   0    2.13    0.51
 -28   6   0    1.54    0.60
 -28   6   0    2.14    0.41
 -28   6   0    2.15    0.23
 -30  -6   0   -0.03    0.33
 -30  -6   0    0.30    0.29
 -30  -6   0    0.34    0.28
  30  -6   0    0.46    0.34
  30  -6   0    0.14    0.26
  30  -6   0   -0.05    0.24
 -30   6   0    0.31    0.47
  30   6   0    0.28    0.26
  30   6   0    0.34    0.29
 -30   6   0    0.34    0.27
 -30   6   0    0.13    0.31
 -32  -6   0    0.29    0.32
  32  -6   0   -0.02    0.25
  32  -6   0    0.02    0.27
  32  -6   0    0.03    0.26
 -32  -6   0   -0.07    0.27
 -32  -6   0   -0.04    0.34
 -32   6   0   -0.08    0.22
  32   6   0    0.29    0.28
 -32   6   0   -0.14    0.40
  32   6   0   -0.04    0.24
 -32   6   0    0.01    0.32
 -34  -6   0    0.45    0.46
  34  -6   0    0.13    0.30
  34  -6   0    0.48    0.43
 -34  -6   0    0.27    0.32
  34  -6   0    0.13    0.34
 -34  -6   0    0.56    0.39
 -34   6   0    0.99    0.64
  34   6   0    0.58    0.33
 -34   6   0   -0.09    0.32
  34   6   0    0.78    0.39
 -34   6   0    0.08    0.26
  34   6   0    0.54    0.22
 -36  -6   0    0.04    0.26
  36  -6   0    0.08    0.32
  36  -6   0    0.21    0.38
 -36  -6   0    0.18    0.33
 -36  -6   0    0.07    0.43
  36  -6   0    0.22    0.35
  36   6   0    0.56    0.37
 -36   6   0    0.17    0.30
 -36   6   0    0.11    0.57
  36   6   0   -0.03    0.26
 -38  -6   0    0.22    0.39
  38  -6   0    0.16    0.40
 -38  -6   0    0.07    0.30
  38  -6   0    0.17    0.41
 -38  -6   0   -0.09    0.47
  38  -6   0    0.15    0.39
  38   6   0    0.03    0.31
 -38   6   0    0.10    0.62
 -38   6   0    0.51    0.37
  38   6   0    0.31    0.34
 -40  -6   0    0.35    0.54
  40  -6   0    0.68    0.49
 -40  -6   0    0.62    0.44
 -40  -6   0    0.54    0.42
  40   6   0    0.65    0.40
 -40   6   0    0.56    0.40
   1  -7   0    0.53    0.26
  -1  -7   0    0.25    0.27
   1  -7   0    0.64    0.31
  -1  -7   0    0.28    0.22
   1  -7   0    0.57    0.30
   1  -7   0    0.23    0.25
  -1  -7   0    0.53    0.28
  -1  -7   0    0.28    0.23
   1  -7   0    0.71    0.29
  -1  -7   0    0.91    0.34
  -1  -7   0    0.61    0.28
   1  -7   0    0.02    0.33
  -1  -7   0    0.34    0.39
   1  -7   0    0.36    0.29
   1   7   0    0.38    0.18
  -1   7   0    0.75    0.21
   1   7   0    0.37    0.17
  -1   7   0    0.30    0.20
   1   7   0    0.20    0.19
  -1   7   0    0.60    0.18
   3  -7   0    0.22    0.29
   3  -7   0    0.33    0.22
  -3  -7   0    0.17    0.12
  -3  -7   0   -0.02    0.31
   3  -7   0   -0.02    0.33
  -3  -7   0    0.04    0.18
   3  -7   0   -0.08    0.15
   3  -7   0    0.00    0.18
   3  -7   0    0.12    0.23
  -3  -7   0    0.02    0.20
  -3  -7   0   -0.03    0.23
   3  -7   0    0.33    0.26
   3  -7   0    0.07    0.17
  -3  -7   0    0.69    0.30
  -3  -7   0   -0.07    0.14
   3   7   0    0.22    0.22
   3   7   0    0.17    0.16
  -3   7   0    0.07    0.19
  -3   7   0    0.20    0.13
  -3   7   0    0.23    0.16
   3   7   0    0.17    0.15
   5  -7   0    0.34    0.23
  -5  -7   0    0.49    0.25
   5  -7   0    0.60    0.46
   5  -7   0    0.23    0.28
  -5  -7   0    0.43    0.17
   5  -7   0    0.19    0.22
  -5  -7   0    0.27    0.25
   5  -7   0    0.17    0.22
   5  -7   0    0.08    0.18
   5  -7   0    0.23    0.23
  -5  -7   0    0.36    0.22
   5  -7   0    0.68    0.30
  -5  -7   0    0.10    0.32
  -5  -7   0    0.29    0.26
  -5  -7   0    0.35    0.30
   5   7   0    0.34    0.23
   5   7   0    0.22    0.17
   5   7   0    0.35    0.17
  -5   7   0    0.23    0.13
  -5   7   0    0.28    0.17
  -5   7   0    0.09    0.19
   7  -7   0    0.01    0.19
   7  -7   0   -0.03    0.15
   7  -7   0    0.07    0.18
  -7  -7   0   -0.08    0.29
   7  -7   0    0.18    0.21
  -7  -7   0    0.07    0.17
  -7  -7   0   -0.09    0.18
   7  -7   0    0.09    0.22
   7  -7   0   -0.05    0.18
  -7  -7   0   -0.06    0.20
   7  -7   0    0.03    0.23
   7  -7   0   -0.09    0.32
  -7  -7   0   -0.01    0.14
  -7  -7   0   -0.01    0.21
  -7  -7   0    0.04    0.17
   7   7   0    0.01    0.12
   7   7   0    0.05    0.15
  -7   7   0   -0.02    0.13
   7   7   0   -0.05    0.12
   7   7   0   -0.05    0.19
  -7   7   0    0.00    0.08
  -7   7   0    0.01    0.17
  -9  -7   0    0.06    0.20
   9  -7   0   -0.10    0.16
  -9  -7   0   -0.06    0.15
  -9  -7   0   -0.09    0.21
  -9  -7   0   -0.05    0.16
  -9  -7   0   -0.05    0.30
   9  -7   0   -0.02    0.19
   9  -7   0    0.16    0.27
   9  -7   0   -0.08    0.20
   9  -7   0   -0.06    0.33
   9  -7   0   -0.09    0.15
  -9  -7   0   -0.05    0.23
   9  -7   0   -0.07    0.17
  -9  -7   0    0.20    0.20
   9   7   0   -0.05    0.20
   9   7   0   -0.05    0.12
   9   7   0   -0.02    0.14
   9   7   0    0.27    0.22
  -9   7   0   -0.03    0.13
  -9   7   0    0.02    0.20
  11  -7   0   -0.06    0.20
  11  -7   0    0.24    0.23
  11  -7   0    0.16    0.26
  11  -7   0   -0.08    0.34
 -11  -7   0   -0.09    0.19
 -11  -7   0   -0.07    0.19
  11  -7   0    0.04    0.18
 -11  -7   0    0.14    0.19
 -11  -7   0    0.03    0.31
  11  -7   0    0.36    0.25
 -11  -7   0   -0.05    0.16
  11  -7   0   -0.08    0.24
 -11  -7   0   -0.01    0.22
 -11   7   0    0.03    0.20
  11   7   0    0.08    0.15
 -11   7   0   -0.03    0.14
  11   7   0    0.05    0.15
  11   7   0    0.05    0.17
  11   7   0    0.06    0.23
  13  -7   0    2.49    0.49
 -13  -7   0    2.14    0.54
  13  -7   0    1.90    0.62
  13  -7   0    2.61    0.50
  13  -7   0    1.94    0.45
 -13  -7   0    1.75    0.45
 -13  -7   0    2.73    0.43
  13  -7   0    2.70    0.53
 -13  -7   0    2.42    0.45
  13  -7   0    2.05    0.56
  13  -7   0    2.53    0.55
  13   7   0    1.80    0.33
 -13   7   0    2.90    0.39
  13   7   0    1.68    0.44
 -13   7   0    1.77    0.34
  13   7   0    2.09    0.34
 -15  -7   0    1.82    0.41
  15  -7   0    1.91    0.45
  15  -7   0    2.66    0.49
  15  -7   0    1.29    0.50
 -15  -7   0    1.80    0.36
  15  -7   0    1.82    0.48
  15  -7   0    1.88    0.46
 -15  -7   0    1.71    0.51
 -15  -7   0    3.24    0.63
  15  -7   0    1.77    0.45
  15   7   0    2.19    0.36
 -15   7   0    2.15    0.38
 -15   7   0    1.65    0.32
  15   7   0    1.53    0.33
 -17  -7   0    1.75    0.55
  17  -7   0    1.47    0.41
  17  -7   0    2.37    0.51
 -17  -7   0    2.33    0.48
  17  -7   0    0.75    0.35
  17  -7   0    1.29    0.41
  17  -7   0    1.90    0.58
 -17  -7   0    2.82    0.57
  17   7   0    2.28    0.38
  17   7   0    2.82    0.47
 -17   7   0    2.02    0.35
 -17   7   0    1.64    0.38
  19  -7   0   -0.06    0.21
  19  -7   0    0.09    0.31
 -19  -7   0   -0.09    0.18
 -19  -7   0   -0.07    0.25
  19  -7   0    0.01    0.23
  19  -7   0   -0.02    0.22
 -19  -7   0   -0.08    0.19
  19  -7   0   -0.08    0.27
  19   7   0   -0.04    0.17
  19   7   0    0.02    0.19
 -19   7   0    0.00    0.16
 -21  -7   0    0.54    0.35
  21  -7   0    0.67    0.39
 -21  -7   0    1.00    0.48
 -21  -7   0    0.88    0.34
  21  -7   0    0.76    0.37
  21  -7   0    0.89    0.39
  21  -7   0    0.64    0.42
 -21   7   0    0.99    0.45
  21   7   0    0.94    0.28
 -21   7   0    1.44    0.33
  21   7   0    1.42    0.39
  23  -7   0    2.57    0.61
  23  -7   0    1.33    0.44
 -23  -7   0    2.08    0.47
  23  -7   0    1.51    0.46
 -23  -7   0    1.05    0.51
 -23  -7   0    1.86    0.51
  23   7   0    1.73    0.37
  23   7   0    1.56    0.42
 -23   7   0    1.60    0.36
 -23   7   0    1.10    0.46
 -23   7   0    1.74    0.49
 -25  -7   0    1.52    0.43
 -25  -7   0    0.66    0.44
  25  -7   0    0.45    0.39
  25  -7   0    0.44    0.34
 -25  -7   0    0.57    0.34
  25  -7   0    0.97    0.43
  25   7   0    0.34    0.30
 -25   7   0    0.56    0.29
 -25   7   0    0.67    0.40
  25   7   0    0.69    0.29
 -25   7   0    0.38    0.46
 -27  -7   0    0.84    0.40
  27  -7   0    1.06    0.49
  27  -7   0    1.17    0.49
  27  -7   0    0.65    0.41
 -27  -7   0    0.62    0.48
 -27  -7   0    1.64    0.46
  27   7   0    0.97    0.40
 -27   7   0   -0.07    0.33
 -27   7   0    0.76    0.32
 -27   7   0    0.56    0.50
  27   7   0    1.26    0.37
 -29  -7   0    0.16    0.39
  29  -7   0    0.74    0.42
  29  -7   0    0.28    0.36
 -29  -7   0    0.59    0.35
 -29  -7   0    0.18    0.33
  29  -7   0    0.51    0.40
  29   7   0    0.39    0.33
 -29   7   0    0.21    0.26
  29   7   0    0.35    0.30
 -29   7   0    0.06    0.46
 -31  -7   0    0.24    0.45
  31  -7   0    0.18    0.36
  31  -7   0    0.12    0.35
  31  -7   0   -0.10    0.33
 -31  -7   0   -0.06    0.28
 -31  -7   0    0.13    0.32
  31   7   0   -0.10    0.25
 -31   7   0    0.03    0.26
  31   7   0   -0.13    0.27
 -31   7   0   -0.01    0.50
 -33  -7   0    0.06    0.30
 -33  -7   0    0.01    0.46
 -33  -7   0    0.13    0.33
  33  -7   0    0.02    0.34
  33  -7   0    0.23    0.41
  33  -7   0    0.22    0.39
  33   7   0    0.09    0.33
 -33   7   0    0.31    0.58
  33   7   0   -0.04    0.29
 -33   7   0    0.17    0.31
  35  -7   0    0.43    0.45
 -35  -7   0    0.17    0.51
 -35  -7   0    0.47    0.42
  35  -7   0    0.25    0.44
 -35  -7   0    0.25    0.37
  35  -7   0    0.41    0.42
 -35   7   0    0.29    0.34
 -35   7   0    0.21    0.67
  35   7   0    0.78    0.41
  35   7   0    0.41    0.40
   0  -8   0    0.09    0.31
   0  -8   0    0.08    0.22
   0  -8   0    0.31    0.30
   0  -8   0   -0.01    0.29
   0  -8   0    0.13    0.24
   0   8   0    0.31    0.20
   0   8   0   -0.04    0.22
   0   8   0    0.04    0.16
   2  -8   0    3.90    0.73
   2  -8   0    5.22    0.88
   2  -8   0    5.94    0.77
  -2  -8   0    5.86    0.76
   2  -8   0    5.71    0.80
  -2  -8   0    4.84    0.72
  -2  -8   0    6.01    0.73
   2  -8   0    5.74    0.77
  -2  -8   0    4.95    0.80
  -2  -8   0    4.76    0.80
   2  -8   0    5.53    0.72
   2   8   0    5.84    0.45
   2   8   0    4.92    0.51
  -2   8   0    4.78    0.50
  -2   8   0    5.65    0.43
  -2   8   0    5.37    0.44
   2   8   0    3.92    0.48
  -4  -8   0    3.64    0.57
  -4  -8   0    3.76    0.73
   4  -8   0    4.63    0.81
   4  -8   0    5.07    0.79
   4  -8   0    5.85    0.77
   4  -8   0    4.98    0.78
   4  -8   0    4.83    0.67
  -4  -8   0    5.23    0.73
  -4  -8   0    7.50    0.99
   4  -8   0    5.63    0.76
  -4  -8   0    4.64    0.66
   4   8   0    4.74    0.47
   4   8   0    4.17    0.49
  -4   8   0    4.32    0.35
  -4   8   0    3.80    0.45
  -4   8   0    4.52    0.45
   4   8   0    3.90    0.49
  -6  -8   0    0.31    0.35
  -6  -8   0    0.49    0.23
  -6  -8   0    0.38    0.35
  -6  -8   0    0.43    0.34
  -6  -8   0    0.13    0.24
   6  -8   0    0.27    0.28
   6  -8   0    0.35    0.30
   6  -8   0    0.05    0.31
   6  -8   0    0.26    0.29
   6  -8   0    0.51    0.36
  -6  -8   0    0.01    0.20
   6  -8   0    0.27    0.27
   6  -8   0    0.44    0.33
  -6   8   0    0.31    0.13
   6   8   0    0.48    0.21
   6   8   0    0.20    0.26
   6   8   0    0.74    0.27
  -6   8   0    0.65    0.22
  -6   8   0    0.02    0.23
   8  -8   0    0.78    0.43
   8  -8   0    1.32    0.41
   8  -8   0    1.26    0.53
  -8  -8   0    1.91    0.45
   8  -8   0    1.27    0.44
  -8  -8   0    1.74    0.54
  -8  -8   0    1.19    0.44
   8  -8   0    1.49    0.42
   8  -8   0    1.26    0.41
  -8  -8   0    0.79    0.33
   8  -8   0    0.83    0.40
   8   8   0    1.49    0.36
  -8   8   0    0.90    0.24
  -8   8   0    1.06    0.31
   8   8   0    1.55    0.29
   8   8   0    0.99    0.35
  10  -8   0    1.42    0.46
 -10  -8   0    1.29    0.50
  10  -8   0    0.70    0.44
  10  -8   0    0.85    0.39
  10  -8   0    0.82    0.37
  10  -8   0    1.22    0.46
 -10  -8   0    1.03    0.35
 -10  -8   0    1.41    0.46
 -10  -8   0    1.34    0.41
  10  -8   0    1.85    0.46
  10   8   0    0.69    0.30
 -10   8   0    1.59    0.30
  10   8   0    1.30    0.28
 -12  -8   0    0.02    0.21
 -12  -8   0   -0.06    0.23
  12  -8   0    0.21    0.31
  12  -8   0   -0.10    0.21
 -12  -8   0   -0.01    0.21
  12  -8   0    0.04    0.25
  12  -8   0    0.13    0.34
  12  -8   0    0.07    0.24
 -12  -8   0    0.03    0.31
 -12   8   0    0.07    0.17
  12   8   0    0.04    0.21
  12   8   0    0.02    0.17
  14  -8   0   -0.10    0.26
  14  -8   0   -0.01    0.34
 -14  -8   0   -0.05    0.20
 -14  -8   0   -0.05    0.26
  14  -8   0   -0.03    0.24
 -14  -8   0   -0.09    0.32
 -14  -8   0    0.00    0.24
  14  -8   0    0.22    0.30
  14  -8   0   -0.11    0.21
  14   8   0    0.08    0.20
 -14   8   0   -0.03    0.17
  14   8   0   -0.15    0.20
  16  -8   0    0.76    0.39
  16  -8   0    0.58    0.34
 -16  -8   0    1.43    0.38
  16  -8   0    2.33    0.62
 -16  -8   0    1.14    0.41
  16  -8   0    1.47    0.46
 -16  -8   0    0.90    0.47
  16  -8   0    0.79    0.51
 -16  -8   0    0.45    0.36
  16   8   0    1.52    0.33
  16   8   0    0.88    0.35
 -16   8   0    1.27    0.29
 -18  -8   0    0.07    0.24
  18  -8   0   -0.16    0.35
 -18  -8   0    0.01    0.30
  18  -8   0   -0.10    0.28
  18  -8   0   -0.11    0.24
  18  -8   0   -0.08    0.26
  18  -8   0    0.02    0.24
 -18  -8   0    0.11    0.37
 -18   8   0    0.13    0.21
  18   8   0   -0.02    0.21
  18   8   0   -0.04    0.25
 -20  -8   0   -0.05    0.26
  20  -8   0    0.15    0.31
  20  -8   0    0.24    0.33
 -20  -8   0    0.02    0.24
 -20  -8   0   -0.10    0.35
  20  -8   0    0.15    0.40
  20  -8   0   -0.19    0.24
  20  -8   0    0.14    0.29
 -20   8   0    0.03    0.22
  20   8   0   -0.07    0.24
  20   8   0    0.04    0.22
 -22  -8   0    2.57    0.71
  22  -8   0    2.96    0.63
  22  -8   0    3.41    0.73
 -22  -8   0    2.52    0.62
 -22  -8   0    2.63    0.57
  22  -8   0    4.86    1.01
  22  -8   0    3.43    0.67
  22  -8   0    3.97    0.79
 -22   8   0    2.76    0.44
  22   8   0    4.59    0.71
  22   8   0    3.10    0.48
  24  -8   0    0.02    0.30
  24  -8   0    0.01    0.42
 -24  -8   0   -0.18    0.26
 -24  -8   0    0.10    0.42
  24  -8   0    0.01    0.32
 -24  -8   0   -0.25    0.24
  24  -8   0    0.22    0.36
  24   8   0    0.06    0.25
 -24   8   0    0.01    0.24
  26  -8   0    0.65    0.44
 -26  -8   0    1.12    0.54
  26  -8   0    1.50    0.72
 -26  -8   0    2.80    0.80
  26  -8   0    1.26    0.52
  26  -8   0    1.07    0.53
 -26  -8   0    1.10    0.45
 -26   8   0    1.18    0.36
  26   8   0    0.96    0.37
  28  -8   0    0.33    0.45
 -28  -8   0    0.74    0.58
  28  -8   0   -0.02    0.37
  28  -8   0    0.13    0.40
 -28  -8   0    0.10    0.33
 -28  -8   0    0.22    0.35
 -28   8   0    0.33    0.31
  28   8   0    0.34    0.32
   1  -9   0    0.54    0.44
   1  -9   0    0.97    0.39
  -1  -9   0    0.43    0.32
  -1  -9   0    0.81    0.51
   1  -9   0    0.51    0.47
  -1  -9   0    0.33    0.34
  -1  -9   0    1.14    0.52
   1  -9   0    0.87    0.43
  -1   9   0    0.02    0.17
   1   9   0    0.88    0.29
  -1   9   0    0.99    0.27
   1   9   0    0.21    0.19
   3  -9   0    0.79    0.51
   3  -9   0    0.15    0.32
  -3  -9   0    0.30    0.43
  -3  -9   0    0.04    0.29
   3  -9   0    0.16    0.27
   3  -9   0    0.17    0.37
  -3  -9   0    0.24    0.28
  -3  -9   0    0.31    0.39
   3   9   0    0.17    0.24
   3   9   0    0.15    0.19
  -3   9   0   -0.03    0.16
  -3   9   0   -0.05    0.16
  -5  -9   0    0.33    0.39
  -5  -9   0    0.25    0.30
  -5  -9   0    0.19    0.42
   5  -9   0    0.26    0.36
   5  -9   0    0.11    0.38
  -5  -9   0    0.50    0.34
   5  -9   0    0.32    0.35
   5  -9   0    0.27    0.38
   5  -9   0    0.51    0.34
   5   9   0    0.24    0.25
  -5   9   0   -0.04    0.16
   5   9   0    0.21    0.20
   7  -9   0    2.49    0.58
  -7  -9   0    2.02    0.49
  -7  -9   0    3.51    0.74
  -7  -9   0    2.44    0.54
   7  -9   0    2.68    0.68
   7  -9   0    2.14    0.68
   7  -9   0    2.90    0.68
   7  -9   0    3.02    0.62
  -7  -9   0    1.77    0.66
   7   9   0    2.74    0.48
   9  -9   0    0.18    0.36
   9  -9   0    0.09    0.43
  -9  -9   0    0.41    0.40
  -9  -9   0    0.37    0.33
   9  -9   0    0.53    0.40
  -9  -9   0   -0.08    0.37
   9  -9   0    0.19    0.34
   9  -9   0    0.41    0.33
  -9  -9   0    0.32    0.32
   9  -9   0    0.66    0.42
   9   9   0    0.61    0.33
   9   9   0    0.01    0.19
 -11  -9   0    0.79    0.38
  11  -9   0    1.34    0.45
  11  -9   0    0.19    0.36
  11  -9   0    2.28    0.63
  11  -9   0    1.25    0.49
  11  -9   0    1.16    0.59
 -11  -9   0    0.75    0.38
 -11  -9   0    0.96    0.54
 -11  -9   0    1.35    0.55
  11  -9   0    2.29    0.68
  11   9   0    1.41    0.40
 -13  -9   0    0.84    0.40
  13  -9   0    1.57    0.51
 -13  -9   0    1.42    0.57
  13  -9   0    0.75    0.49
  13  -9   0    1.05    0.61
  13  -9   0    1.55    0.50
 -13  -9   0    1.24    0.44
  13  -9   0    0.61    0.45
 -13  -9   0    1.22    0.62
  13  -9   0    1.12    0.49
  13   9   0    0.63    0.37
  15  -9   0    0.97    0.50
  15  -9   0    0.67    0.41
 -15  -9   0    0.32    0.34
  15  -9   0    0.64    0.46
 -15  -9   0    1.36    0.54
  15  -9   0    0.60    0.43
 -15  -9   0    0.70    0.40
  15  -9   0    0.98    0.61
 -15  -9   0    0.31    0.46
  15  -9   0    0.55    0.43
  15   9   0    0.90    0.40
  15   9   0    0.02    0.24
 -17  -9   0    1.15    0.46
  17  -9   0    1.15    0.51
  17  -9   0    1.38    0.60
  17  -9   0    1.98    0.62
  17  -9   0    1.44    0.51
 -17  -9   0    1.38    0.64
  17  -9   0    1.17    0.55
  17  -9   0    1.60    0.70
 -17  -9   0    0.41    0.43
  17   9   0    0.89    0.42
 -19  -9   0    3.82    0.88
  19  -9   0    4.67    0.88
 -19  -9   0    4.02    0.71
  19  -9   0    7.38    1.00
  19  -9   0    6.65    0.92
 -19  -9   0    5.45    0.97
  19  -9   0    5.53    1.08
  19  -9   0    4.04    0.82
  19   9   0    5.54    0.77
 -50   0   1    0.51    0.66
 -50   0   1   -0.19    0.31
  50   0  -1   -0.11    0.31
 -50   0   1    0.00    0.42
  50   0  -1   -0.13    0.34
 -48   0   1    0.09    0.37
  48   0  -1    0.00    0.28
  48   0  -1   -0.02    0.30
 -48   0   1   -0.18    0.43
  48   0  -1   -0.12    0.27
 -48   0   1    0.11    0.31
  46   0  -1   -0.08    0.22
 -46   0   1   -0.04    0.27
 -46   0   1   -0.08    0.42
  46   0  -1    0.01    0.26
 -46   0   1   -0.09    0.31
  46   0  -1   -0.11    0.23
 -44   0   1   -0.14    0.19
  44   0  -1   -0.08    0.21
  44   0  -1    0.03    0.22
 -44   0   1   -0.11    0.39
 -44   0   1    0.03    0.32
  44   0  -1   -0.04    0.23
 -42   0   1   -0.10    0.23
 -42   0   1   -0.05    0.38
 -42   0   1    0.02    0.27
  42   0  -1    0.09    0.24
  42   0  -1   -0.02    0.22
  42   0  -1   -0.17    0.17
 -40   0   1   -0.13    0.28
  40   0  -1    0.03    0.19
 -40   0   1   -0.08    0.21
 -40   0   1    0.18    0.22
  40   0  -1    0.04    0.21
  40   0  -1    0.03    0.19
 -38   0   1    0.36    0.25
  38   0  -1    0.01    0.18
 -38   0   1   -0.01    0.21
  38   0  -1   -0.09    0.18
 -38   0   1   -0.14    0.27
  38   0  -1   -0.06    0.16
  36   0  -1    0.11    0.20
 -36   0   1    0.03    0.28
  36   0  -1    0.07    0.20
 -36   0   1    0.05    0.19
 -36   0   1   -0.03    0.19
  36   0  -1    0.25    0.21
  34   0  -1   -0.04    0.13
 -34   0   1   -0.06    0.15
  34   0  -1    0.09    0.16
 -34   0   1    0.00    0.14
  34   0  -1   -0.09    0.12
 -34   0   1   -0.02    0.20
 -32   0   1   -0.13    0.20
 -32   0   1    0.02    0.15
  32   0  -1    0.03    0.19
  32   0  -1   -0.08    0.11
  32   0  -1    0.03    0.15
 -32   0   1   -0.03    0.15
  32   0  -1    0.01    0.13
  30   0  -1   -0.05    0.12
  30   0  -1   -0.09    0.15
 -30   0   1    0.03    0.15
 -30   0   1   -0.06    0.13
 -30   0   1    0.03    0.20
  30   0  -1    0.02    0.14
  30   0  -1   -0.08    0.11
  28   0  -1    0.04    0.16
  28   0  -1   -0.02    0.12
 -28   0   1   -0.03    0.09
  28   0  -1    0.01    0.11
 -28   0   1   -0.01    0.18
  28   0  -1   -0.09    0.10
 -28   0   1    0.10    0.14
 -26   0   1    0.04    0.13
  26   0  -1   -0.04    0.09
  26   0  -1   -0.01    0.12
 -26   0   1   -0.10    0.07
  26   0  -1    0.02    0.11
  26   0  -1    0.12    0.22
  26   0  -1   -0.07    0.08
 -26   0   1   -0.07    0.16
 -24   0   1   -0.01    0.15
 -24   0   1    0.00    0.11
  24   0  -1   -0.07    0.10
  24   0  -1   -0.02    0.09
 -24   0   1   -0.11    0.10
  24   0  -1   -0.02    0.10
 -24   0   1    0.07    0.13
  24   0  -1   -0.01    0.16
 -24   0   1   -0.03    0.09
  24   0  -1    0.01    0.11
  24   0  -1   -0.10    0.07
 -22   0   1   -0.06    0.07
 -22   0   1   -0.04    0.11
  22   0  -1   -0.04    0.10
  22   0  -1    0.05    0.09
 -22   0   1    0.09    0.11
  22   0  -1   -0.01    0.08
  22   0  -1   -0.05    0.09
 -22   0   1    0.06    0.11
  22   0  -1   -0.08    0.12
 -22   0   1   -0.07    0.12
  22   0  -1    0.07    0.10
  20   0  -1    0.06    0.08
 -20   0   1    0.05    0.09
 -20   0   1    0.03    0.12
  20   0  -1   -0.01    0.07
  20   0  -1    0.03    0.14
 -20   0   1   -0.01    0.10
 -20   0   1    0.06    0.09
  20   0  -1    0.00    0.09
 -20   0   1    0.00    0.08
  20   0  -1   -0.03    0.09
  20   0  -1    0.12    0.10
 -18   0   1    0.02    0.08
 -18   0   1   -0.02    0.10
  18   0  -1    0.03    0.08
  18   0  -1    0.05    0.08
  18   0  -1    0.03    0.08
  18   0  -1    0.05    0.08
  18   0  -1   -0.05    0.10
  18   0  -1    0.09    0.10
 -18   0   1    0.04    0.08
 -18   0   1   -0.01    0.08
 -18   0   1    0.05    0.09
  16   0  -1   -0.05    0.06
 -16   0   1    0.01    0.07
 -16   0   1   -0.02    0.06
 -16   0   1    0.18    0.14
  16   0  -1   -0.05    0.06
 -16   0   1    0.05    0.07
  16   0  -1   -0.02    0.10
  16   0  -1   -0.01    0.06
  16   0  -1    0.04    0.07
 -16   0   1   -0.08    0.05
  16   0  -1    0.01    0.07
 -14   0   1   -0.05    0.05
 -14   0   1    0.01    0.06
  14   0  -1    0.03    0.06
  14   0  -1    0.01    0.05
  14   0  -1    0.01    0.05
  14   0  -1    0.01    0.08
  14   0  -1   -0.03    0.05
 -14   0   1    0.06    0.06
  14   0  -1    0.04    0.06
 -14   0   1    0.04    0.06
 -14   0   1    0.02    0.09
  12   0  -1   -0.02    0.04
  12   0  -1   -0.02    0.05
 -12   0   1    0.03    0.05
 -12   0   1   -0.01    0.05
 -12   0   1    0.13    0.07
  12   0  -1    0.00    0.05
  12   0  -1    0.02    0.06
 -12   0   1   -0.02    0.04
  12   0  -1    0.02    0.06
 -12   0   1   -0.05    0.07
  12   0  -1    0.02    0.08
 -10   0   1    0.05    0.06
 -10   0   1    0.09    0.05
  10   0  -1    0.01    0.05
  10   0  -1    0.07    0.06
  10   0  -1    0.04    0.05
  10   0  -1    0.07    0.05
 -10   0   1    0.16    0.07
  10   0  -1    0.00    0.07
 -10   0   1    0.16    0.09
 -10   0   1    0.02    0.05
  -8   0   1   -0.03    0.03
  -8   0   1   -0.01    0.04
  -8   0   1   -0.01    0.06
   8   0  -1    0.02    0.04
   8   0  -1   -0.01    0.04
   8   0  -1    0.02    0.04
  -8   0   1    0.01    0.04
  -8   0   1   -0.01    0.04
   8   0  -1    0.07    0.06
   8   0  -1    0.02    0.05
   6   0  -1    0.01    0.03
  -6   0   1    0.03    0.04
   6   0  -1   -0.03    0.02
  -6   0   1    0.04    0.06
  -6   0   1   -0.03    0.03
   6   0  -1   -0.02    0.03
   6   0  -1   -0.06    0.03
  -6   0   1   -0.01    0.03
   6   0  -1   -0.04    0.03
  -6   0   1   -0.01    0.03
  -4   0   1   -0.03    0.02
  -4   0   1   -0.03    0.01
   4   0  -1   -0.03    0.02
  -4   0   1   -0.03    0.02
   4   0  -1    0.00    0.02
  -4   0   1    0.00    0.02
  -4   0   1   -0.02    0.02
   4   0  -1    0.01    0.02
   4   0  -1    0.00    0.02
   4   0  -1   -0.02    0.03
  -2   0   1    0.00    0.01
  -2   0   1    0.00    0.01
   2   0   1    0.00    0.01
   2   0   1    0.00    0.01
  -2   0  -1   -0.01    0.02
   2   0   1    0.00    0.01
   2   0   1   -0.01    0.01
  -2   0  -1    0.00    0.01
   2   0   1    0.00    0.02
  -2   0  -1    0.00    0.02
  -2   0  -1   -0.01    0.01
  -4   0  -1    0.07    0.04
   4   0   1    0.08    0.04
  -4   0  -1    0.04    0.02
   4   0   1    0.04    0.03
  -4   0  -1    0.20    0.05
   4   0   1    0.10    0.04
   4   0   1    0.10    0.05
  -4   0  -1    0.03    0.03
   4   0   1    0.06    0.04
  -4   0  -1    0.06    0.04
   6   0   1   -0.04    0.03
  -6   0  -1   -0.01    0.03
  -6   0  -1    0.03    0.04
   6   0   1    0.01    0.03
   6   0   1   -0.01    0.03
  -6   0  -1   -0.01    0.03
  -6   0  -1    0.04    0.04
   6   0   1   -0.03    0.02
   6   0   1   -0.05    0.04
  -6   0  -1   -0.04    0.02
  -6   0  -1   -0.01    0.05
   6   0   1    0.01    0.03
  -8   0  -1    0.05    0.05
  -8   0  -1    0.03    0.05
   8   0   1   -0.03    0.03
  -8   0  -1   -0.02    0.03
   8   0   1    0.00    0.04
   8   0   1    0.05    0.05
   8   0   1    0.03    0.07
  -8   0  -1   -0.07    0.05
   8   0   1   -0.03    0.04
   8   0   1    0.06    0.06
  -8   0  -1    0.05    0.05
  -8   0  -1    0.02    0.05
  10   0   1   -0.01    0.05
  10   0   1   -0.03    0.05
  10   0   1    0.02    0.06
 -10   0  -1    0.03    0.06
  10   0   1   -0.02    0.05
  10   0   1   -0.04    0.07
 -10   0  -1    0.04    0.06
  10   0   1    0.05    0.05
 -10   0  -1    0.01    0.05
 -10   0  -1    0.02    0.06
 -10   0  -1   -0.05    0.06
 -10   0  -1   -0.02    0.05
  12   0   1   -0.02    0.08
 -12   0  -1    0.00    0.05
 -12   0  -1   -0.03    0.05
  12   0   1   -0.02    0.05
  12   0   1   -0.07    0.04
 -12   0  -1   -0.03    0.05
  12   0   1    0.00    0.04
 -12   0  -1   -0.01    0.05
 -12   0  -1    0.01    0.04
  12   0   1   -0.02    0.05
 -12   0  -1   -0.01    0.07
  12   0   1    0.05    0.06
  14   0   1    0.02    0.06
  14   0   1   -0.04    0.05
  14   0   1   -0.02    0.06
  14   0   1   -0.03    0.06
 -14   0  -1    0.04    0.06
 -14   0  -1   -0.01    0.06
 -14   0  -1   -0.02    0.08
  14   0   1    0.08    0.11
 -14   0  -1    0.01    0.07
 -14   0  -1    0.03    0.06
 -14   0  -1   -0.08    0.06
  14   0   1   -0.02    0.06
 -16   0  -1    0.00    0.10
  16   0   1   -0.01    0.11
 -16   0  -1   -0.07    0.05
  16   0   1    0.02    0.06
 -16   0  -1   -0.01    0.08
  16   0   1    0.02    0.07
 -16   0  -1   -0.01    0.06
  16   0   1    0.01    0.08
 -16   0  -1   -0.03    0.05
 -16   0  -1   -0.04    0.07
  16   0   1    0.05    0.08
  16   0   1    0.04    0.08
  18   0   1   -0.05    0.05
 -18   0  -1   -0.03    0.07
  18   0   1   -0.01    0.07
  18   0   1    0.01    0.11
 -18   0  -1    0.02    0.08
 -18   0  -1    0.01    0.09
  18   0   1    0.03    0.09
 -18   0  -1   -0.06    0.06
  18   0   1    0.04    0.09
 -18   0  -1    0.09    0.13
  18   0   1    0.01    0.08
  20   0   1   -0.05    0.07
  20   0   1   -0.08    0.05
 -20   0  -1    0.01    0.08
 -20   0  -1   -0.05    0.09
  20   0   1    0.00    0.09
  20   0   1   -0.02    0.09
 -20   0  -1    0.06    0.09
  20   0   1   -0.01    0.07
  20   0   1    0.07    0.15
 -20   0  -1   -0.02    0.09
 -20   0  -1   -0.01    0.13
 -22   0  -1    0.08    0.11
  22   0   1   -0.03    0.07
 -22   0  -1    0.03    0.10
  22   0   1    0.08    0.12
  22   0   1    0.01    0.10
  22   0   1   -0.04    0.09
 -22   0  -1   -0.04    0.09
 -22   0  -1   -0.06    0.12
  22   0   1    0.03    0.11
  22   0   1    0.08    0.18
 -22   0  -1    0.01    0.12
 -24   0  -1    0.03    0.11
 -24   0  -1   -0.09    0.11
 -24   0  -1    0.12    0.13
  24   0   1   -0.05    0.08
  24   0   1    0.07    0.10
  24   0   1    0.10    0.20
  24   0   1   -0.01    0.12
  24   0   1   -0.05    0.09
  26   0   1   -0.04    0.10
 -26   0  -1   -0.04    0.16
  26   0   1   -0.05    0.11
 -26   0  -1   -0.01    0.10
  26   0   1    0.11    0.16
  26   0   1   -0.01    0.10
 -26   0  -1    0.14    0.16
 -28   0  -1   -0.01    0.14
  28   0   1    0.02    0.11
  28   0   1    0.06    0.15
  28   0   1   -0.01    0.15
  28   0   1    0.01    0.13
 -28   0  -1   -0.05    0.18
 -28   0  -1   -0.01    0.11
 -30   0  -1   -0.12    0.19
 -30   0  -1   -0.13    0.09
  30   0   1    0.00    0.16
  30   0   1    0.03    0.13
  30   0   1    0.02    0.15
 -30   0  -1   -0.09    0.14
  32   0   1   -0.05    0.12
 -32   0  -1    0.08    0.18
  32   0   1    0.05    0.15
 -32   0  -1    0.13    0.16
  32   0   1    0.03    0.17
 -32   0  -1   -0.04    0.24
  34   0   1    0.11    0.16
 -34   0  -1   -0.07    0.12
  34   0   1   -0.03    0.14
 -34   0  -1   -0.11    0.24
 -34   0  -1   -0.07    0.16
  34   0   1    0.13    0.19
  36   0   1   -0.08    0.15
 -36   0  -1    0.00    0.19
  36   0   1   -0.02    0.15
 -36   0  -1    0.10    0.30
  36   0   1    0.02    0.16
 -36   0  -1   -0.05    0.14
 -38   0  -1   -0.01    0.29
  38   0   1   -0.13    0.19
  38   0   1    0.04    0.22
 -38   0  -1   -0.09    0.18
 -38   0  -1    0.02    0.21
  40   0   1   -0.05    0.22
 -40   0  -1   -0.05    0.35
 -40   0  -1   -0.09    0.18
 -40   0  -1    0.00    0.25
  40   0   1   -0.09    0.18
  42   0   1   -0.15    0.23
 -42   0  -1   -0.10    0.21
 -42   0  -1    0.10    0.28
  42   0   1    0.04    0.22
 -42   0  -1   -0.05    0.39
 -44   0  -1   -0.06    0.39
 -44   0  -1   -0.09    0.21
  44   0   1    0.03    0.25
 -44   0  -1    0.31    0.34
  44   0   1    0.14    0.29
 -46   0  -1    0.16    0.34
  46   0   1    0.05    0.27
 -46   0  -1   -0.09    0.30
  46   0   1    0.16    0.33
 -46   0  -1    0.01    0.52
 -48   0  -1   -0.13    0.34
  48   0   1   -0.02    0.30
  48   0   1    0.21    0.34
 -48   0  -1   -0.05    0.30
 -48   0  -1    0.01    0.48
 -50   0  -1   -0.02    0.60
 -50   0  -1    0.21    0.34
 -50   0  -1   -0.05    0.41
  50   0   1   -0.20    0.33
  50   0   1   -0.01    0.33
 -49  -1   1   -0.21    0.29
  49  -1  -1   -0.19    0.32
 -49  -1   1   -0.05    0.42
  49  -1  -1   -0.04    0.31
 -49  -1   1    0.29    0.60
 -49   1   1    0.03    0.57
 -49   1   1   -0.06    0.39
  49   1  -1   -0.10    0.26
  49   1  -1    0.09    0.31
  49   1  -1    0.09    0.31
 -49   1   1   -0.09    0.30
  47  -1  -1    1.64    0.52
 -47  -1   1    1.66    0.76
  47  -1  -1    1.92    0.52
 -47  -1   1    2.29    0.57
 -47  -1   1    2.60    0.65
  47   1  -1    1.67    0.47
  47   1  -1    2.84    0.61
 -47   1   1    1.59    0.74
 -47   1   1    2.91    0.61
 -47   1   1    1.69    0.54
  47   1  -1    2.70    0.60
  45  -1  -1    0.47    0.35
  45  -1  -1    0.39    0.32
 -45  -1   1    0.43    0.35
 -45  -1   1    0.81    0.46
 -45  -1   1    0.53    0.52
  45  -1  -1    1.00    0.44
  45   1  -1    0.18    0.28
 -45   1   1    0.15    0.36
  45   1  -1    0.72    0.36
 -45   1   1    0.34    0.48
 -45   1   1    0.18    0.27
  45   1  -1    0.74    0.38
 -43  -1   1   -0.09    0.32
  43  -1  -1   -0.16    0.23
 -43  -1   1    0.04    0.28
  43  -1  -1    0.18    0.26
  43  -1  -1    0.12    0.26
 -43  -1   1   -0.06    0.23
 -43   1   1   -0.10    0.20
 -43   1   1    0.01    0.36
  43   1  -1    0.26    0.26
  43   1  -1    0.17    0.28
  43   1  -1   -0.09    0.19
 -43   1   1   -0.01    0.43
  41  -1  -1    0.66    0.33
 -41  -1   1    0.74    0.35
 -41  -1   1    0.88    0.38
 -41  -1   1    0.39    0.45
  41  -1  -1    0.85    0.35
  41  -1  -1    0.32    0.29
 -41   1   1    0.63    0.48
  41   1  -1    1.55    0.44
 -41   1   1    0.87    0.35
  41   1  -1    0.69    0.30
 -41   1   1    1.11    0.40
  41   1  -1    0.35    0.27
  39  -1  -1    5.39    0.71
  39  -1  -1    5.00    0.69
  39  -1  -1    5.62    0.72
 -39  -1   1    5.95    0.74
 -39  -1   1    7.05    0.86
 -39  -1   1    4.74    0.87
 -39   1   1    5.87    0.99
  39   1  -1    5.35    0.74
 -39   1   1    5.62    0.77
  39   1  -1    6.41    0.71
  39   1  -1    6.82    0.81
 -39   1   1    6.27    0.77
  37  -1  -1    0.70    0.30
 -37  -1   1    1.26    0.36
 -37  -1   1    0.91    0.34
  37  -1  -1    1.22    0.37
  37  -1  -1    0.83    0.31
 -37  -1   1    0.97    0.47
 -37   1   1    0.94    0.47
  37   1  -1    1.11    0.30
  37   1  -1    1.14    0.37
 -37   1   1    0.59    0.30
  37   1  -1    0.37    0.24
 -37   1   1    0.72    0.30
 -35  -1   1    0.66    0.40
 -35  -1   1    1.03    0.35
  35  -1  -1    0.89    0.30
  35  -1  -1    1.03    0.31
 -35  -1   1    0.81    0.28
  35  -1  -1    0.49    0.26
  35   1  -1    1.17    0.30
 -35   1   1    0.25    0.33
 -35   1   1    1.60    0.38
 -35   1   1    1.31    0.37
  35   1  -1    0.69    0.31
  35   1  -1    0.66    0.28
  33  -1  -1    0.45    0.23
 -33  -1   1    0.49    0.24
 -33  -1   1    0.25    0.20
  33  -1  -1    0.78    0.25
  33  -1  -1    0.39    0.26
 -33  -1   1    0.04    0.23
  33  -1  -1    0.48    0.24
  33   1  -1    0.31    0.21
 -33   1   1    0.35    0.21
  33   1  -1    0.34    0.24
 -33   1   1    0.06    0.27
 -33   1   1    0.35    0.24
  33   1  -1    0.61    0.23
 -31  -1   1    3.64    0.52
  31  -1  -1    3.11    0.47
  31  -1  -1    2.26    0.41
 -31  -1   1    2.36    0.53
 -31  -1   1    1.90    0.36
  31  -1  -1    2.18    0.38
  31  -1  -1    2.21    0.43
 -31   1   1    2.45    0.54
 -31   1   1    3.11    0.48
  31   1  -1    2.74    0.46
 -31   1   1    2.14    0.39
  31   1  -1    2.94    0.41
  31   1  -1    2.74    0.46
  29  -1  -1    1.29    0.33
  29  -1  -1    1.39    0.34
  29  -1  -1    1.14    0.29
 -29  -1   1    1.26    0.31
 -29  -1   1    1.84    0.46
  29  -1  -1    1.31    0.30
 -29  -1   1    1.42    0.33
 -29   1   1    1.71    0.46
  29   1  -1    1.60    0.29
  29   1  -1    1.36    0.33
  29   1  -1    0.67    0.24
 -29   1   1    1.19    0.30
 -29   1   1    1.50    0.31
  29   1  -1    0.95    0.29
  27  -1  -1    6.86    0.53
 -27  -1   1    6.71    0.56
 -27  -1   1    6.70    0.55
 -27  -1   1    5.54    0.75
  27  -1  -1    7.03    0.55
  27  -1  -1    6.87    0.56
  27  -1  -1    6.22    0.62
  27  -1  -1    5.71    0.76
  27   1  -1    6.61    0.55
 -27   1   1    6.73    0.56
 -27   1   1    6.61    0.81
  27   1  -1    6.75    0.49
 -27   1   1    6.41    0.53
  27   1  -1    5.83    0.60
  27   1  -1    5.68    0.64
 -25  -1   1    1.20    0.35
 -25  -1   1    1.35    0.29
  25  -1  -1    1.63    0.30
  25  -1  -1    1.39    0.29
  25  -1  -1    2.32    0.36
  25  -1  -1    1.20    0.35
 -25  -1   1    1.65    0.31
  25  -1  -1    1.19    0.27
 -25   1   1    2.11    0.46
  25   1  -1    1.84    0.35
 -25   1   1    1.67    0.30
  25   1  -1    1.25    0.28
  25   1  -1    1.20    0.42
  25   1  -1    1.58    0.31
 -25   1   1    1.68    0.31
  25   1  -1    2.16    0.31
 -25   1   1    1.19    0.27
 -25   1   1    1.53    0.29
  23  -1  -1   11.82    0.72
  23  -1  -1   11.86    0.73
 -23  -1   1   13.21    0.76
  23  -1  -1   13.10    0.75
 -23  -1   1   14.12    0.80
  23  -1  -1   14.65    0.94
 -23  -1   1   12.04    0.72
  23  -1  -1   12.45    0.73
 -23  -1   1   14.18    0.96
  23  -1  -1   13.21    0.74
 -23  -1   1   13.16    0.75
  23   1  -1   13.23    0.74
  23   1  -1   13.87    0.70
  23   1  -1   14.47    0.80
 -23   1   1   13.71    0.76
  23   1  -1   13.32    0.92
 -23   1   1   13.58    0.75
 -23   1   1   13.10    0.72
 -23   1   1   14.32    0.78
 -23   1   1   12.19    0.90
  23   1  -1   13.71    0.77
  23   1  -1   13.68    0.79
 -21  -1   1    0.07    0.15
 -21  -1   1    0.09    0.13
 -21  -1   1    0.07    0.10
  21  -1  -1    0.20    0.13
 -21  -1   1   -0.01    0.10
  21  -1  -1    0.18    0.13
  21  -1  -1    0.18    0.17
  21  -1  -1    0.17    0.12
 -21  -1   1    0.23    0.13
  21  -1  -1    0.10    0.11
  21  -1  -1    0.31    0.14
  21   1  -1    0.26    0.19
 -21   1   1    0.12    0.11
  21   1  -1    0.07    0.11
  21   1  -1    0.12    0.11
  21   1  -1   -0.03    0.10
 -21   1   1   -0.04    0.09
  21   1  -1    0.16    0.11
 -21   1   1   -0.01    0.11
  21   1  -1    0.18    0.10
 -21   1   1    0.06    0.10
 -21   1   1    0.13    0.12
  19  -1  -1    1.62    0.25
  19  -1  -1    2.56    0.33
 -19  -1   1    1.90    0.28
 -19  -1   1    1.74    0.27
  19  -1  -1    2.20    0.30
 -19  -1   1    1.74    0.34
  19  -1  -1    1.77    0.28
 -19  -1   1    1.97    0.30
  19  -1  -1    2.30    0.39
  19  -1  -1    1.82    0.28
 -19  -1   1    1.46    0.25
  19   1  -1    1.75    0.28
  19   1  -1    1.83    0.28
 -19   1   1    2.52    0.31
 -19   1   1    1.99    0.29
 -19   1   1    2.23    0.30
 -19   1   1    2.27    0.38
  19   1  -1    1.99    0.36
 -19   1   1    1.81    0.27
  19   1  -1    1.72    0.28
  19   1  -1    1.97    0.29
  17  -1  -1    5.95    0.50
 -17  -1   1    5.72    0.41
 -17  -1   1    6.11    0.42
 -17  -1   1    4.74    0.55
  17  -1  -1    6.24    0.41
 -17  -1   1    5.73    0.42
  17  -1  -1    5.88    0.42
  17  -1  -1    5.80    0.40
  17  -1  -1    6.30    0.42
  17  -1  -1    5.95    0.39
 -17  -1   1    5.71    0.40
  17   1  -1    6.93    0.46
  17   1  -1    5.70    0.41
  17   1  -1    5.97    0.42
 -17   1   1    6.38    0.40
  17   1  -1    6.96    0.68
 -17   1   1    5.55    0.39
 -17   1   1    6.01    0.42
  17   1  -1    6.63    0.44
 -17   1   1    5.75    0.49
 -17   1   1    6.06    0.40
  15  -1  -1    0.44    0.13
  15  -1  -1    0.42    0.13
  15  -1  -1    0.35    0.12
 -15  -1   1    0.33    0.13
 -15  -1   1    0.22    0.15
  15  -1  -1    0.34    0.16
 -15  -1   1    0.29    0.11
  15  -1  -1    0.31    0.10
 -15  -1   1    0.19    0.10
  15  -1  -1    0.20    0.11
 -15  -1   1    0.58    0.14
  15   1  -1    0.68    0.16
 -15   1   1    0.62    0.14
 -15   1   1    0.47    0.13
 -15   1   1    0.54    0.12
  15   1  -1    0.33    0.17
  15   1  -1    0.23    0.12
 -15   1   1    0.25    0.10
 -15   1   1    0.60    0.18
 -15   1   1    0.46    0.13
  15   1  -1    0.50    0.14
  15   1  -1    0.24    0.11
 -13  -1   1    8.53    0.57
  13  -1  -1    9.28    0.45
  13  -1  -1    8.73    0.46
  13  -1  -1    9.01    0.56
  13  -1  -1    8.87    0.47
 -13  -1   1    9.24    0.49
 -13  -1   1    9.17    0.50
 -13  -1   1    8.99    0.48
  13  -1  -1    8.80    0.49
  13  -1  -1    8.79    0.46
 -13  -1   1    8.91    0.47
 -13   1   1    9.96    0.50
  13   1  -1    9.10    0.57
 -13   1   1    8.73    0.56
  13   1  -1    8.58    0.47
 -13   1   1    8.93    0.45
 -13   1   1    8.57    0.46
  13   1  -1    9.60    0.52
 -13   1   1    8.99    0.45
  13   1  -1    8.65    0.48
 -13   1   1    9.93    0.51
  13   1  -1    8.73    0.48
 -11  -1   1    5.57    0.41
  11  -1  -1    4.99    0.34
  11  -1  -1    6.01    0.40
 -11  -1   1    5.95    0.34
 -11  -1   1    5.03    0.32
 -11  -1   1    5.31    0.34
  11  -1  -1    5.72    0.32
 -11  -1   1    5.68    0.35
  11  -1  -1    5.56    0.31
  11  -1  -1    5.46    0.32
  11  -1  -1    5.06    0.32
 -11   1   1    4.93    0.29
 -11   1   1    5.25    0.34
 -11   1   1    4.67    0.30
 -11   1   1    5.28    0.33
  11   1  -1    4.76    0.32
  11   1  -1    5.99    0.34
  11   1  -1    5.41    0.34
  11   1  -1    5.76    0.42
 -11   1   1    5.34    0.30
  11   1  -1    5.21    0.34
  -9  -1   1   35.17    1.19
   9  -1  -1   35.10    1.26
   9  -1  -1   32.84    1.20
  -9  -1   1   32.70    1.17
   9  -1  -1   35.71    1.15
  -9  -1   1   32.39    1.28
  -9  -1   1   33.05    1.20
   9  -1  -1   32.82    1.12
   9  -1  -1   34.73    1.15
   9  -1  -1   32.61    1.16
  -9  -1   1   31.57    1.16
   9   1  -1   32.88    1.19
  -9   1   1   33.15    1.19
  -9   1   1   35.24    1.26
   9   1  -1   30.66    1.17
  -9   1   1   33.47    1.14
   9   1  -1   33.75    1.18
   9   1  -1   33.15    1.28
  -9   1   1   32.18    1.12
  -9   1   1   33.34    1.18
  -9   1   1   34.84    1.13
   9   1  -1   34.73    1.17
   7  -1  -1   57.42    1.83
  -7  -1   1   55.98    1.79
   7  -1  -1   56.91    1.73
  -7  -1   1   54.74    1.80
  -7  -1   1   56.13    1.91
   7  -1  -1   55.20    1.75
   7  -1  -1   55.15    1.79
   7  -1  -1   55.58    1.75
  -7  -1   1   55.30    1.81
   7  -1  -1   51.60    1.83
  -7  -1   1   55.96    1.79
   7   1  -1   55.81    1.79
   7   1  -1   54.56    1.90
   7   1  -1   57.14    1.77
  -7   1   1   55.53    1.81
  -7   1   1   55.98    1.73
  -7   1   1   54.97    1.73
   7   1  -1   56.01    1.81
   7   1  -1   56.12    1.81
   7   1  -1   53.19    1.79
  -7   1   1   57.02    1.86
   5  -1  -1    1.87    0.12
  -5  -1   1    2.10    0.15
   5  -1  -1    1.98    0.13
  -5  -1   1    1.91    0.16
   5  -1  -1    2.16    0.17
  -5  -1   1    2.25    0.24
  -5  -1   1    2.00    0.15
  -5  -1   1    1.99    0.16
   5  -1  -1    1.84    0.16
   5  -1  -1    2.30    0.12
  -5  -1   1    2.33    0.16
   5  -1  -1    1.77    0.11
  -5   1   1    2.11    0.17
   5   1  -1    1.94    0.14
   5   1  -1    2.05    0.16
  -5   1   1    1.84    0.16
   5   1  -1    1.95    0.15
  -5   1   1    1.82    0.12
  -5   1   1    1.93    0.11
   5   1  -1    1.96    0.15
   5   1  -1    2.07    0.16
   5   1  -1    2.33    0.25
  -3  -1   1    0.28    0.06
  -3  -1   1    0.30    0.07
  -3  -1   1    0.39    0.10
  -3  -1   1    0.40    0.07
  -3  -1   1    0.47    0.08
   3  -1  -1    0.30    0.05
   3  -1  -1    0.24    0.06
   3  -1  -1    0.44    0.08
  -3  -1   1    0.32    0.07
   3  -1  -1    0.32    0.05
   3  -1  -1    0.34    0.05
   3  -1  -1    0.31    0.05
   3  -1  -1    0.30    0.04
  -3   1   1    0.33    0.04
   3   1  -1    0.34    0.08
   3   1  -1    0.28    0.07
  -3   1   1    0.45    0.08
   3   1  -1    0.38    0.07
  -3   1   1    0.28    0.04
   3   1  -1    0.23    0.06
   3   1  -1    0.37    0.10
  -3   1   1    0.32    0.05
   3   1  -1    0.39    0.07
  -3   1   1    0.28    0.05
  -3   1   1    0.32    0.04
   1  -1  -1   20.87    0.63
   1  -1  -1   19.84    0.71
   1  -1  -1   20.61    0.64
  -1  -1   1   20.25    0.69
   1  -1  -1   20.71    0.70
  -1  -1   1   20.52    0.72
  -1  -1   1   20.65    0.79
  -1  -1   1   21.36    0.71
   1  -1  -1   20.78    0.68
   1  -1  -1   21.00    0.66
  -1  -1   1   20.44    0.72
  -1  -1   1   19.98    0.72
   1  -1  -1   21.26    0.68
  -1  -1   1   21.04    0.72
  -1  -1   1   19.72    0.71
   1   1  -1   20.14    0.69
  -1   1   1   20.50    0.72
   1   1  -1   21.54    0.81
  -1   1   1   20.22    0.68
   1   1  -1   20.74    0.72
   1   1  -1   20.43    0.72
  -1   1   1   20.50    0.70
   1   1  -1   21.17    0.73
   1   1  -1   20.35    0.71
   1   1  -1   20.98    0.72
   1  -1   1    0.51    0.10
  -1  -1  -1    0.47    0.05
  -1  -1  -1    0.48    0.08
   1  -1   1    0.43    0.08
  -1  -1  -1    0.52    0.07
   1  -1   1    0.49    0.08
  -1  -1  -1    0.42    0.05
  -1  -1  -1    0.49    0.08
   1  -1   1    0.54    0.09
   1  -1   1    0.68    0.10
  -1  -1  -1    0.48    0.06
  -1  -1  -1    0.45    0.06
   1  -1   1    0.67    0.09
  -1  -1  -1    0.52    0.09
  -1   1  -1    0.48    0.08
  -1   1  -1    0.65    0.12
   1   1   1    0.53    0.04
  -1   1  -1    0.48    0.08
  -1   1  -1    0.52    0.08
  -1   1  -1    0.60    0.10
  -1   1  -1    0.33    0.06
   1   1   1    0.53    0.06
   1   1   1    0.54    0.09
   1   1   1    0.45    0.06
   1   1   1    0.67    0.09
  -1   1  -1    0.49    0.09
   1   1   1    0.47    0.07
   1   1   1    0.52    0.08
  -3  -1  -1  237.81    6.96
   3  -1   1  234.75    6.99
  -3  -1  -1  228.40    6.95
   3  -1   1  231.40    6.97
   3  -1   1  236.47    6.99
  -3  -1  -1  231.88    6.99
  -3  -1  -1  232.68    6.88
   3  -1   1  235.44    7.00
   3  -1   1  245.24    7.09
  -3  -1  -1  235.64    6.93
  -3  -1  -1  235.17    6.98
  -3  -1  -1  236.08    6.92
   3   1   1  241.19    6.96
  -3   1  -1  243.05    6.97
  -3   1  -1  237.91    7.00
   3   1   1  230.01    6.88
   3   1   1  238.10    6.93
  -3   1  -1  230.61    6.99
   3   1   1  233.06    6.95
  -3   1  -1  237.94    6.86
   3   1   1  236.59    7.00
   3   1   1  228.65    6.90
   3   1   1  234.28    6.99
  -3   1  -1  236.30    6.98
  -3   1  -1  231.88    7.08
   5  -1   1  135.63    4.19
   5  -1   1  140.47    4.22
  -5  -1  -1  141.32    4.17
   5  -1   1  140.57    4.21
  -5  -1  -1  146.06    4.26
  -5  -1  -1  138.95    4.16
  -5  -1  -1  137.68    4.19
   5  -1   1  129.71    4.21
   5  -1   1  141.49    4.33
   5  -1   1  140.79    4.08
   5  -1   1  142.69    4.19
  -5  -1  -1  142.61    4.23
  -5   1  -1  134.29    4.21
   5   1   1  122.41    4.16
  -5   1  -1  140.35    4.22
  -5   1  -1  136.54    4.32
  -5   1  -1  143.95    4.21
   5   1   1  139.60    4.07
   5   1   1  141.05    4.20
   5   1   1  144.46    4.23
   5   1   1  138.82    4.15
   5   1   1  136.82    4.24
   7  -1   1  107.18    3.27
   7  -1   1  116.97    3.42
  -7  -1  -1  102.14    3.26
  -7  -1  -1  103.39    3.27
  -7  -1  -1  105.18    3.33
  -7  -1  -1  105.22    3.22
   7  -1   1  105.16    3.27
   7  -1   1  101.33    3.24
  -7  -1  -1  103.16    3.23
   7  -1   1  103.09    3.27
  -7   1  -1  107.94    3.26
  -7   1  -1  103.63    3.27
  -7   1  -1  112.64    3.42
  -7   1  -1  103.15    3.21
   7   1   1  105.01    3.27
   7   1   1  109.84    3.22
   7   1   1  105.23    3.33
   7   1   1  106.48    3.29
  -7   1  -1  104.76    3.27
   7   1   1  103.43    3.23
  -7   1  -1  101.55    3.25
  -9  -1  -1   57.77    1.90
   9  -1   1   57.23    1.87
  -9  -1  -1   56.91    1.87
   9  -1   1   56.76    1.89
  -9  -1  -1   58.25    1.99
   9  -1   1   56.67    1.89
   9  -1   1   57.48    2.02
  -9  -1  -1   57.53    1.86
  -9  -1  -1   56.00    1.90
   9  -1   1   55.43    1.88
  -9   1  -1   55.09    1.88
   9   1   1   59.24    1.86
  -9   1  -1   57.88    1.89
   9   1   1   58.35    1.87
  -9   1  -1   59.45    2.06
   9   1   1   59.03    1.91
  -9   1  -1   57.98    1.88
  -9   1  -1   56.69    1.89
  -9   1  -1   55.80    1.84
   9   1   1   55.79    1.90
   9   1   1   56.41    1.97
  11  -1   1   90.57    3.01
  11  -1   1   88.05    2.85
 -11  -1  -1   89.68    2.99
 -11  -1  -1   90.37    2.83
  11  -1   1   89.50    2.87
  11  -1   1   89.45    2.85
  11  -1   1   89.92    2.84
 -11  -1  -1   87.34    2.84
 -11  -1  -1   89.72    2.87
 -11  -1  -1   86.29    2.87
 -11   1  -1   89.85    2.85
  11   1   1   90.34    2.71
 -11   1  -1   89.12    2.86
  11   1   1   87.00    2.83
  11   1   1   88.61    2.87
 -11   1  -1   87.11    2.85
  11   1   1   92.48    2.99
 -11   1  -1   86.87    2.84
  11   1   1   90.04    2.88
 -11   1  -1   89.28    2.82
  11   1   1   91.73    2.83
 -11   1  -1   86.83    3.02
 -13  -1  -1    0.26    0.11
  13  -1   1    0.27    0.10
 -13  -1  -1    0.09    0.08
 -13  -1  -1    0.40    0.12
  13  -1   1    0.38    0.11
 -13  -1  -1    0.24    0.14
 -13  -1  -1    0.41    0.12
  13  -1   1    0.23    0.11
  13  -1   1    0.13    0.08
  13  -1   1    0.18    0.09
  13  -1   1    0.68    0.19
 -13   1  -1    0.16    0.09
  13   1   1    0.05    0.10
  13   1   1    0.37    0.12
 -13   1  -1    0.07    0.12
  13   1   1    0.21    0.07
 -13   1  -1    0.18    0.09
  13   1   1    0.43    0.12
 -13   1  -1    0.35    0.12
 -13   1  -1    0.31    0.10
 -13   1  -1    0.35    0.11
  13   1   1    0.20    0.09
  15  -1   1   24.36    1.00
 -15  -1  -1   23.31    0.97
 -15  -1  -1   23.53    0.95
  15  -1   1   23.67    0.97
  15  -1   1   23.80    0.96
  15  -1   1   22.26    0.95
 -15  -1  -1   22.46    0.98
 -15  -1  -1   21.94    0.97
  15  -1   1   21.54    0.94
  15  -1   1   23.11    1.12
 -15  -1  -1   22.98    1.12
 -15   1  -1   23.36    0.95
  15   1   1   24.71    0.96
  15   1   1   22.09    1.08
  15   1   1   23.48    1.01
  15   1   1   23.53    0.85
  15   1   1   23.13    0.99
 -15   1  -1   23.45    0.98
  15   1   1   22.27    0.95
 -15   1  -1   23.16    0.96
 -15   1  -1   22.56    1.14
 -15   1  -1   23.36    0.96
  17  -1   1   15.91    0.76
  17  -1   1   15.74    0.76
 -17  -1  -1   15.10    0.74
  17  -1   1   14.75    0.74
  17  -1   1   15.90    0.76
 -17  -1  -1   16.34    0.79
  17  -1   1   17.03    0.93
 -17  -1  -1   14.47    0.74
  17  -1   1   15.68    0.78
 -17  -1  -1   15.57    0.91
 -17  -1  -1   16.26    0.79
 -17   1  -1   15.81    0.76
  17   1   1   14.81    0.77
 -17   1  -1   16.16    0.75
  17   1   1   15.85    0.65
 -17   1  -1   16.38    0.78
  17   1   1   15.56    0.79
 -17   1  -1   16.90    0.79
  17   1   1   15.94    0.75
 -17   1  -1   15.65    0.75
 -17   1  -1   14.94    0.92
  17   1   1   15.58    0.89
  17   1   1   15.66    0.76
  19  -1   1   24.06    1.08
  19  -1   1   25.94    1.10
 -19  -1  -1   25.98    1.30
  19  -1   1   24.23    1.08
  19  -1   1   25.81    1.09
 -19  -1  -1   23.79    1.11
  19  -1   1   24.54    1.11
  19  -1   1   23.15    1.23
 -19  -1  -1   24.60    1.07
 -19  -1  -1   26.28    1.13
 -19  -1  -1   25.55    1.10
  19   1   1   25.59    1.12
 -19   1  -1   25.99    1.08
 -19   1  -1   24.56    1.07
 -19   1  -1   25.23    1.08
 -19   1  -1   25.56    1.11
  19   1   1   25.50    1.09
  19   1   1   25.16    0.97
 -19   1  -1   26.68    1.13
  19   1   1   26.19    1.15
  19   1   1   25.84    1.27
  19   1   1   26.00    1.10
 -19   1  -1   25.11    1.31
  21  -1   1   11.40    0.66
 -21  -1  -1   10.18    0.66
 -21  -1  -1    9.35    0.59
  21  -1   1   10.06    0.77
  21  -1   1    7.84    0.57
  21  -1   1   10.04    0.61
  21  -1   1    8.69    0.58
 -21  -1  -1   10.10    0.77
 -21  -1  -1    9.85    0.63
  21  -1   1   10.52    0.62
 -21  -1  -1   10.76    0.64
 -21   1  -1    9.22    0.61
  21   1   1   10.51    0.77
 -21   1  -1    9.53    0.60
  21   1   1   11.82    0.55
 -21   1  -1    9.77    0.60
 -21   1  -1   10.37    0.60
  21   1   1   10.35    0.65
  21   1   1    9.81    0.64
  21   1   1    9.20    0.61
 -21   1  -1   10.30    0.80
  21   1   1   10.23    0.62
 -21   1  -1    9.91    0.62
 -23  -1  -1    0.25    0.20
  23  -1   1    0.23    0.22
  23  -1   1    0.73    0.23
  23  -1   1    0.68    0.22
 -23  -1  -1    0.44    0.19
  23  -1   1    0.26    0.16
  23  -1   1    0.27    0.14
 -23  -1  -1    0.36    0.17
  23   1   1    0.33    0.17
 -23   1  -1    0.06    0.16
  23   1   1    0.32    0.17
  23   1   1    0.24    0.34
 -23   1  -1    0.33    0.23
  23   1   1    0.21    0.14
 -23   1  -1    0.37    0.16
  23   1   1    0.57    0.14
 -23   1  -1    0.38    0.18
 -23   1  -1    0.41    0.18
 -23   1  -1    0.24    0.14
  25  -1   1    4.93    0.54
  25  -1   1    5.49    0.56
  25  -1   1    4.49    0.53
 -25  -1  -1    4.43    0.51
  25  -1   1    5.87    0.57
  25  -1   1    3.51    0.90
 -25  -1  -1    4.78    0.52
 -25  -1  -1    4.76    0.69
  25   1   1    4.41    0.49
 -25   1  -1    3.96    0.64
  25   1   1    4.94    0.58
 -25   1  -1    5.11    0.58
 -25   1  -1    4.43    0.53
  25   1   1    4.75    0.56
 -25   1  -1    4.55    0.52
 -25   1  -1    4.26    0.48
  25   1   1    4.53    0.36
  27  -1   1   -0.03    0.11
  27  -1   1   -0.07    0.13
  27  -1   1   -0.03    0.12
 -27  -1  -1   -0.07    0.18
 -27  -1  -1    0.06    0.14
 -27  -1  -1    0.19    0.15
  27  -1   1   -0.02    0.12
  27   1   1   -0.07    0.11
 -27   1  -1   -0.03    0.13
  27   1   1   -0.09    0.11
  27   1   1    0.06    0.10
 -27   1  -1   -0.02    0.12
 -27   1  -1    0.00    0.19
 -29  -1  -1    1.38    0.45
 -29  -1  -1    1.54    0.33
  29  -1   1    1.08    0.30
 -29  -1  -1    1.66    0.34
  29  -1   1    1.06    0.28
  29  -1   1    0.66    0.26
  29  -1   1    1.19    0.28
  29   1   1    1.18    0.23
  29   1   1    0.93    0.27
  29   1   1    1.01    0.27
 -29   1  -1    1.01    0.28
 -29   1  -1    1.85    0.38
 -29   1  -1    1.14    0.42
  31  -1   1    1.09    0.29
  31  -1   1    1.43    0.35
 -31  -1  -1    1.67    0.37
 -31  -1  -1    0.74    0.26
 -31  -1  -1    0.72    0.36
 -31   1  -1    1.35    0.34
  31   1   1    1.00    0.31
 -31   1  -1    1.41    0.34
  31   1   1    1.96    0.40
 -31   1  -1    2.20    0.57
  31   1   1    1.34    0.26
  33  -1   1    3.42    0.55
 -33  -1  -1    3.44    0.51
  33  -1   1    3.77    0.51
 -33  -1  -1    3.99    0.56
 -33  -1  -1    2.88    0.63
 -33   1  -1    4.00    0.58
  33   1   1    3.81    0.59
 -33   1  -1    2.59    0.46
  33   1   1    3.68    0.45
  33   1   1    4.76    0.61
 -33   1  -1    2.57    0.64
 -35  -1  -1   21.68    1.26
 -35  -1  -1   22.32    1.59
 -35  -1  -1   21.87    1.27
  35  -1   1   23.26    1.24
  35  -1   1   24.26    1.33
  35   1   1   21.81    1.25
  35   1   1   21.12    1.29
  35   1   1   22.79    1.12
 -35   1  -1   22.16    1.60
 -35   1  -1   23.97    1.33
 -35   1  -1   22.27    1.29
 -37  -1  -1    0.14    0.23
  37  -1   1    0.45    0.27
 -37  -1  -1    0.13    0.33
  37  -1   1    0.04    0.19
 -37  -1  -1    0.37    0.25
 -37   1  -1    0.27    0.41
 -37   1  -1    0.36    0.25
 -37   1  -1    0.08    0.24
  37   1   1    0.41    0.24
  37   1   1    0.06    0.19
  37   1   1    0.12    0.17
  39  -1   1    0.67    0.31
 -39  -1  -1    0.74    0.34
  39  -1   1    0.39    0.30
 -39  -1  -1    0.19    0.24
 -39  -1  -1    0.53    0.44
 -39   1  -1    0.15    0.23
  39   1   1    0.78    0.33
  39   1   1    0.52    0.32
 -39   1  -1    0.23    0.37
 -39   1  -1    1.09    0.39
  39   1   1    0.69    0.27
 -41  -1  -1    1.45    0.43
 -41  -1  -1    2.17    0.52
 -41  -1  -1    0.38    0.46
  41  -1   1    1.55    0.42
  41  -1   1    1.54    0.44
 -41   1  -1    1.02    0.54
 -41   1  -1    2.53    0.54
 -41   1  -1    1.83    0.49
  41   1   1    2.00    0.47
  41   1   1    1.75    0.48
  41   1   1    1.44    0.36
 -43  -1  -1    0.00    0.27
  43  -1   1    0.04    0.25
  43  -1   1    0.19    0.27
 -43  -1  -1    0.00    0.24
 -43  -1  -1   -0.18    0.32
  43   1   1    0.13    0.28
 -43   1  -1    0.00    0.29
  43   1   1   -0.08    0.22
 -43   1  -1    0.28    0.50
 -43   1  -1   -0.06    0.25
  45  -1   1   -0.04    0.26
 -45  -1  -1    0.02    0.27
 -45  -1  -1    0.08    0.41
 -45  -1  -1    0.04    0.32
  45  -1   1   -0.07    0.26
  45   1   1   -0.09    0.27
 -45   1  -1   -0.14    0.30
 -45   1  -1    0.01    0.51
 -45   1  -1   -0.04    0.28
  45   1   1    0.07    0.25
 -47  -1  -1    5.39    0.84
 -47  -1  -1    8.05    1.06
  47  -1   1    5.00    0.77
 -47  -1  -1    3.68    0.97
 -47   1  -1    6.24    1.27
 -47   1  -1    4.97    0.86
 -47   1  -1    6.44    0.96
 -49  -1  -1    3.71    0.79
 -49  -1  -1    3.61    0.69
  49  -1   1    2.41    0.58
 -49  -1  -1    3.83    1.04
  49  -1   1    4.27    0.79
 -49   1  -1    2.73    0.68
 -49   1  -1    1.41    0.83
  49   1   1    3.40    0.70
  49   1   1    2.75    0.55
 -49   1  -1    3.11    0.72
 -50  -2   1   -0.02    0.31
  50  -2  -1    0.47    0.43
  50   2  -1    0.04    0.35
 -48  -2   1    0.02    0.47
  48  -2  -1    0.14    0.36
 -48  -2   1   -0.04    0.31
 -48  -2   1    0.68    0.47
  48  -2  -1    0.48    0.42
  48   2  -1    0.47    0.36
  48   2  -1    0.46    0.40
  48   2  -1    0.28    0.38
 -48   2   1    0.83    0.51
 -48   2   1    0.77    0.44
 -48   2   1    0.11    0.62
 -46  -2   1    2.98    0.86
 -46  -2   1    4.96    0.78
  46  -2  -1    5.52    0.83
 -46  -2   1    4.18    0.74
  46  -2  -1    4.65    0.80
  46   2  -1    6.22    0.93
  46   2  -1    5.93    0.71
 -46   2   1    5.55    1.19
  46   2  -1    5.45    0.80
 -46   2   1    3.23    0.70
 -46   2   1    3.46    0.72
 -44  -2   1    0.36    0.50
 -44  -2   1    0.44    0.37
 -44  -2   1    0.23    0.27
  44  -2  -1    0.05    0.28
  44  -2  -1   -0.15    0.22
 -44   2   1    0.25    0.45
  44   2  -1    0.32    0.28
  44   2  -1    0.07    0.29
 -44   2   1    0.07    0.27
  44   2  -1    0.17    0.31
 -44   2   1   -0.12    0.30
 -42  -2   1    0.21    0.27
 -42  -2   1    0.08    0.28
  42  -2  -1    0.12    0.27
 -42  -2   1    0.27    0.42
  42  -2  -1    0.21    0.29
  42   2  -1    0.23    0.28
  42   2  -1    0.26    0.31
 -42   2   1   -0.01    0.42
 -42   2   1    0.10    0.29
  42   2  -1    0.13    0.21
 -42   2   1    0.06    0.23
 -40  -2   1   -0.03    0.20
  40  -2  -1    0.04    0.24
 -40  -2   1    0.25    0.39
  40  -2  -1    0.61    0.34
 -40  -2   1    0.03    0.21
  40   2  -1    0.32    0.23
 -40   2   1    0.01    0.22
  40   2  -1    0.52    0.32
 -40   2   1    0.41    0.32
  40   2  -1    0.29    0.28
 -40   2   1    0.10    0.38
 -38  -2   1    0.28    0.23
 -38  -2   1   -0.09    0.19
  38  -2  -1    0.26    0.26
 -38  -2   1    0.03    0.32
  38  -2  -1    0.19    0.22
  38  -2  -1    0.07    0.22
 -38   2   1    0.13    0.22
  38   2  -1   -0.01    0.19
  38   2  -1    0.16    0.23
 -38   2   1    0.02    0.36
 -38   2   1    0.05    0.20
  38   2  -1    0.00    0.17
 -36  -2   1    0.08    0.20
  36  -2  -1    0.28    0.25
 -36  -2   1   -0.04    0.16
  36  -2  -1   -0.07    0.24
  36  -2  -1   -0.04    0.20
  36  -2  -1    0.14    0.19
 -36  -2   1    0.48    0.42
  36   2  -1   -0.02    0.17
  36   2  -1    0.34    0.26
  36   2  -1    0.02    0.16
 -36   2   1    0.19    0.25
 -36   2   1    0.11    0.34
 -36   2   1    0.00    0.18
 -34  -2   1   -0.02    0.18
  34  -2  -1    0.20    0.22
  34  -2  -1    0.45    0.24
 -34  -2   1    0.03    0.19
 -34  -2   1    0.04    0.26
  34  -2  -1    0.04    0.23
  34  -2  -1   -0.05    0.17
  34   2  -1    0.05    0.15
 -34   2   1    0.27    0.36
 -34   2   1    0.14    0.18
  34   2  -1    0.28    0.21
  34   2  -1    0.14    0.19
 -34   2   1   -0.02    0.17
  32  -2  -1   20.13    1.17
 -32  -2   1   21.48    1.17
 -32  -2   1   18.74    1.37
  32  -2  -1   20.90    1.09
  32  -2  -1   20.17    1.16
  32  -2  -1   17.35    1.08
 -32  -2   1   18.00    1.11
  32   2  -1   20.56    1.14
 -32   2   1   19.33    1.12
 -32   2   1   20.83    1.44
 -32   2   1   19.72    1.18
  32   2  -1   18.91    0.98
  32   2  -1   20.79    1.20
 -30  -2   1   28.41    1.68
  30  -2  -1   24.78    1.36
  30  -2  -1   26.11    1.35
 -30  -2   1   29.88    1.41
  30  -2  -1   28.05    1.31
 -30  -2   1   26.86    1.35
  30  -2  -1   27.21    1.33
  30   2  -1   27.30    1.41
 -30   2   1   30.39    1.70
 -30   2   1   25.79    1.38
  30   2  -1   26.83    1.20
  30   2  -1   28.46    1.35
 -30   2   1   27.33    1.35
  28  -2  -1   25.09    1.19
  28  -2  -1   23.41    1.44
  28  -2  -1   24.98    1.27
  28  -2  -1   29.14    1.36
 -28  -2   1   24.38    1.25
  28  -2  -1   24.98    1.23
 -28  -2   1   29.06    1.61
 -28  -2   1   22.30    1.23
 -28   2   1   24.86    1.50
  28   2  -1   26.82    1.34
 -28   2   1   27.55    1.33
  28   2  -1   24.84    1.12
  28   2  -1   25.37    1.23
 -28   2   1   25.15    1.25
  26  -2  -1    1.64    0.29
 -26  -2   1    1.78    0.34
 -26  -2   1    0.71    0.31
  26  -2  -1    1.87    0.34
  26  -2  -1    1.56    0.32
  26  -2  -1    0.99    0.37
 -26  -2   1    1.30    0.28
  26  -2  -1    1.90    0.35
 -26   2   1    2.02    0.45
 -26   2   1    2.08    0.36
  26   2  -1    1.48    0.38
 -26   2   1    1.57    0.30
 -26   2   1    2.05    0.35
  26   2  -1    1.57    0.31
  26   2  -1    1.84    0.34
  24  -2  -1    0.15    0.14
 -24  -2   1    0.30    0.23
 -24  -2   1    0.16    0.14
  24  -2  -1    0.10    0.12
  24  -2  -1    0.01    0.18
  24  -2  -1    0.15    0.14
  24  -2  -1    0.14    0.15
 -24  -2   1    0.08    0.15
 -24   2   1    0.12    0.14
  24   2  -1    0.11    0.15
 -24   2   1    0.24    0.16
  24   2  -1    0.23    0.14
 -24   2   1    0.06    0.12
  24   2  -1    0.17    0.17
 -24   2   1    0.01    0.11
 -24   2   1    0.14    0.21
  22  -2  -1    0.15    0.14
 -22  -2   1    0.27    0.15
  22  -2  -1    0.18    0.14
 -22  -2   1   -0.03    0.11
  22  -2  -1    0.03    0.09
 -22  -2   1    0.15    0.20
  22  -2  -1   -0.01    0.15
  22  -2  -1    0.26    0.14
  22   2  -1    0.06    0.13
 -22   2   1    0.13    0.13
  22   2  -1    0.30    0.17
 -22   2   1    0.17    0.15
  22   2  -1    0.32    0.24
 -22   2   1    0.25    0.15
 -22   2   1    0.17    0.13
  22   2  -1    0.30    0.15
 -22   2   1    0.08    0.18
 -22   2   1    0.01    0.09
  20  -2  -1    2.40    0.30
  20  -2  -1    2.49    0.33
  20  -2  -1    2.35    0.34
 -20  -2   1    1.83    0.30
 -20  -2   1    2.70    0.39
 -20  -2   1    2.98    0.40
  20  -2  -1    2.52    0.34
 -20  -2   1    1.89    0.31
 -20  -2   1    2.10    0.40
  20  -2  -1    3.71    0.53
  20  -2  -1    2.40    0.35
 -20   2   1    2.45    0.43
 -20   2   1    2.26    0.35
  20   2  -1    2.59    0.38
 -20   2   1    2.28    0.35
  20   2  -1    2.64    0.47
  20   2  -1    2.31    0.33
 -20   2   1    2.24    0.29
 -20   2   1    2.97    0.36
  20   2  -1    2.86    0.41
  20   2  -1    2.90    0.39
 -20   2   1    2.25    0.32
 -18  -2   1    2.31    0.39
 -18  -2   1    2.58    0.35
  18  -2  -1    2.34    0.27
  18  -2  -1    2.92    0.44
  18  -2  -1    2.05    0.29
 -18  -2   1    2.68    0.35
 -18  -2   1    2.15    0.33
  18  -2  -1    2.19    0.30
  18  -2  -1    2.80    0.38
 -18  -2   1    2.41    0.34
  18  -2  -1    2.52    0.32
  18   2  -1    2.36    0.34
  18   2  -1    2.04    0.41
 -18   2   1    2.48    0.34
  18   2  -1    2.53    0.35
 -18   2   1    2.01    0.26
 -18   2   1    2.73    0.32
 -18   2   1    2.22    0.30
  18   2  -1    2.53    0.37
  18   2  -1    2.76    0.30
 -18   2   1    2.96    0.46
  18   2  -1    2.62    0.33
  16  -2  -1    5.28    0.37
 -16  -2   1    4.62    0.39
  16  -2  -1    4.87    0.32
 -16  -2   1    4.68    0.38
 -16  -2   1    4.45    0.55
  16  -2  -1    5.80    0.62
  16  -2  -1    4.55    0.36
 -16  -2   1    5.09    0.40
  16  -2  -1    4.74    0.40
  16  -2  -1    5.33    0.38
 -16  -2   1    4.52    0.37
 -16   2   1    4.94    0.33
  16   2  -1    5.38    0.62
  16   2  -1    4.83    0.33
  16   2  -1    4.80    0.40
 -16   2   1    4.75    0.54
 -16   2   1    4.85    0.48
 -16   2   1    5.31    0.38
  16   2  -1    4.64    0.39
  16   2  -1    4.67    0.36
  16   2  -1    5.58    0.41
 -16   2   1    4.49    0.33
 -14  -2   1    4.38    0.35
  14  -2  -1    3.42    0.39
 -14  -2   1    4.26    0.50
  14  -2  -1    4.03    0.27
 -14  -2   1    3.16    0.35
 -14  -2   1    4.08    0.34
  14  -2  -1    4.00    0.47
  14  -2  -1    3.61    0.32
  14  -2  -1    4.01    0.31
 -14  -2   1    4.73    0.35
  14  -2  -1    4.70    0.34
 -14   2   1    4.02    0.27
 -14   2   1    4.57    0.45
  14   2  -1    3.81    0.28
 -14   2   1    4.35    0.30
  14   2  -1    4.06    0.42
 -14   2   1    4.20    0.32
  14   2  -1    4.19    0.49
  14   2  -1    4.67    0.36
 -14   2   1    3.24    0.43
  14   2  -1    4.33    0.32
  14   2  -1    4.70    0.36
  12  -2  -1   50.18    1.71
 -12  -2   1   48.44    1.72
  12  -2  -1   49.94    1.69
 -12  -2   1   46.85    1.88
 -12  -2   1   47.16    1.74
  12  -2  -1   47.48    1.73
  12  -2  -1   51.71    1.61
  12  -2  -1   48.52    1.79
  12  -2  -1   49.75    1.85
 -12  -2   1   46.81    1.75
 -12  -2   1   50.50    1.76
 -12   2   1   51.16    1.62
 -12   2   1   49.54    1.70
  12   2  -1   48.53    1.65
  12   2  -1   48.97    1.91
 -12   2   1   49.59    1.66
 -12   2   1   50.86    1.88
  12   2  -1   50.75    1.73
  12   2  -1   47.98    1.75
  12   2  -1   49.54    1.78
 -12   2   1   50.74    1.79
  12   2  -1   48.76    1.76
  10  -2  -1    0.10    0.08
 -10  -2   1    0.03    0.06
  10  -2  -1    0.02    0.06
  10  -2  -1   -0.01    0.09
 -10  -2   1    0.07    0.07
  10  -2  -1    0.03    0.04
 -10  -2   1    0.05    0.07
  10  -2  -1   -0.04    0.05
  10  -2  -1    0.04    0.04
 -10  -2   1   -0.03    0.08
  10  -2  -1   -0.02    0.05
 -10  -2   1    0.05    0.08
 -10   2   1    0.03    0.07
  10   2  -1   -0.01    0.06
 -10   2   1    0.01    0.04
  10   2  -1   -0.01    0.05
 -10   2   1    0.00    0.04
  10   2  -1    0.06    0.11
 -10   2   1   -0.03    0.04
  10   2  -1   -0.01    0.06
  10   2  -1    0.07    0.07
 -10   2   1    0.05    0.10
  10   2  -1    0.01    0.05
   8  -2  -1   40.42    1.49
   8  -2  -1   39.92    1.46
  -8  -2   1   38.51    1.40
   8  -2  -1   40.54    1.25
   8  -2  -1   42.49    1.38
   8  -2  -1   40.16    1.25
   8  -2  -1   39.91    1.36
  -8  -2   1   36.70    1.53
  -8  -2   1   41.42    1.38
  -8  -2   1   40.51    1.41
  -8  -2   1   38.99    1.43
  -8  -2   1   38.26    1.42
   8   2  -1   39.93    1.56
   8   2  -1   40.02    1.40
  -8   2   1   36.56    1.42
   8   2  -1   41.86    1.42
  -8   2   1   42.42    1.33
  -8   2   1   40.27    1.25
   8   2  -1   40.50    1.45
   8   2  -1   39.27    1.43
  -8   2   1   39.69    1.32
  -8   2   1   40.82    1.50
   6  -2  -1    0.36    0.12
   6  -2  -1    0.39    0.11
   6  -2  -1    0.47    0.10
  -6  -2   1    0.50    0.11
   6  -2  -1    0.47    0.07
  -6  -2   1    0.31    0.08
  -6  -2   1    0.37    0.09
  -6  -2   1    0.30    0.10
   6  -2  -1    0.29    0.08
   6  -2  -1    0.31    0.04
   6  -2  -1    0.12    0.07
  -6  -2   1    0.14    0.11
  -6  -2   1    0.21    0.10
   6   2  -1    0.24    0.10
  -6   2   1    0.39    0.08
  -6   2   1    0.36    0.11
  -6   2   1    0.34    0.10
   6   2  -1    0.67    0.14
  -6   2   1    0.39    0.04
  -6   2   1    0.39    0.06
   6   2  -1    0.34    0.09
   6   2  -1    0.29    0.12
   6   2  -1    0.63    0.12
  -6   2   1    0.25    0.07
   6   2  -1    0.53    0.11
  -4  -2   1    1.41    0.18
   4  -2  -1    2.16    0.25
  -4  -2   1    2.05    0.24
  -4  -2   1    1.46    0.19
  -4  -2   1    1.63    0.25
  -4  -2   1    1.90    0.21
   4  -2  -1    1.50    0.16
   4  -2  -1    1.41    0.19
   4  -2  -1    2.17    0.15
   4  -2  -1    1.66    0.17
  -4  -2   1    1.58    0.17
   4  -2  -1    1.46    0.19
   4  -2  -1    1.60    0.11
  -4   2   1    1.78    0.21
  -4   2   1    1.93    0.22
   4   2  -1    2.04    0.29
   4   2  -1    1.86    0.22
   4   2  -1    1.60    0.20
   4   2  -1    2.08    0.22
   4   2  -1    1.89    0.22
   4   2  -1    1.61    0.19
  -4   2   1    1.77    0.13
  -4   2   1    1.65    0.12
  -4   2   1    1.86    0.12
   4   2  -1    1.28    0.16
   4   2  -1    1.95    0.21
   2  -2  -1   13.79    0.60
  -2  -2   1   14.13    0.70
   2  -2  -1   14.50    0.54
  -2  -2   1   12.98    0.61
   2  -2  -1   13.66    0.62
  -2  -2   1   13.60    0.62
   2  -2  -1   13.97    0.44
  -2  -2   1   13.56    0.60
  -2  -2   1   14.42    0.60
   2  -2  -1   13.91    0.55
  -2  -2   1   13.85    0.59
  -2  -2   1   13.59    0.58
   2  -2  -1   14.56    0.63
   2  -2  -1   14.82    0.60
  -2  -2   1   14.44    0.55
   2  -2  -1   13.74    0.53
  -2   2   1   13.91    0.50
   2   2  -1   14.01    0.54
  -2   2   1   13.98    0.59
   2   2  -1   14.64    0.72
   2   2  -1   13.70    0.62
  -2   2   1   14.53    0.50
   2   2  -1   13.90    0.60
   2   2  -1   13.41    0.59
  -2   2   1   14.42    0.52
  -2   2   1   13.63    0.61
   2   2  -1   14.07    0.58
   0  -2   1   19.62    0.87
   0  -2   1   19.72    0.75
   0  -2   1   19.15    0.77
   0  -2  -1   18.32    0.69
   0  -2  -1   17.79    0.75
   0  -2  -1   19.01    0.77
   0  -2   1   18.46    0.66
   0  -2   1   18.87    0.75
   0  -2  -1   17.47    0.67
   0  -2   1   18.07    0.74
   0  -2  -1   17.93    0.62
   0  -2  -1   19.42    0.67
   0  -2  -1   19.79    0.72
   0  -2   1   18.96    0.75
   0  -2   1   18.72    0.80
   0   2   1   19.17    0.64
   0   2  -1   18.43    0.73
   0   2   1   18.27    0.63
   0   2  -1   17.53    0.74
   0   2  -1   18.78    0.77
   0   2   1   19.02    0.76
   0   2  -1   19.08    0.66
   0   2   1   19.72    0.68
   0   2  -1   18.76    0.72
   0   2   1   17.63    0.70
   2  -2   1   -0.01    0.04
  -2  -2  -1    0.01    0.06
  -2  -2  -1   -0.01    0.04
  -2  -2  -1    0.03    0.04
   2  -2   1   -0.04    0.04
   2  -2   1    0.01    0.05
   2  -2   1    0.04    0.05
  -2  -2  -1    0.06    0.06
  -2  -2  -1   -0.02    0.03
   2  -2   1    0.04    0.08
  -2  -2  -1   -0.03    0.06
  -2  -2  -1    0.02    0.05
  -2  -2  -1    0.04    0.04
   2  -2   1    0.02    0.05
   2   2   1    0.01    0.05
   2   2   1    0.01    0.06
  -2   2  -1    0.04    0.05
   2   2   1   -0.03    0.03
   2   2   1   -0.01    0.04
  -2   2  -1    0.06    0.07
   2   2   1   -0.02    0.05
   2   2   1    0.06    0.04
  -2   2  -1   -0.03    0.05
  -2   2  -1   -0.03    0.05
  -2   2  -1    0.02    0.03
   2   2   1    0.04    0.04
  -2   2  -1    0.09    0.07
  -2   2  -1   -0.03    0.05
  -4  -2  -1  112.25    3.42
  -4  -2  -1  110.29    3.45
  -4  -2  -1  116.94    3.52
   4  -2   1  112.05    3.51
  -4  -2  -1  109.82    3.43
   4  -2   1  114.72    3.54
   4  -2   1  111.40    3.51
   4  -2   1  113.85    3.65
  -4  -2  -1  114.46    3.56
  -4  -2  -1  112.82    3.40
  -4  -2  -1  110.15    3.54
   4  -2   1  110.54    3.53
  -4   2  -1  113.08    3.63
   4   2   1  114.37    3.41
  -4   2  -1  111.51    3.52
  -4   2  -1  109.96    3.48
  -4   2  -1  112.93    3.39
   4   2   1  115.14    3.41
  -4   2  -1  113.11    3.54
   4   2   1  112.37    3.39
   4   2   1  111.77    3.51
  -4   2  -1  112.79    3.52
   4   2   1  113.71    3.45
   4   2   1  115.46    3.56
   4   2   1  105.89    3.42
   4   2   1  112.65    3.55
  -4   2  -1  108.01    3.46
  -6  -2  -1    2.29    0.26
   6  -2   1    2.91    0.35
   6  -2   1    1.55    0.21
  -6  -2  -1    2.34    0.19
   6  -2   1    2.21    0.25
  -6  -2  -1    1.92    0.26
  -6  -2  -1    2.01    0.14
   6  -2   1    2.21    0.24
  -6  -2  -1    2.33    0.18
   6  -2   1    2.13    0.23
  -6  -2  -1    2.23    0.23
  -6   2  -1    2.28    0.26
   6   2   1    2.58    0.16
  -6   2  -1    2.03    0.30
  -6   2  -1    1.59    0.22
   6   2   1    2.07    0.22
   6   2   1    1.96    0.25
  -6   2  -1    1.89    0.21
  -6   2  -1    2.14    0.23
   6   2   1    1.86    0.24
   6   2   1    1.95    0.23
   6   2   1    1.97    0.16
   6   2   1    2.04    0.21
  -6   2  -1    2.01    0.22
   8  -2   1    0.18    0.09
  -8  -2  -1    0.50    0.13
   8  -2   1    0.12    0.08
   8  -2   1    0.28    0.14
  -8  -2  -1    0.45    0.11
  -8  -2  -1    0.32    0.06
   8  -2   1    0.40    0.11
   8  -2   1    0.38    0.10
  -8  -2  -1    0.12    0.07
  -8  -2  -1    0.40    0.15
  -8  -2  -1    0.41    0.10
   8  -2   1    0.47    0.13
  -8   2  -1    0.41    0.12
   8   2   1    0.63    0.14
  -8   2  -1    0.40    0.08
  -8   2  -1    0.26    0.14
   8   2   1    0.55    0.16
   8   2   1    0.19    0.11
   8   2   1    0.21    0.08
   8   2   1    0.53    0.08
   8   2   1    0.47    0.12
   8   2   1    0.32    0.10
  -8   2  -1    0.18    0.10
  -8   2  -1    0.25    0.10
  10  -2   1    1.27    0.21
 -10  -2  -1    1.42    0.20
  10  -2   1    1.18    0.20
  10  -2   1    1.48    0.22
 -10  -2  -1    1.27    0.20
  10  -2   1    1.65    0.22
 -10  -2  -1    1.72    0.22
 -10  -2  -1    1.27    0.21
 -10  -2  -1    0.85    0.19
  10  -2   1    1.28    0.07
  10  -2   1    1.37    0.28
  10  -2   1    1.72    0.25
 -10   2  -1    1.56    0.18
  10   2   1    1.54    0.12
  10   2   1    1.39    0.21
 -10   2  -1    1.35    0.21
  10   2   1    1.56    0.19
  10   2   1    1.78    0.24
  10   2   1    1.52    0.27
  10   2   1    1.56    0.23
 -10   2  -1    1.26    0.28
 -10   2  -1    1.33    0.20
 -10   2  -1    1.52    0.22
  12  -2   1    0.09    0.12
  12  -2   1    0.09    0.10
  12  -2   1    0.08    0.09
 -12  -2  -1    0.08    0.10
  12  -2   1    0.07    0.08
 -12  -2  -1    0.05    0.08
 -12  -2  -1    0.01    0.08
 -12  -2  -1    0.12    0.09
 -12  -2  -1    0.06    0.08
  12  -2   1    0.08    0.08
  12   2   1    0.10    0.05
 -12   2  -1    0.14    0.11
  12   2   1    0.17    0.12
  12   2   1   -0.04    0.07
  12   2   1    0.12    0.07
  12   2   1    0.10    0.09
 -12   2  -1    0.06    0.08
 -12   2  -1    0.21    0.11
 -12   2  -1   -0.07    0.08
 -12   2  -1    0.08    0.07
  12   2   1    0.11    0.09
  14  -2   1    0.70    0.17
  14  -2   1    0.84    0.19
  14  -2   1    0.76    0.23
 -14  -2  -1    1.10    0.22
  14  -2   1    0.58    0.16
 -14  -2  -1    0.67    0.15
  14  -2   1    0.56    0.16
 -14  -2  -1    0.59    0.15
 -14  -2  -1    0.80    0.17
 -14  -2  -1    1.11    0.25
 -14   2  -1    0.69    0.14
 -14   2  -1    0.95    0.20
 -14   2  -1    0.94    0.19
  14   2   1    0.58    0.10
  14   2   1    0.98    0.19
  14   2   1    0.98    0.21
  14   2   1    0.61    0.22
  14   2   1    0.62    0.14
  14   2   1    0.71    0.19
 -14   2  -1    0.77    0.19
 -14   2  -1    0.75    0.24
 -16  -2  -1    0.97    0.26
 -16  -2  -1    1.36    0.23
  16  -2   1    1.64    0.26
 -16  -2  -1    1.09    0.22
 -16  -2  -1    1.41    0.26
 -16  -2  -1    1.49    0.26
  16  -2   1    1.45    0.24
  16  -2   1    1.51    0.26
  16  -2   1    1.35    0.26
  16  -2   1    1.41    0.31
  16   2   1    1.29    0.16
 -16   2  -1    1.91    0.30
  16   2   1    1.47    0.26
 -16   2  -1    1.74    0.37
 -16   2  -1    1.57    0.27
  16   2   1    1.35    0.22
 -16   2  -1    1.64    0.23
  16   2   1    1.65    0.29
  16   2   1    1.57    0.34
  16   2   1    1.29    0.23
 -16   2  -1    1.60    0.25
  18  -2   1   10.69    0.67
  18  -2   1   11.81    0.69
 -18  -2  -1   11.32    0.68
  18  -2   1   11.07    0.64
 -18  -2  -1   12.66    0.82
 -18  -2  -1   12.06    0.65
  18  -2   1   12.21    0.67
  18  -2   1   10.85    0.78
 -18  -2  -1   11.08    0.65
 -18  -2  -1   11.64    0.68
 -18   2  -1   10.55    0.60
 -18   2  -1   11.14    0.64
 -18   2  -1   11.61    0.68
  18   2   1   11.25    0.70
 -18   2  -1   13.10    0.89
 -18   2  -1   12.65    0.71
  18   2   1   11.32    0.63
  18   2   1   12.93    0.69
 -18   2  -1   12.15    0.70
  18   2   1   10.85    0.76
  18   2   1   13.64    0.73
  18   2   1   11.88    0.52
  20  -2   1    0.14    0.13
 -20  -2  -1    0.23    0.16
 -20  -2  -1    0.18    0.13
  20  -2   1    0.21    0.15
  20  -2   1    0.38    0.18
  20  -2   1    0.26    0.15
  20  -2   1   -0.01    0.15
 -20  -2  -1    0.28    0.17
 -20  -2  -1    0.15    0.12
 -20  -2  -1    0.35    0.22
  20   2   1    0.26    0.21
  20   2   1    0.49    0.12
  20   2   1    0.08    0.14
  20   2   1    0.66    0.18
  20   2   1    0.07    0.13
 -20   2  -1    0.21    0.13
 -20   2  -1    0.06    0.11
 -20   2  -1    0.71    0.28
  20   2   1    0.08    0.13
 -20   2  -1    0.58    0.18
 -20   2  -1    0.05    0.13
 -20   2  -1    0.06    0.11
 -22  -2  -1    0.35    0.18
  22  -2   1    0.59    0.19
  22  -2   1    0.17    0.21
 -22  -2  -1    0.37    0.18
  22  -2   1    0.42    0.18
  22  -2   1    0.22    0.16
 -22  -2  -1    0.47    0.25
 -22   2  -1    0.55    0.18
  22   2   1    0.55    0.20
 -22   2  -1    0.77    0.32
 -22   2  -1    0.29    0.18
 -22   2  -1    0.63    0.21
  22   2   1    0.35    0.16
  22   2   1    0.74    0.24
 -22   2  -1    0.31    0.16
  22   2   1    0.28    0.11
 -22   2  -1    0.40    0.19
 -24  -2  -1    0.28    0.17
  24  -2   1    0.53    0.20
  24  -2   1    0.23    0.15
  24  -2   1    0.34    0.28
 -24  -2  -1    0.31    0.25
 -24  -2  -1    0.41    0.20
  24  -2   1    0.35    0.20
  24   2   1    0.37    0.19
 -24   2  -1    0.04    0.13
 -24   2  -1    0.59    0.22
 -24   2  -1    0.70    0.21
  24   2   1    0.21    0.11
 -24   2  -1    0.16    0.22
  24   2   1    0.77    0.22
 -26  -2  -1    0.87    0.36
  26  -2   1    0.29    0.19
  26  -2   1    0.30    0.18
 -26  -2  -1    0.91    0.25
 -26  -2  -1    1.04    0.28
  26  -2   1    0.45    0.22
  26   2   1    0.66    0.23
 -26   2  -1    0.45    0.28
  26   2   1    0.99    0.28
 -26   2  -1    0.42    0.21
 -26   2  -1    0.80    0.25
 -26   2  -1    0.67    0.24
  26   2   1    0.74    0.18
 -28  -2  -1    8.65    1.00
 -28  -2  -1   11.63    0.80
  28  -2   1   10.10    0.73
 -28  -2  -1   11.35    0.76
  28  -2   1   10.84    0.77
  28  -2   1   10.84    0.78
  28   2   1   11.20    0.74
  28   2   1    9.54    0.56
  28   2   1   11.44    0.81
 -28   2  -1   10.01    0.74
 -28   2  -1   10.58    0.77
 -28   2  -1   11.93    1.24
  30  -2   1    1.64    0.37
  30  -2   1    1.73    0.39
 -30  -2  -1    2.01    0.38
 -30  -2  -1    1.01    0.41
 -30  -2  -1    1.50    0.36
  30  -2   1    0.71    0.27
  30   2   1    1.98    0.40
  30   2   1    1.53    0.26
 -30   2  -1    1.64    0.36
 -30   2  -1    1.59    0.36
  30   2   1    1.89    0.36
 -30   2  -1    1.99    0.55
  32  -2   1    1.17    0.32
 -32  -2  -1    0.65    0.37
 -32  -2  -1    1.15    0.34
  32  -2   1    0.75    0.29
 -32  -2  -1    0.42    0.24
  32   2   1    0.67    0.28
  32   2   1    0.74    0.21
 -32   2  -1    0.45    0.36
 -32   2  -1    1.30    0.35
 -32   2  -1    0.74    0.28
  32   2   1    1.40    0.36
 -34  -2  -1    3.44    0.54
  34  -2   1    2.92    0.51
  34  -2   1    2.60    0.47
 -34  -2  -1    3.00    0.65
 -34  -2  -1    2.30    0.45
  34   2   1    1.36    0.39
 -34   2  -1    4.27    0.65
  34   2   1    4.09    0.57
  34   2   1    3.45    0.41
 -34   2  -1    2.22    0.48
 -34   2  -1    3.06    0.72
  36  -2   1    0.08    0.19
 -36  -2  -1   -0.01    0.22
  36  -2   1    0.11    0.22
 -36  -2  -1    0.15    0.20
 -36  -2  -1    0.00    0.30
  36   2   1    0.06    0.21
  36   2   1    0.00    0.18
  36   2   1    0.12    0.16
 -36   2  -1    0.14    0.23
 -36   2  -1    0.23    0.23
 -36   2  -1    0.61    0.48
 -38  -2  -1   -0.10    0.28
  38  -2   1    0.13    0.25
 -38  -2  -1    0.19    0.26
  38  -2   1    0.04    0.22
 -38  -2  -1   -0.10    0.16
  38   2   1    0.06    0.20
 -38   2  -1    0.18    0.25
 -38   2  -1   -0.05    0.21
 -38   2  -1   -0.07    0.36
  38   2   1    0.11    0.22
  38   2   1   -0.01    0.16
  40  -2   1    0.12    0.25
  40  -2   1    0.24    0.28
 -40  -2  -1   -0.04    0.23
 -40  -2  -1    0.17    0.23
 -40  -2  -1    0.12    0.39
  40   2   1    0.09    0.19
  40   2   1   -0.09    0.18
 -40   2  -1    0.18    0.25
 -40   2  -1   -0.15    0.26
 -40   2  -1    0.10    0.42
  40   2   1    0.02    0.21
 -42  -2  -1    0.07    0.28
  42  -2   1    0.14    0.30
 -42  -2  -1    0.17    0.27
  42  -2   1    0.24    0.29
 -42  -2  -1    0.11    0.39
  42   2   1    0.05    0.26
 -42   2  -1    0.07    0.30
 -42   2  -1    0.13    0.47
 -42   2  -1   -0.02    0.26
  42   2   1    0.29    0.30
  42   2   1    0.21    0.22
 -44  -2  -1    0.34    0.51
  44  -2   1    1.05    0.44
 -44  -2  -1    0.27    0.33
  44  -2   1    0.68    0.38
 -44  -2  -1    0.60    0.39
  44   2   1    0.65    0.39
 -44   2  -1    0.31    0.39
 -44   2  -1    0.74    0.60
 -44   2  -1    0.59    0.39
  44   2   1    0.23    0.24
  46  -2   1    0.45    0.37
 -46  -2  -1   -0.02    0.47
 -46  -2  -1    0.39    0.39
 -46  -2  -1    0.15    0.30
  46  -2   1    0.40    0.39
  46   2   1    0.28    0.32
  46   2   1    0.19    0.36
 -46   2  -1    0.01    0.36
 -46   2  -1   -0.01    0.55
 -46   2  -1    0.35    0.34
 -48  -2  -1   -0.25    0.50
 -48  -2  -1    0.13    0.41
  48  -2   1    0.04    0.34
  48  -2   1    0.19    0.28
  48  -2   1    0.09    0.36
 -48  -2  -1    0.25    0.38
 -48   2  -1    0.46    0.43
  48   2   1    0.05    0.34
 -48   2  -1    0.86    0.71
  48   2   1    0.08    0.29
 -48   2  -1   -0.02    0.41
 -47  -3   1    0.55    0.46
  47  -3  -1    0.46    0.40
 -47  -3   1    0.63    0.43
  47  -3  -1    0.13    0.36
 -47  -3   1   -0.17    0.47
  47   3  -1    0.38    0.33
  47   3  -1    0.42    0.38
 -47   3   1    0.18    0.45
 -47   3   1    0.27    0.60
  47   3  -1    0.84    0.44
  45  -3  -1    0.68    0.40
 -45  -3   1    0.15    0.37
  45  -3  -1    0.81    0.45
 -45  -3   1    0.42    0.37
 -45  -3   1    0.21    0.52
  45   3  -1    0.26    0.35
 -45   3   1    0.80    0.69
 -45   3   1   -0.06    0.39
  45   3  -1    0.53    0.32
  45   3  -1    0.96    0.46
 -43  -3   1   -0.18    0.27
 -43  -3   1   -0.06    0.27
  43  -3  -1   -0.08    0.27
  43  -3  -1   -0.04    0.25
 -43  -3   1   -0.09    0.40
  43   3  -1    0.01    0.24
 -43   3   1    0.29    0.38
 -43   3   1   -0.19    0.47
  43   3  -1    0.25    0.27
  43   3  -1   -0.08    0.24
  41  -3  -1    0.11    0.30
 -41  -3   1   -0.05    0.23
 -41  -3   1   -0.03    0.36
  41  -3  -1   -0.07    0.24
 -41  -3   1   -0.05    0.26
 -41   3   1   -0.05    0.29
 -41   3   1    0.05    0.47
  41   3  -1   -0.19    0.19
  41   3  -1   -0.10    0.22
  41   3  -1   -0.02    0.22
 -39  -3   1   -0.09    0.23
 -39  -3   1   -0.19    0.27
  39  -3  -1    0.11    0.25
 -39  -3   1   -0.19    0.17
  39  -3  -1    0.06    0.24
 -39   3   1    0.08    0.27
  39   3  -1    0.16    0.25
  39   3  -1    0.15    0.20
 -39   3   1   -0.11    0.33
  39   3  -1    0.06    0.23
  37  -3  -1    1.66    0.46
  37  -3  -1    1.97    0.49
 -37  -3   1    0.45    0.40
  37  -3  -1    0.62    0.39
 -37  -3   1    0.75    0.34
 -37  -3   1    1.26    0.38
  37   3  -1    0.77    0.34
 -37   3   1    1.46    0.44
  37   3  -1    0.98    0.29
  37   3  -1    0.83    0.34
 -37   3   1    1.33    0.59
  35  -3  -1    1.12    0.38
 -35  -3   1    0.65    0.30
 -35  -3   1    2.41    0.65
 -35  -3   1    1.12    0.36
  35  -3  -1    1.53    0.46
  35  -3  -1    0.56    0.32
  35   3  -1    2.26    0.46
 -35   3   1    1.09    0.39
 -35   3   1    1.78    0.59
  35   3  -1    0.98    0.26
  35   3  -1    1.49    0.40
 -33  -3   1    4.84    0.66
  33  -3  -1    4.09    0.59
 -33  -3   1    2.97    0.68
 -33  -3   1    2.93    0.51
  33  -3  -1    3.02    0.51
  33  -3  -1    2.80    0.51
  33   3  -1    4.92    0.62
 -33   3   1    2.74    0.66
  33   3  -1    3.88    0.48
 -33   3   1    2.90    0.52
  33   3  -1    2.69    0.52
  33   3  -1    3.28    0.43
 -31  -3   1    0.27    0.23
  31  -3  -1    0.18    0.22
  31  -3  -1   -0.01    0.15
 -31  -3   1    0.07    0.27
 -31  -3   1   -0.12    0.15
  31  -3  -1   -0.09    0.16
 -31   3   1    0.18    0.32
 -31   3   1    0.11    0.19
  31   3  -1    0.13    0.15
  31   3  -1    0.01    0.16
  31   3  -1    0.11    0.19
  31   3  -1    0.08    0.16
  29  -3  -1    1.16    0.34
 -29  -3   1    0.60    0.34
 -29  -3   1    1.57    0.37
  29  -3  -1    1.30    0.34
 -29  -3   1    0.56    0.25
  29  -3  -1    1.16    0.32
  29   3  -1    0.70    0.22
  29   3  -1    0.83    0.28
  29   3  -1    1.03    0.27
 -29   3   1    0.64    0.26
 -29   3   1    1.46    0.35
 -29   3   1    1.12    0.44
  27  -3  -1   12.74    0.87
 -27  -3   1   15.95    0.96
 -27  -3   1   17.50    1.23
  27  -3  -1   14.93    1.10
  27  -3  -1   17.23    1.04
 -27  -3   1   14.86    0.93
  27  -3  -1   13.56    0.87
  27   3  -1   15.87    0.80
 -27   3   1   15.01    0.83
  27   3  -1   15.06    0.89
 -27   3   1   16.18    1.18
 -27   3   1   16.13    0.94
  27   3  -1   15.42    0.98
  25  -3  -1   15.25    0.86
 -25  -3   1   16.60    0.95
  25  -3  -1   15.07    0.89
 -25  -3   1   14.25    0.87
  25  -3  -1   13.51    0.91
 -25  -3   1   14.40    1.09
  25  -3  -1   13.71    1.03
  25   3  -1   16.22    0.89
  25   3  -1   14.63    0.75
 -25   3   1   14.46    0.80
 -25   3   1   14.09    1.07
 -25   3   1   13.35    0.84
  25   3  -1   15.88    0.95
 -25   3   1   14.95    0.78
  23  -3  -1   28.55    1.31
  23  -3  -1   29.14    1.43
 -23  -3   1   30.32    1.39
 -23  -3   1   30.08    1.61
  23  -3  -1   31.52    1.39
 -23  -3   1   32.18    1.43
  23  -3  -1   29.30    1.54
 -23   3   1   30.16    1.23
  23   3  -1   31.37    1.36
 -23   3   1   30.72    1.63
  23   3  -1   29.84    1.21
  23   3  -1   30.90    1.42
 -23   3   1   29.74    1.27
 -23   3   1   31.94    1.38
  21  -3  -1    5.86    0.48
  21  -3  -1    7.08    0.58
 -21  -3   1    5.32    0.70
  21  -3  -1    5.21    0.55
  21  -3  -1    6.85    0.78
 -21  -3   1    6.58    0.53
 -21  -3   1    6.52    0.52
 -21   3   1    6.51    0.51
 -21   3   1    6.37    0.74
  21   3  -1    6.16    0.42
  21   3  -1    6.58    0.55
  21   3  -1    6.06    0.71
 -21   3   1    4.97    0.42
  21   3  -1    7.16    0.52
 -21   3   1    6.03    0.41
  19  -3  -1    3.25    0.52
 -19  -3   1    2.02    0.34
  19  -3  -1    4.05    0.46
  19  -3  -1    2.56    0.19
 -19  -3   1    3.07    0.42
  19  -3  -1    2.79    0.41
  19  -3  -1    2.43    0.34
 -19  -3   1    3.01    0.51
 -19  -3   1    2.93    0.42
  19   3  -1    2.77    0.42
  19   3  -1    3.22    0.34
 -19   3   1    3.04    0.40
  19   3  -1    3.02    0.38
 -19   3   1    3.00    0.31
 -19   3   1    3.10    0.52
  19   3  -1    3.27    0.42
 -19   3   1    2.59    0.33
  17  -3  -1   13.46    0.74
  17  -3  -1   12.45    0.49
  17  -3  -1   12.50    0.67
  17  -3  -1   11.05    0.67
 -17  -3   1   11.99    0.69
 -17  -3   1   11.72    0.71
 -17  -3   1   12.21    0.71
 -17  -3   1   13.24    0.88
 -17  -3   1   11.72    0.72
  17  -3  -1   11.63    0.74
  17  -3  -1   13.40    0.84
  17   3  -1   12.98    0.73
  17   3  -1   12.05    0.73
 -17   3   1   12.38    0.57
 -17   3   1   13.20    0.77
 -17   3   1   12.46    0.69
  17   3  -1   12.29    0.76
  17   3  -1   11.46    0.85
  17   3  -1   13.47    0.70
  17   3  -1   12.59    0.62
 -17   3   1   13.38    0.87
 -17   3   1   11.54    0.61
  15  -3  -1    4.31    0.22
 -15  -3   1    5.80    0.65
  15  -3  -1    4.53    0.37
 -15  -3   1    4.22    0.45
  15  -3  -1    5.66    0.61
 -15  -3   1    3.54    0.42
  15  -3  -1    4.47    0.47
  15  -3  -1    3.93    0.47
 -15  -3   1    4.26    0.45
  15  -3  -1    4.73    0.40
 -15  -3   1    3.91    0.43
  15  -3  -1    4.42    0.36
  15   3  -1    3.70    0.40
  15   3  -1    4.85    0.62
  15   3  -1    4.36    0.38
  15   3  -1    3.87    0.46
  15   3  -1    4.36    0.47
 -15   3   1    4.33    0.27
 -15   3   1    4.12    0.43
 -15   3   1    4.28    0.32
  15   3  -1    4.23    0.32
 -15   3   1    4.25    0.55
 -15   3   1    4.46    0.49
 -13  -3   1    0.70    0.24
  13  -3  -1    1.19    0.23
  13  -3  -1    1.05    0.23
 -13  -3   1    1.36    0.25
  13  -3  -1    1.04    0.11
  13  -3  -1    0.92    0.19
  13  -3  -1    1.64    0.27
 -13  -3   1    1.01    0.22
  13  -3  -1    1.12    0.22
  13  -3  -1    1.32    0.29
 -13  -3   1    1.04    0.22
 -13  -3   1    1.26    0.24
 -13   3   1    0.79    0.22
 -13   3   1    1.36    0.20
  13   3  -1    1.07    0.22
 -13   3   1    0.80    0.16
  13   3  -1    0.82    0.18
 -13   3   1    1.38    0.30
  13   3  -1    1.11    0.24
 -13   3   1    1.25    0.15
  13   3  -1    1.55    0.28
  13   3  -1    0.93    0.17
 -13   3   1    0.56    0.16
  13   3  -1    1.25    0.32
 -11  -3   1    1.20    0.22
  11  -3  -1    2.19    0.35
  11  -3  -1    1.43    0.26
  11  -3  -1    1.67    0.24
  11  -3  -1    1.53    0.22
  11  -3  -1    1.55    0.11
 -11  -3   1    1.55    0.25
 -11  -3   1    1.25    0.23
 -11  -3   1    1.46    0.21
 -11  -3   1    1.41    0.24
  11  -3  -1    1.69    0.27
 -11  -3   1    1.82    0.33
 -11   3   1    1.55    0.20
 -11   3   1    2.28    0.36
  11   3  -1    1.24    0.23
  11   3  -1    1.46    0.23
  11   3  -1    1.59    0.23
  11   3  -1    1.88    0.24
 -11   3   1    1.57    0.12
  11   3  -1    1.63    0.26
  11   3  -1    1.59    0.33
 -11   3   1    1.54    0.20
 -11   3   1    1.58    0.23
  11   3  -1    1.66    0.30
 -11   3   1    1.58    0.26
  -9  -3   1   11.49    0.67
   9  -3  -1   12.71    0.62
   9  -3  -1   10.08    0.68
  -9  -3   1   12.83    0.63
  -9  -3   1   13.08    0.61
   9  -3  -1   13.19    0.70
  -9  -3   1   13.34    0.80
   9  -3  -1   12.93    0.47
  -9  -3   1   12.74    0.67
   9  -3  -1   12.48    0.61
  -9  -3   1   12.40    0.64
   9   3  -1   13.34    0.63
   9   3  -1   13.29    0.64
   9   3  -1   13.06    0.69
   9   3  -1   12.74    0.70
  -9   3   1   13.29    0.74
  -9   3   1   13.34    0.69
   9   3  -1   13.58    0.81
  -9   3   1   12.78    0.56
   9   3  -1   13.01    0.68
  -9   3   1   12.96    0.56
   9   3  -1   13.61    0.62
  -7  -3   1   27.29    1.29
  -7  -3   1   28.12    1.08
   7  -3  -1   29.09    1.09
   7  -3  -1   28.86    1.18
   7  -3  -1   28.15    1.19
   7  -3  -1   29.14    1.09
  -7  -3   1   29.18    1.17
   7  -3  -1   29.44    1.23
  -7  -3   1   27.26    1.17
  -7  -3   1   29.13    1.10
  -7  -3   1   28.36    1.11
   7   3  -1   28.57    1.19
  -7   3   1   29.33    1.02
  -7   3   1   28.97    1.02
   7   3  -1   28.21    1.12
   7   3  -1   26.84    1.17
   7   3  -1   28.96    1.15
  -7   3   1   27.88    1.18
  -7   3   1   28.26    1.17
   7   3  -1   28.88    1.11
   7   3  -1   27.75    1.29
   7   3  -1   29.83    1.10
   7   3  -1   28.87    1.11
  -7   3   1   28.45    0.94
  -5  -3   1    7.13    0.46
   5  -3  -1    7.34    0.41
  -5  -3   1    7.39    0.43
  -5  -3   1    7.15    0.42
   5  -3  -1    6.71    0.38
   5  -3  -1    7.58    0.50
   5  -3  -1    6.93    0.46
  -5  -3   1    7.37    0.39
  -5  -3   1    7.75    0.49
   5  -3  -1    7.81    0.42
   5  -3  -1    7.55    0.48
  -5  -3   1    7.39    0.55
  -5   3   1    8.39    0.49
   5   3  -1    7.05    0.45
   5   3  -1    8.49    0.51
   5   3  -1    7.91    0.44
  -5   3   1    7.75    0.47
   5   3  -1    7.53    0.40
  -5   3   1    6.97    0.35
   5   3  -1    7.73    0.45
  -5   3   1    6.87    0.44
  -5   3   1    7.18    0.32
  -5   3   1    6.14    0.34
   5   3  -1    7.80    0.43
   5   3  -1    7.46    0.55
  -3  -3   1    0.74    0.20
  -3  -3   1    0.62    0.15
   3  -3  -1    0.76    0.14
   3  -3  -1    0.77    0.18
  -3  -3   1    0.98    0.14
   3  -3  -1    1.38    0.25
  -3  -3   1    0.71    0.17
  -3  -3   1    0.82    0.18
   3  -3  -1    0.92    0.15
   3  -3  -1    0.87    0.17
   3  -3  -1    0.76    0.15
  -3  -3   1    0.70    0.16
  -3  -3   1    0.85    0.18
   3  -3  -1    0.77    0.19
   3   3  -1    0.90    0.14
  -3   3   1    0.69    0.11
  -3   3   1    0.83    0.18
   3   3  -1    0.80    0.17
   3   3  -1    0.36    0.18
   3   3  -1    0.59    0.13
  -3   3   1    0.82    0.12
  -3   3   1    0.84    0.17
   3   3  -1    0.57    0.15
   3   3  -1    0.51    0.14
   3   3  -1    0.70    0.17
  -3   3   1    0.85    0.13
   1  -3  -1    5.65    0.40
  -1  -3   1    5.46    0.38
   1  -3  -1    6.25    0.44
  -1  -3   1    5.85    0.41
  -1  -3   1    5.81    0.39
  -1  -3   1    5.69    0.38
  -1  -3   1    6.25    0.42
   1  -3  -1    5.35    0.34
   1  -3  -1    5.45    0.34
  -1  -3   1    6.05    0.43
   1  -3  -1    5.00    0.39
   1  -3  -1    6.15    0.38
  -1  -3   1    5.58    0.46
   1  -3  -1    5.32    0.23
  -1  -3   1    5.00    0.37
  -1  -3   1    5.79    0.37
   1  -3  -1    5.53    0.32
   1  -3  -1    5.83    0.35
  -1  -3   1    5.79    0.30
   1   3  -1    5.74    0.35
   1   3  -1    5.60    0.37
  -1   3   1    6.21    0.41
  -1   3   1    5.07    0.28
  -1   3   1    5.47    0.30
   1   3  -1    5.03    0.39
   1   3  -1    5.95    0.39
  -1   3   1    5.87    0.30
   1   3  -1    6.63    0.31
  -1   3   1    5.72    0.37
  -1  -3  -1   18.31    0.85
   1  -3   1   18.37    0.66
  -1  -3  -1   17.47    0.73
   1  -3   1   17.91    0.79
  -1  -3  -1   17.87    0.74
   1  -3   1   18.26    0.80
  -1  -3  -1   17.43    0.63
   1  -3   1   17.31    0.80
  -1  -3  -1   18.18    0.82
   1  -3   1   18.72    0.90
   1  -3   1   15.73    0.79
   1  -3   1   18.12    0.79
   1  -3   1   17.60    0.93
  -1  -3  -1   18.01    0.75
   1  -3   1   16.51    0.74
  -1  -3  -1   17.65    0.71
  -1   3  -1   17.70    0.76
   1   3   1   17.56    0.67
   1   3   1   17.82    0.70
   1   3   1   17.02    0.63
  -1   3  -1   17.35    0.80
  -1   3  -1   16.43    0.73
   1   3   1   15.81    0.78
   1   3   1   16.73    0.65
  -1   3  -1   17.38    0.64
   1   3   1   18.09    0.75
  -1   3  -1   17.66    0.82
   3  -3   1   46.39    1.65
  -3  -3  -1   49.38    1.62
   3  -3   1   48.74    1.89
   3  -3   1   49.49    1.71
  -3  -3  -1   47.05    1.76
   3  -3   1   47.74    1.85
  -3  -3  -1   49.10    1.63
   3  -3   1   46.67    1.73
  -3  -3  -1   48.26    1.73
  -3  -3  -1   47.50    1.77
   3  -3   1   47.79    1.70
   3  -3   1   47.26    1.74
  -3   3  -1   49.52    1.67
  -3   3  -1   47.51    1.65
   3   3   1   46.93    1.55
   3   3   1   47.99    1.79
  -3   3  -1   48.24    1.73
   3   3   1   44.82    1.56
   3   3   1   47.78    1.63
   3   3   1   46.11    1.63
  -3   3  -1   47.29    1.50
   3   3   1   47.12    1.56
  -3   3  -1   45.88    1.72
   3   3   1   48.32    1.73
   5  -3   1    2.84    0.32
  -5  -3  -1    2.37    0.29
  -5  -3  -1    2.41    0.27
   5  -3   1    3.36    0.35
   5  -3   1    3.07    0.41
  -5  -3  -1    2.94    0.24
   5  -3   1    3.41    0.37
  -5  -3  -1    2.76    0.22
  -5  -3  -1    3.17    0.23
  -5  -3  -1    2.28    0.31
  -5  -3  -1    3.34    0.38
   5  -3   1    2.88    0.33
   5   3   1    2.62    0.34
   5   3   1    2.87    0.23
   5   3   1    3.20    0.36
   5   3   1    2.46    0.20
  -5   3  -1    2.77    0.32
  -5   3  -1    3.57    0.34
  -5   3  -1    3.04    0.38
  -5   3  -1    3.31    0.37
   5   3   1    2.35    0.24
  -5   3  -1    2.47    0.30
  -5   3  -1    3.09    0.31
   5   3   1    3.15    0.23
   5   3   1    3.04    0.35
  -5   3  -1    3.03    0.18
   5   3   1    3.29    0.32
  -5   3  -1    2.83    0.13
  -7  -3  -1   75.43    2.50
   7  -3   1   76.29    2.60
   7  -3   1   77.56    2.78
  -7  -3  -1   76.69    2.69
   7  -3   1   75.38    2.58
  -7  -3  -1   78.18    2.67
   7  -3   1   75.53    2.65
  -7  -3  -1   75.11    2.54
  -7  -3  -1   76.32    2.44
   7  -3   1   77.77    2.64
  -7  -3  -1   76.62    2.50
  -7   3  -1   78.31    2.64
   7   3   1   79.33    2.62
  -7   3  -1   80.04    2.62
  -7   3  -1   77.26    2.38
   7   3   1   76.02    2.53
  -7   3  -1   73.44    2.73
   7   3   1   79.28    2.68
   7   3   1   79.55    2.46
  -7   3  -1   77.44    2.54
   7   3   1   74.67    2.50
  -7   3  -1   76.44    2.60
   7   3   1   76.16    2.69
   7   3   1   76.88    2.48
   7   3   1   78.78    2.46
  -7   3  -1   76.78    2.54
  -9  -3  -1    3.92    0.30
  -9  -3  -1    3.53    0.24
   9  -3   1    3.77    0.41
  -9  -3  -1    4.42    0.33
  -9  -3  -1    3.65    0.29
   9  -3   1    3.00    0.36
   9  -3   1    3.61    0.39
  -9  -3  -1    2.59    0.34
   9  -3   1    3.06    0.44
   9  -3   1    3.47    0.40
  -9  -3  -1    3.26    0.41
  -9   3  -1    3.69    0.36
  -9   3  -1    3.37    0.46
   9   3   1    3.27    0.42
  -9   3  -1    3.64    0.22
   9   3   1    3.95    0.30
   9   3   1    3.47    0.27
   9   3   1    3.47    0.39
   9   3   1    3.81    0.27
  -9   3  -1    3.77    0.37
   9   3   1    4.38    0.33
   9   3   1    3.41    0.42
   9   3   1    4.48    0.27
  -9   3  -1    3.20    0.38
  -9   3  -1    3.96    0.40
 -11  -3  -1   12.18    0.62
 -11  -3  -1   10.67    0.49
  11  -3   1   12.61    0.67
 -11  -3  -1   11.33    0.59
  11  -3   1   11.79    0.64
  11  -3   1   10.64    0.66
 -11  -3  -1   11.97    0.73
  11  -3   1   10.56    0.63
  11  -3   1   10.79    0.75
 -11  -3  -1   11.22    0.67
  11  -3   1   12.17    0.64
 -11  -3  -1   11.93    0.62
  11   3   1   11.66    0.50
  11   3   1   11.41    0.72
  11   3   1   10.69    0.59
 -11   3  -1   10.63    0.75
 -11   3  -1   12.65    0.50
  11   3   1   11.62    0.62
 -11   3  -1   11.21    0.66
 -11   3  -1   11.71    0.65
  11   3   1   11.29    0.64
 -11   3  -1   11.31    0.60
 -11   3  -1   11.13    0.59
  11   3   1   10.37    0.67
  13  -3   1   13.59    0.71
  13  -3   1   12.63    0.71
  13  -3   1   13.41    0.77
 -13  -3  -1   13.62    0.71
 -13  -3  -1   14.06    0.69
  13  -3   1   12.36    0.83
  13  -3   1   12.59    0.73
 -13  -3  -1   13.85    0.70
  13  -3   1   14.63    0.76
 -13  -3  -1   14.50    0.78
 -13  -3  -1   13.86    0.83
 -13   3  -1   13.52    0.69
 -13   3  -1   13.89    0.89
  13   3   1   12.48    0.76
  13   3   1   14.33    0.72
  13   3   1   14.18    0.73
  13   3   1   13.36    0.56
 -13   3  -1   13.46    0.58
 -13   3  -1   13.21    0.75
  13   3   1   13.78    0.71
  13   3   1   13.74    0.85
 -13   3  -1   13.89    0.74
  13   3   1   14.38    0.67
 -15  -3  -1    7.77    0.63
 -15  -3  -1    6.99    0.50
  15  -3   1    7.84    0.55
 -15  -3  -1    7.86    0.51
  15  -3   1    8.56    0.85
  15  -3   1    7.34    0.51
 -15  -3  -1    7.51    0.49
  15  -3   1    7.77    0.56
  15  -3   1    7.39    0.51
 -15  -3  -1    7.76    0.55
  15  -3   1    6.71    0.51
 -15   3  -1    6.77    0.48
  15   3   1    7.69    0.64
  15   3   1    7.64    0.46
 -15   3  -1    7.94    0.67
  15   3   1    6.95    0.50
  15   3   1    7.30    0.37
 -15   3  -1    7.84    0.53
 -15   3  -1    6.66    0.40
 -15   3  -1    7.00    0.54
  15   3   1    7.47    0.56
  15   3   1    7.52    0.52
  17  -3   1    1.21    0.26
 -17  -3  -1    1.21    0.26
 -17  -3  -1    0.88    0.21
 -17  -3  -1    0.50    0.20
  17  -3   1    0.85    0.07
  17  -3   1    0.85    0.30
 -17  -3  -1    1.03    0.29
  17  -3   1    1.06    0.25
 -17  -3  -1    0.74    0.20
  17  -3   1    0.83    0.23
  17  -3   1    1.36    0.27
  17  -3   1    0.87    0.24
  17   3   1    1.76    0.31
  17   3   1    1.15    0.16
 -17   3  -1    0.96    0.30
 -17   3  -1    0.81    0.22
  17   3   1    0.93    0.29
 -17   3  -1    1.34    0.28
  17   3   1    0.89    0.20
  17   3   1    0.12    0.17
 -17   3  -1    0.61    0.15
 -17   3  -1    1.04    0.26
  17   3   1    1.17    0.26
  19  -3   1    3.31    0.43
 -19  -3  -1    3.97    0.55
 -19  -3  -1    3.99    0.52
  19  -3   1    2.63    0.41
  19  -3   1    5.21    0.67
  19  -3   1    3.91    0.19
 -19  -3  -1    3.74    0.44
  19  -3   1    4.03    0.46
  19  -3   1    3.63    0.48
 -19  -3  -1    2.96    0.41
 -19   3  -1    3.08    0.42
 -19   3  -1    3.79    0.32
  19   3   1    3.43    0.25
 -19   3  -1    3.61    0.44
  19   3   1    3.44    0.39
 -19   3  -1    4.27    0.62
 -21  -3  -1   15.01    0.88
 -21  -3  -1   14.29    1.01
 -21  -3  -1   15.39    0.85
  21  -3   1   14.02    1.02
  21  -3   1   14.95    0.84
  21  -3   1   15.45    0.87
  21  -3   1   14.60    0.86
  21  -3   1   14.55    0.91
  21   3   1   14.62    0.63
  21   3   1   14.58    0.79
  21   3   1   15.92    0.90
 -21   3  -1   15.07    1.08
 -21   3  -1   15.95    0.76
 -21   3  -1   14.65    0.91
 -21   3  -1   14.66    0.86
 -23  -3  -1   15.86    0.89
  23  -3   1   14.76    0.90
 -23  -3  -1   14.73    0.90
  23  -3   1   14.47    1.05
  23  -3   1   15.92    0.95
 -23  -3  -1   14.16    1.03
  23  -3   1   15.92    0.88
 -23   3  -1   13.70    0.86
 -23   3  -1   14.76    0.78
 -23   3  -1   15.27    1.12
  23   3   1   15.56    0.92
  23   3   1   15.12    0.65
  23   3   1   13.47    0.80
  25  -3   1   12.78    0.83
  25  -3   1   12.54    0.85
 -25  -3  -1   13.14    0.86
 -25  -3  -1   13.98    1.05
  25  -3   1   13.87    0.91
 -25  -3  -1   13.72    0.85
  25   3   1   13.57    0.80
 -25   3  -1   13.82    0.78
  25   3   1   13.31    0.62
  25   3   1   13.19    0.61
 -25   3  -1   12.95    0.85
 -25   3  -1   16.49    1.19
  25   3   1   12.78    0.86
  27  -3   1    0.87    0.28
  27  -3   1    1.27    0.33
 -27  -3  -1    0.64    0.26
 -27  -3  -1    0.58    0.24
  27  -3   1    1.25    0.35
 -27  -3  -1    1.27    0.42
 -27   3  -1    0.46    0.23
 -27   3  -1    1.52    0.50
  27   3   1    1.59    0.37
  27   3   1    1.24    0.21
  27   3   1    1.12    0.20
  27   3   1    1.96    0.35
 -27   3  -1    0.76    0.28
  29  -3   1    3.06    0.52
  29  -3   1    3.21    0.51
 -29  -3  -1    3.16    0.52
 -29  -3  -1    3.38    0.50
  29  -3   1    3.00    0.51
 -29  -3  -1    2.75    0.61
  29   3   1    2.23    0.45
  29   3   1    2.61    0.30
  29   3   1    1.99    0.27
  29   3   1    2.87    0.44
 -29   3  -1    2.90    0.51
 -29   3  -1    2.95    0.65
  31  -3   1    1.49    0.39
 -31  -3  -1    1.29    0.34
  31  -3   1    1.83    0.43
 -31  -3  -1    1.20    0.43
  31  -3   1    0.99    0.32
 -31  -3  -1    1.46    0.38
  31   3   1    1.64    0.40
  31   3   1    1.05    0.31
 -31   3  -1    1.85    0.43
  31   3   1    1.49    0.24
  31   3   1    1.61    0.25
 -31   3  -1    2.16    0.63
 -33  -3  -1    0.10    0.26
  33  -3   1   -0.08    0.16
  33  -3   1    0.00    0.19
 -33  -3  -1    0.00    0.17
 -33  -3  -1   -0.07    0.17
  33   3   1    0.12    0.20
 -33   3  -1   -0.19    0.25
 -33   3  -1   -0.01    0.21
  33   3   1    0.06    0.12
  33   3   1   -0.10    0.14
  33   3   1   -0.02    0.18
  35  -3   1    0.17    0.25
  35  -3   1    0.05    0.20
 -35  -3  -1    0.33    0.27
 -35  -3  -1    0.25    0.32
 -35  -3  -1    0.12    0.24
 -35   3  -1    0.44    0.41
 -35   3  -1   -0.07    0.20
  35   3   1    0.34    0.23
  35   3   1    0.47    0.18
  35   3   1    0.25    0.24
  35   3   1    0.27    0.19
 -37  -3  -1   -0.03    0.22
  37  -3   1   -0.01    0.23
  37  -3   1   -0.09    0.21
 -37  -3  -1   -0.09    0.25
 -37  -3  -1   -0.07    0.18
  37   3   1   -0.06    0.19
 -37   3  -1   -0.08    0.23
  37   3   1    0.00    0.18
  37   3   1   -0.04    0.20
 -37   3  -1   -0.01    0.32
  37   3   1   -0.10    0.13
 -39  -3  -1    0.30    0.35
 -39  -3  -1    0.93    0.40
 -39  -3  -1    0.51    0.33
  39  -3   1    1.04    0.43
  39  -3   1    1.27    0.42
  39  -3   1    0.37    0.20
  39   3   1    0.90    0.39
  39   3   1    0.47    0.27
  39   3   1    0.69    0.24
 -39   3  -1    0.64    0.54
 -39   3  -1    0.65    0.39
  39   3   1    0.63    0.32
 -41  -3  -1    0.15    0.29
  41  -3   1    0.17    0.19
  41  -3   1    0.09    0.30
 -41  -3  -1    0.71    0.55
 -41  -3  -1    0.33    0.28
  41  -3   1    0.38    0.33
 -41   3  -1   -0.21    0.31
 -41   3  -1    0.14    0.43
  41   3   1    0.36    0.22
  41   3   1    0.33    0.31
  41   3   1    0.15    0.27
 -43  -3  -1    0.16    0.27
  43  -3   1    0.04    0.32
  43  -3   1    0.02    0.20
 -43  -3  -1   -0.08    0.40
  43  -3   1   -0.10    0.27
 -43  -3  -1   -0.21    0.27
 -43   3  -1    0.20    0.55
  43   3   1   -0.06    0.26
  43   3   1   -0.10    0.27
 -43   3  -1    0.06    0.36
  43   3   1   -0.07    0.19
  45  -3   1   -0.41    0.23
 -45  -3  -1    0.15    0.45
  45  -3   1    0.31    0.37
 -45  -3  -1    0.61    0.44
  45  -3   1    0.02    0.33
 -45  -3  -1    0.33    0.36
 -45   3  -1    0.02    0.40
 -45   3  -1   -0.05    0.57
  45   3   1    0.58    0.38
 -47  -3  -1    0.38    0.42
  47  -3   1    0.31    0.42
 -47  -3  -1    0.22    0.57
  47  -3   1    0.18    0.38
 -47  -3  -1    0.58    0.42
 -47   3  -1    0.34    0.71
 -47   3  -1    0.23    0.49
  47   3   1    0.14    0.37
  46  -4  -1    0.09    0.40
  46  -4  -1    0.23    0.41
 -46  -4   1    0.32    0.56
 -46  -4   1    0.08    0.40
 -46  -4   1    0.07    0.31
  46  -4  -1   -0.02    0.36
  46   4  -1    0.12    0.36
  46   4  -1    0.29    0.38
 -46   4   1    0.30    0.72
 -44  -4   1   -0.13    0.33
  44  -4  -1    0.11    0.34
 -44  -4   1    0.16    0.48
  44  -4  -1    0.18    0.37
  44  -4  -1   -0.10    0.29
 -44  -4   1   -0.11    0.29
 -44   4   1    0.05    0.41
  44   4  -1   -0.18    0.29
  44   4  -1    0.07    0.32
 -44   4   1   -0.01    0.61
  44   4  -1   -0.05    0.25
 -42  -4   1   -0.18    0.42
  42  -4  -1    0.14    0.34
  42  -4  -1    0.19    0.35
 -42  -4   1   -0.03    0.30
 -42  -4   1    0.08    0.30
  42   4  -1    0.07    0.23
  42   4  -1    0.18    0.29
 -42   4   1    0.37    0.57
  42   4  -1    0.02    0.29
 -42   4   1    0.15    0.37
 -40  -4   1    0.48    0.35
  40  -4  -1    0.42    0.34
 -40  -4   1    0.84    0.53
 -40  -4   1    0.94    0.41
  40  -4  -1    0.64    0.40
 -40   4   1    0.91    0.58
  40   4  -1    1.14    0.32
 -40   4   1    0.75    0.43
  40   4  -1    0.60    0.35
  40   4  -1    1.63    0.51
 -38  -4   1    1.61    0.44
  38  -4  -1    2.96    0.59
 -38  -4   1    2.08    0.70
 -38  -4   1    1.61    0.43
  38  -4  -1    1.52    0.47
 -38   4   1    2.09    0.70
 -38   4   1    0.79    0.42
  38   4  -1    2.88    0.55
  38   4  -1    2.47    0.40
  38   4  -1    2.59    0.56
  36  -4  -1   -0.06    0.30
  36  -4  -1    0.28    0.18
 -36  -4   1    0.33    0.38
 -36  -4   1    0.28    0.26
  36  -4  -1    0.17    0.25
  36  -4  -1    0.36    0.30
 -36  -4   1    0.19    0.27
  36   4  -1    0.36    0.27
 -36   4   1    0.15    0.29
  36   4  -1    0.27    0.20
  36   4  -1    0.23    0.24
 -36   4   1    0.83    0.52
  34  -4  -1    0.75    0.32
  34  -4  -1    0.30    0.26
  34  -4  -1    0.76    0.19
 -34  -4   1    0.34    0.25
 -34  -4   1    1.16    0.51
  34  -4  -1    0.51    0.33
 -34  -4   1    1.23    0.39
  34   4  -1    1.03    0.27
  34   4  -1    0.51    0.31
  34   4  -1    0.51    0.29
  34   4  -1    0.71    0.28
 -34   4   1    1.20    0.57
 -34   4   1    0.53    0.32
 -32  -4   1    0.14    0.29
  32  -4  -1    0.23    0.23
  32  -4  -1    0.11    0.22
 -32  -4   1    0.06    0.22
 -32  -4   1    0.29    0.24
  32  -4  -1    0.18    0.13
  32  -4  -1    0.28    0.29
 -32   4   1   -0.11    0.32
  32   4  -1    0.18    0.20
 -32   4   1    0.16    0.25
  32   4  -1    0.41    0.25
  32   4  -1    0.19    0.24
  30  -4  -1    4.10    0.63
  30  -4  -1    4.19    0.29
  30  -4  -1    4.33    0.62
 -30  -4   1    3.13    0.68
  30  -4  -1    4.02    0.61
  30  -4  -1    2.98    0.49
 -30  -4   1    4.18    0.59
 -30  -4   1    5.16    0.68
  30   4  -1    3.83    0.45
 -30   4   1    4.76    0.80
 -30   4   1    5.08    0.55
 -30   4   1    4.76    0.65
  30   4  -1    4.86    0.67
  30   4  -1    4.47    0.60
  28  -4  -1    6.91    0.80
  28  -4  -1    6.66    0.71
  28  -4  -1    6.89    0.77
 -28  -4   1    7.04    0.95
 -28  -4   1    8.01    0.82
 -28  -4   1    6.77    0.77
  28  -4  -1    6.49    0.35
  28  -4  -1    5.61    0.67
  28   4  -1    6.82    0.76
  28   4  -1    5.85    0.66
  28   4  -1    4.84    0.50
 -28   4   1    6.92    0.75
 -28   4   1    6.42    0.51
 -28   4   1    5.41    0.83
  26  -4  -1   11.33    0.82
  26  -4  -1   10.22    0.74
  26  -4  -1    9.91    0.44
  26  -4  -1   10.73    0.85
  26  -4  -1   10.14    1.09
  26  -4  -1    9.73    0.76
 -26  -4   1   12.32    1.04
 -26  -4   1   11.96    0.83
 -26  -4   1   12.11    0.85
  26   4  -1    9.93    0.77
 -26   4   1    9.06    0.72
  26   4  -1   12.11    0.78
 -26   4   1   11.27    0.64
  26   4  -1    9.18    0.61
 -26   4   1   10.89    1.14
 -24  -4   1    4.35    0.69
  24  -4  -1    4.22    0.60
  24  -4  -1    4.01    0.23
 -24  -4   1    4.59    0.57
  24  -4  -1    5.44    0.63
  24  -4  -1    3.36    0.60
  24  -4  -1    3.70    0.51
  24  -4  -1    4.19    0.57
 -24  -4   1    3.75    0.51
 -24   4   1    4.08    0.47
  24   4  -1    3.85    0.54
 -24   4   1    3.49    0.38
 -24   4   1    6.09    0.81
  24   4  -1    4.62    0.55
  24   4  -1    3.65    0.41
 -24   4   1    3.61    0.48
 -22  -4   1    4.63    0.71
  22  -4  -1    4.86    0.24
  22  -4  -1    5.39    0.63
 -22  -4   1    5.11    0.60
  22  -4  -1    6.11    0.67
  22  -4  -1    6.53    0.83
 -22  -4   1    5.26    0.63
  22  -4  -1    6.19    0.66
  22  -4  -1    4.64    0.54
  22   4  -1    5.35    0.57
 -22   4   1    6.76    0.83
 -22   4   1    5.15    0.58
  22   4  -1    4.49    0.46
 -22   4   1    4.76    0.48
 -22   4   1    5.53    0.38
 -22   4   1    5.44    0.44
  22   4  -1    5.26    0.60
  20  -4  -1   21.85    0.74
  20  -4  -1   24.44    1.16
  20  -4  -1   24.08    1.25
 -20  -4   1   22.96    1.37
  20  -4  -1   21.89    1.28
 -20  -4   1   21.52    1.13
 -20  -4   1   21.37    1.16
  20  -4  -1   22.64    1.09
  20  -4  -1   22.57    1.21
 -20   4   1   20.95    0.99
  20   4  -1   22.63    1.00
  20   4  -1   23.96    1.17
 -20   4   1   24.22    1.37
 -20   4   1   22.26    1.11
  20   4  -1   23.71    1.10
 -20   4   1   23.23    0.89
 -20   4   1   22.44    1.02
  18  -4  -1    0.64    0.29
  18  -4  -1    1.67    0.31
  18  -4  -1    1.12    0.09
  18  -4  -1    1.14    0.29
  18  -4  -1    0.95    0.26
 -18  -4   1    1.06    0.26
 -18  -4   1    1.12    0.34
  18  -4  -1    0.75    0.23
 -18  -4   1    1.44    0.31
  18   4  -1    1.06    0.26
 -18   4   1    1.03    0.22
 -18   4   1    0.55    0.27
  18   4  -1    0.84    0.22
  18   4  -1    0.59    0.18
 -18   4   1    0.60    0.21
 -18   4   1    1.28    0.17
 -18   4   1    0.69    0.19
  16  -4  -1   10.30    0.62
 -16  -4   1    8.56    0.65
 -16  -4   1   10.48    0.68
  16  -4  -1    9.86    0.70
  16  -4  -1   10.85    0.73
 -16  -4   1   10.99    0.83
  16  -4  -1    9.33    0.76
  16  -4  -1   11.06    0.67
 -16  -4   1    9.21    0.63
 -16   4   1    8.85    0.61
  16   4  -1    9.21    0.63
 -16   4   1    9.51    0.41
 -16   4   1   10.09    0.79
 -16   4   1   10.19    0.55
 -16   4   1    9.96    0.56
  16   4  -1    8.99    0.55
  16   4  -1    9.08    0.58
  14  -4  -1   21.56    0.98
 -14  -4   1   21.43    1.22
 -14  -4   1   21.57    1.09
  14  -4  -1   20.67    1.00
  14  -4  -1   20.68    1.15
 -14  -4   1   21.07    0.95
  14  -4  -1   22.73    1.13
 -14  -4   1   20.27    1.00
 -14  -4   1   20.72    1.04
  14  -4  -1   23.65    1.14
  14   4  -1   21.00    0.94
 -14   4   1   21.87    1.01
  14   4  -1   21.94    0.99
 -14   4   1   20.87    0.90
  14   4  -1   20.88    1.01
 -14   4   1   21.04    0.69
 -14   4   1   21.60    1.17
 -14   4   1   21.06    0.90
 -12  -4   1    3.66    0.38
 -12  -4   1    3.87    0.45
  12  -4  -1    4.04    0.53
  12  -4  -1    3.44    0.40
  12  -4  -1    3.11    0.37
 -12  -4   1    4.39    0.49
  12  -4  -1    2.70    0.40
  12  -4  -1    3.33    0.44
 -12  -4   1    5.06    0.64
 -12  -4   1    3.52    0.46
 -12  -4   1    3.54    0.40
  12   4  -1    3.39    0.47
  12   4  -1    3.13    0.42
  12   4  -1    3.93    0.42
 -12   4   1    3.74    0.42
 -12   4   1    3.09    0.44
  12   4  -1    4.52    0.46
  12   4  -1    4.08    0.49
 -12   4   1    3.27    0.49
 -12   4   1    3.73    0.29
  12   4  -1    3.34    0.40
  12   4  -1    4.03    0.40
 -12   4   1    3.90    0.30
 -10  -4   1    0.05    0.08
 -10  -4   1    0.13    0.11
  10  -4  -1    0.28    0.16
 -10  -4   1    0.08    0.12
 -10  -4   1   -0.02    0.10
 -10  -4   1    0.36    0.21
  10  -4  -1    0.03    0.10
  10  -4  -1    0.22    0.15
  10  -4  -1    0.26    0.19
 -10  -4   1    0.19    0.12
  10  -4  -1    0.09    0.10
  10   4  -1    0.15    0.20
  10   4  -1    0.09    0.13
 -10   4   1    0.12    0.14
 -10   4   1    0.09    0.14
  10   4  -1    0.11    0.11
 -10   4   1    0.14    0.09
  10   4  -1    0.16    0.14
  10   4  -1    0.11    0.11
  10   4  -1    0.26    0.18
  10   4  -1    0.10    0.10
 -10   4   1    0.06    0.09
 -10   4   1   -0.02    0.07
  10   4  -1    0.14    0.14
  -8  -4   1    1.46    0.24
  -8  -4   1    1.55    0.27
   8  -4  -1    1.38    0.26
   8  -4  -1    1.30    0.29
   8  -4  -1    2.23    0.31
   8  -4  -1    0.93    0.20
  -8  -4   1    1.09    0.29
  -8  -4   1    1.58    0.24
  -8  -4   1    1.61    0.28
  -8  -4   1    1.86    0.32
   8  -4  -1    1.29    0.26
   8   4  -1    1.22    0.21
  -8   4   1    1.59    0.29
   8   4  -1    1.46    0.35
   8   4  -1    1.32    0.26
   8   4  -1    1.44    0.24
  -8   4   1    1.25    0.26
   8   4  -1    1.67    0.28
   8   4  -1    1.34    0.23
   8   4  -1    1.62    0.31
  -8   4   1    1.32    0.19
  -8   4   1    1.80    0.22
  -8   4   1    1.50    0.15
   6  -4  -1    1.09    0.26
   6  -4  -1    1.30    0.30
  -6  -4   1    1.27    0.20
   6  -4  -1    1.26    0.28
   6  -4  -1    0.74    0.19
  -6  -4   1    1.01    0.21
   6  -4  -1    1.29    0.22
  -6  -4   1    1.77    0.28
  -6  -4   1    0.86    0.18
  -6  -4   1    0.93    0.23
   6  -4  -1    1.01    0.21
   6  -4  -1    1.34    0.21
  -6  -4   1    1.40    0.31
   6   4  -1    1.06    0.21
  -6   4   1    1.19    0.18
   6   4  -1    0.86    0.21
   6   4  -1    1.52    0.24
  -6   4   1    0.83    0.15
   6   4  -1    1.31    0.20
  -6   4   1    1.22    0.24
  -6   4   1    1.07    0.14
   6   4  -1    0.92    0.23
   6   4  -1    1.44    0.25
   6   4  -1    1.19    0.34
  -4  -4   1   -0.02    0.08
   4  -4  -1    0.04    0.12
  -4  -4   1   -0.06    0.08
   4  -4  -1   -0.05    0.09
   4  -4  -1    0.03    0.08
   4  -4  -1    0.07    0.10
  -4  -4   1   -0.01    0.07
  -4  -4   1   -0.07    0.07
  -4  -4   1    0.09    0.14
   4  -4  -1    0.04    0.09
   4  -4  -1   -0.03    0.07
  -4  -4   1    0.05    0.10
   4  -4  -1   -0.05    0.07
   4  -4  -1    0.00    0.07
   4   4  -1    0.00    0.08
  -4   4   1    0.02    0.06
  -4   4   1   -0.02    0.06
   4   4  -1    0.00    0.07
   4   4  -1   -0.06    0.08
   4   4  -1   -0.01    0.12
  -4   4   1    0.01    0.05
   4   4  -1    0.06    0.07
   4   4  -1   -0.05    0.12
  -4   4   1    0.03    0.11
  -4   4   1   -0.01    0.10
  -2  -4   1    2.42    0.24
   2  -4  -1    1.85    0.26
   2  -4  -1    1.95    0.34
  -2  -4   1    2.42    0.35
  -2  -4   1    2.16    0.36
   2  -4  -1    2.53    0.31
  -2  -4   1    2.41    0.31
   2  -4  -1    2.54    0.33
   2  -4  -1    2.12    0.33
   2  -4  -1    2.11    0.11
  -2  -4   1    2.16    0.39
   2  -4  -1    2.03    0.27
  -2  -4   1    3.23    0.36
   2  -4  -1    2.24    0.27
  -2  -4   1    3.09    0.39
  -2  -4   1    1.87    0.28
   2  -4  -1    2.74    0.40
  -2  -4   1    1.73    0.31
  -2  -4   1    2.60    0.35
   2   4  -1    2.64    0.38
  -2   4   1    2.02    0.22
   2   4  -1    2.80    0.35
   2   4  -1    2.78    0.33
   2   4  -1    2.00    0.28
   2   4  -1    2.22    0.23
  -2   4   1    2.67    0.36
  -2   4   1    2.58    0.25
  -2   4   1    2.47    0.24
  -2   4   1    1.77    0.28
   0  -4  -1    0.05    0.11
   0  -4   1    0.09    0.14
   0  -4  -1    0.10    0.12
   0  -4   1    0.07    0.06
   0  -4   1    0.01    0.09
   0  -4  -1    0.09    0.09
   0  -4   1    0.07    0.09
   0  -4   1   -0.07    0.10
   0  -4  -1    0.20    0.12
   0  -4  -1    0.12    0.08
   0  -4  -1    0.14    0.11
   0  -4   1    0.00    0.07
   0  -4   1    0.12    0.11
   0  -4  -1    0.10    0.10
   0  -4   1    0.02    0.09
   0  -4   1   -0.09    0.07
   0  -4   1    0.02    0.10
   0  -4  -1    0.00    0.07
   0  -4  -1    0.07    0.05
   0  -4  -1    0.16    0.14
   0   4  -1   -0.02    0.10
   0   4  -1    0.09    0.06
   0   4   1    0.07    0.12
   0   4   1    0.16    0.12
   0   4  -1    0.25    0.13
   0   4   1    0.14    0.08
   0   4  -1    0.14    0.10
   0   4   1    0.16    0.08
   0   4   1   -0.04    0.06
   0   4  -1    0.11    0.11
   2  -4   1    1.11    0.22
  -2  -4  -1    1.08    0.20
   2  -4   1    0.76    0.25
  -2  -4  -1    1.06    0.23
   2  -4   1    1.23    0.24
   2  -4   1    0.98    0.22
  -2  -4  -1    1.44    0.23
   2  -4   1    1.38    0.26
  -2  -4  -1    1.07    0.15
   2  -4   1    0.82    0.21
  -2  -4  -1    1.17    0.24
  -2  -4  -1    1.13    0.21
  -2  -4  -1    0.93    0.23
   2  -4   1    0.51    0.23
  -2  -4  -1    0.84    0.23
   2  -4   1    1.03    0.23
  -2  -4  -1    0.70    0.17
   2   4   1    1.07    0.17
   2   4   1    1.14    0.15
   2   4   1    1.35    0.27
   2   4   1    0.96    0.20
  -2   4  -1    0.84    0.23
  -2   4  -1    0.37    0.15
  -2   4  -1    0.67    0.19
   2   4   1    0.97    0.17
  -2   4  -1    1.03    0.13
   2   4   1    0.94    0.15
  -2   4  -1    1.01    0.19
   4  -4   1    0.00    0.08
  -4  -4  -1    0.06    0.08
  -4  -4  -1    0.17    0.09
  -4  -4  -1    0.27    0.13
   4  -4   1    0.15    0.11
  -4  -4  -1    0.10    0.13
  -4  -4  -1   -0.06    0.09
   4  -4   1    0.17    0.12
   4  -4   1    0.01    0.14
   4  -4   1    0.08    0.14
   4  -4   1    0.15    0.11
  -4  -4  -1    0.07    0.09
  -4  -4  -1    0.06    0.09
   4  -4   1    0.09    0.12
   4  -4   1    0.09    0.10
  -4   4  -1    0.06    0.11
  -4   4  -1    0.17    0.06
   4   4   1    0.11    0.08
   4   4   1    0.12    0.09
   4   4   1    0.09    0.09
   4   4   1    0.09    0.13
  -4   4  -1    0.14    0.06
   4   4   1    0.07    0.07
  -4   4  -1    0.12    0.13
  -4   4  -1   -0.03    0.08
   4   4   1    0.14    0.16
  -4   4  -1    0.02    0.07
  -6  -4  -1    3.48    0.39
  -6  -4  -1    2.97    0.42
   6  -4   1    3.74    0.54
  -6  -4  -1    3.38    0.27
  -6  -4  -1    3.70    0.37
  -6  -4  -1    2.84    0.31
   6  -4   1    3.36    0.42
  -6  -4  -1    3.42    0.45
   6  -4   1    3.59    0.42
   6  -4   1    4.57    0.47
   6  -4   1    2.63    0.37
   6   4   1    3.63    0.39
   6   4   1    3.84    0.44
   6   4   1    2.94    0.25
  -6   4  -1    3.60    0.44
  -6   4  -1    3.52    0.37
   6   4   1    3.61    0.30
  -6   4  -1    2.96    0.40
  -6   4  -1    3.02    0.16
   6   4   1    2.63    0.42
  -6   4  -1    3.45    0.19
   6   4   1    3.38    0.27
   6   4   1    3.50    0.29
  -6   4  -1    4.21    0.41
  -8  -4  -1    3.26    0.36
  -8  -4  -1    3.19    0.33
   8  -4   1    2.55    0.36
   8  -4   1    3.71    0.47
   8  -4   1    3.67    0.54
   8  -4   1    2.80    0.38
  -8  -4  -1    3.42    0.33
   8  -4   1    3.06    0.38
  -8  -4  -1    2.53    0.32
  -8  -4  -1    2.79    0.42
  -8  -4  -1    2.91    0.40
  -8   4  -1    2.95    0.18
   8   4   1    3.11    0.33
   8   4   1    2.53    0.33
  -8   4  -1    2.96    0.40
  -8   4  -1    2.72    0.33
  -8   4  -1    3.14    0.40
  -8   4  -1    3.05    0.35
  -8   4  -1    3.30    0.18
   8   4   1    2.66    0.30
   8   4   1    2.49    0.37
   8   4   1    2.85    0.45
  -8   4  -1    2.98    0.44
   8   4   1    2.57    0.29
  -8   4  -1    3.71    0.44
   8   4   1    2.92    0.29
 -10  -4  -1    0.06    0.13
 -10  -4  -1    0.15    0.12
  10  -4   1   -0.01    0.10
  10  -4   1    0.33    0.17
  10  -4   1    0.12    0.14
 -10  -4  -1    0.24    0.13
  10  -4   1    0.06    0.18
 -10  -4  -1    0.37    0.15
 -10  -4  -1    0.38    0.12
 -10  -4  -1    0.13    0.12
  10  -4   1    0.27    0.15
  10   4   1    0.22    0.13
 -10   4  -1    0.26    0.07
 -10   4  -1    0.35    0.16
  10   4   1    0.16    0.11
 -10   4  -1    0.22    0.14
  10   4   1    0.06    0.14
  10   4   1    0.17    0.17
  10   4   1    0.13    0.13
  10   4   1    0.05    0.09
  10   4   1    0.09    0.09
  10   4   1    0.36    0.12
 -10   4  -1    0.22    0.13
 -10   4  -1    0.21    0.16
 -10   4  -1    0.12    0.18
 -10   4  -1    0.23    0.07
 -12  -4  -1    0.25    0.14
  12  -4   1    0.09    0.12
  12  -4   1    0.23    0.21
  12  -4   1    0.41    0.17
  12  -4   1    0.30    0.16
 -12  -4  -1    0.30    0.15
 -12  -4  -1    0.25    0.10
 -12  -4  -1    0.18    0.13
  12  -4   1    0.30    0.17
 -12  -4  -1    0.43    0.18
 -12  -4  -1    0.35    0.20
 -12   4  -1    0.39    0.09
  12   4   1    0.41    0.14
  12   4   1    0.71    0.19
 -12   4  -1    0.28    0.17
  12   4   1    0.40    0.20
 -12   4  -1    0.50    0.11
 -12   4  -1    0.45    0.23
 -12   4  -1    0.62    0.17
  12   4   1    0.54    0.16
 -12   4  -1    0.22    0.15
  12   4   1    0.62    0.15
  14  -4   1    0.09    0.13
 -14  -4  -1    0.14    0.14
 -14  -4  -1   -0.03    0.14
  14  -4   1    0.05    0.11
  14  -4   1    0.10    0.13
 -14  -4  -1    0.05    0.12
  14  -4   1    0.01    0.11
 -14  -4  -1    0.00    0.11
 -14  -4  -1    0.04    0.10
  14  -4   1    0.19    0.23
  14   4   1    0.16    0.11
  14   4   1    0.00    0.12
 -14   4  -1   -0.02    0.13
 -14   4  -1    0.06    0.12
  14   4   1    0.04    0.11
  14   4   1    0.15    0.10
 -14   4  -1    0.08    0.08
  14   4   1   -0.03    0.11
 -14   4  -1    0.08    0.12
 -14   4  -1    0.06    0.10
  16  -4   1    0.30    0.24
  16  -4   1    0.50    0.21
 -16  -4  -1    0.38    0.19
 -16  -4  -1    0.38    0.17
 -16  -4  -1    0.33    0.20
 -16  -4  -1    0.56    0.21
  16  -4   1    0.36    0.19
  16  -4   1    0.41    0.20
  16  -4   1    0.39    0.19
 -16   4  -1    0.41    0.17
  16   4   1    0.38    0.15
 -16   4  -1    0.65    0.21
 -16   4  -1    0.61    0.22
  16   4   1    0.30    0.17
 -16   4  -1    0.49    0.28
 -16   4  -1    0.53    0.13
  16   4   1    0.32    0.12
  18  -4   1    1.37    0.29
 -18  -4  -1    1.53    0.30
 -18  -4  -1    1.58    0.40
  18  -4   1    1.64    0.34
 -18  -4  -1    1.63    0.33
  18  -4   1    1.37    0.43
  18  -4   1    0.79    0.25
  18  -4   1    1.85    0.37
 -18   4  -1    1.46    0.40
 -18   4  -1    1.90    0.24
 -18   4  -1    1.69    0.32
  18   4   1    1.48    0.29
  18   4   1    2.19    0.32
 -18   4  -1    1.43    0.28
  18   4   1    1.73    0.22
 -18   4  -1    1.41    0.32
 -20  -4  -1    4.82    0.58
  20  -4   1    6.06    0.69
 -20  -4  -1    5.44    0.60
  20  -4   1    5.14    0.72
 -20  -4  -1    5.91    0.78
  20  -4   1    3.48    0.48
  20  -4   1    4.12    0.53
  20  -4   1    5.64    0.63
  20   4   1    4.69    0.32
 -20   4  -1    4.43    0.36
  20   4   1    4.76    0.48
 -20   4  -1    4.66    0.57
  20   4   1    4.48    0.55
 -20   4  -1    5.03    0.75
 -22  -4  -1    0.70    0.22
  22  -4   1    0.22    0.27
  22  -4   1    0.05    0.20
  22  -4   1    0.21    0.19
  22  -4   1    0.36    0.21
  22  -4   1    0.50    0.24
 -22  -4  -1    0.79    0.32
 -22  -4  -1    0.51    0.23
  22   4   1    0.85    0.28
 -22   4  -1    0.79    0.20
 -22   4  -1    0.43    0.29
 -22   4  -1    0.44    0.23
  22   4   1    0.41    0.14
  22   4   1    0.85    0.24
 -24  -4  -1   10.71    0.76
  24  -4   1    8.70    0.70
 -24  -4  -1   10.35    0.79
  24  -4   1   11.79    0.86
  24  -4   1    9.43    0.76
 -24  -4  -1    9.04    1.01
  24  -4   1   10.18    0.79
  24   4   1   10.61    0.53
 -24   4  -1   10.96    0.79
  24   4   1   11.76    0.81
 -24   4  -1   11.08    0.64
 -24   4  -1   12.43    1.26
  24   4   1   10.26    0.69
  26  -4   1    0.80    0.28
  26  -4   1    1.10    0.33
 -26  -4  -1    0.71    0.27
  26  -4   1    0.38    0.23
 -26  -4  -1    1.28    0.34
  26  -4   1    0.36    0.25
 -26  -4  -1    0.60    0.35
  26   4   1    0.47    0.15
 -26   4  -1    0.56    0.27
 -26   4  -1    0.68    0.24
 -26   4  -1    0.88    0.42
  26   4   1    0.59    0.27
  26   4   1    1.21    0.29
 -28  -4  -1    0.59    0.26
  28  -4   1    0.53    0.28
  28  -4   1    0.74    0.32
 -28  -4  -1    0.88    0.39
  28  -4   1    0.23    0.23
 -28  -4  -1    0.54    0.29
  28  -4   1    0.64    0.28
 -28   4  -1    0.66    0.29
  28   4   1    0.98    0.20
 -28   4  -1    0.63    0.26
  28   4   1    1.04    0.28
  28   4   1    0.73    0.17
 -28   4  -1    0.29    0.34
  28   4   1    1.81    0.42
 -30  -4  -1   -0.01    0.26
  30  -4   1    0.56    0.29
  30  -4   1    0.36    0.25
 -30  -4  -1    0.03    0.17
  30  -4   1    0.09    0.08
  30  -4   1   -0.07    0.22
  30  -4   1    0.12    0.07
 -30  -4  -1   -0.15    0.15
  30  -4   1   -0.07    0.19
  30   4   1    0.34    0.23
 -30   4  -1    0.28    0.36
  30   4   1    0.00    0.19
 -30   4  -1    0.25    0.24
  30   4   1    0.10    0.13
  30   4   1    0.07    0.13
  32  -4   1    0.15    0.29
  32  -4   1    0.00    0.21
 -32  -4  -1    0.09    0.32
 -32  -4  -1    0.36    0.25
  32  -4   1    0.06    0.22
  32  -4   1    0.12    0.08
 -32  -4  -1    0.17    0.21
  32  -4   1    0.16    0.10
  32  -4   1    0.03    0.21
 -32   4  -1    0.09    0.25
  32   4   1    0.26    0.15
  32   4   1    0.40    0.26
  32   4   1    0.16    0.15
 -32   4  -1   -0.08    0.27
  32   4   1    0.07    0.23
  34  -4   1   -0.08    0.18
  34  -4   1    0.03    0.09
 -34  -4  -1    0.35    0.36
 -34  -4  -1   -0.13    0.17
 -34  -4  -1    0.09    0.23
  34  -4   1   -0.04    0.23
  34  -4   1    0.00    0.20
  34   4   1   -0.04    0.12
  34   4   1   -0.09    0.20
  34   4   1    0.04    0.15
 -34   4  -1   -0.09    0.22
  34   4   1    0.02    0.19
 -34   4  -1   -0.04    0.32
  36  -4   1    0.48    0.33
 -36  -4  -1    0.22    0.26
  36  -4   1    0.37    0.13
 -36  -4  -1    0.39    0.44
  36  -4   1    0.40    0.32
  36  -4   1    0.56    0.37
 -36  -4  -1    0.32    0.26
  36   4   1    0.16    0.27
  36   4   1    0.34    0.27
  36   4   1    0.08    0.14
 -36   4  -1    0.39    0.47
 -36   4  -1    0.18    0.31
  36   4   1    0.31    0.19
  38  -4   1    2.20    0.53
 -38  -4  -1    1.03    0.54
  38  -4   1    1.33    0.45
 -38  -4  -1    1.86    0.49
  38  -4   1    1.64    0.23
 -38  -4  -1    0.84    0.38
  38  -4   1    1.44    0.47
  38   4   1    1.58    0.43
  38   4   1    1.40    0.25
 -38   4  -1    1.97    0.53
  38   4   1    1.61    0.48
 -38   4  -1    1.05    0.59
 -40  -4  -1    6.24    0.89
  40  -4   1    4.46    0.35
 -40  -4  -1    4.34    0.94
  40  -4   1    7.05    0.92
  40  -4   1    4.37    0.74
 -40  -4  -1    4.60    0.75
  40  -4   1    5.21    0.84
  40   4   1    6.85    0.82
  40   4   1    6.15    0.89
 -40   4  -1    5.49    0.86
 -40   4  -1    4.45    0.99
  42  -4   1    2.77    0.65
  42  -4   1    2.64    0.60
 -42  -4  -1    2.76    0.80
 -42  -4  -1    3.13    0.68
 -42  -4  -1    2.41    0.58
  42  -4   1    2.32    0.62
 -42   4  -1    1.52    0.75
  42   4   1    2.91    0.59
 -42   4  -1    1.78    0.65
  42   4   1    2.58    0.60
 -44  -4  -1   -0.14    0.30
  44  -4   1    0.56    0.43
 -44  -4  -1    0.06    0.37
 -44  -4  -1   -0.23    0.44
  44  -4   1    0.07    0.37
  44  -4   1    0.37    0.42
 -44   4  -1    0.17    0.61
 -44   4  -1   -0.03    0.42
  44   4   1    0.10    0.34
 -43  -5   1    0.27    0.35
  43  -5  -1    0.05    0.34
  43  -5  -1    0.47    0.45
 -43  -5   1    0.05    0.54
 -43  -5   1    0.07    0.37
  43  -5  -1   -0.10    0.32
  43   5  -1    0.32    0.38
 -43   5   1    0.23    0.33
 -43   5   1   -0.08    0.61
  43   5  -1    0.12    0.32
  41  -5  -1    0.06    0.35
  41  -5  -1    0.46    0.41
  41  -5  -1    0.14    0.37
 -41  -5   1    0.32    0.37
 -41  -5   1    0.28    0.50
 -41  -5   1    0.40    0.38
  41   5  -1    0.11    0.24
  41   5  -1    0.33    0.34
 -41   5   1    0.18    0.31
  41   5  -1    0.14    0.35
 -41   5   1    0.59    0.68
 -39  -5   1    0.40    0.39
 -39  -5   1    0.63    0.40
 -39  -5   1    0.93    0.60
  39  -5  -1    0.17    0.38
  39  -5  -1    0.71    0.41
  39  -5  -1    0.79    0.45
  39   5  -1    1.35    0.44
 -39   5   1    0.50    0.31
  39   5  -1    0.55    0.40
  39   5  -1    0.80    0.29
 -39   5   1   -0.09    0.36
 -39   5   1    0.22    0.52
  37  -5  -1    0.49    0.39
  37  -5  -1    0.75    0.39
 -37  -5   1    1.99    0.53
  37  -5  -1    0.92    0.43
 -37  -5   1    1.27    0.63
 -37  -5   1    0.69    0.37
  37   5  -1    1.05    0.29
  37   5  -1    1.37    0.43
  37   5  -1    1.54    0.46
 -37   5   1    0.78    0.34
 -37   5   1    1.28    0.67
 -37   5   1    1.20    0.50
 -35  -5   1    0.78    0.47
  35  -5  -1    0.65    0.36
 -35  -5   1    0.35    0.32
 -35  -5   1    0.21    0.30
  35  -5  -1    0.19    0.29
  35  -5  -1    0.54    0.34
  35   5  -1    0.76    0.38
 -35   5   1    0.01    0.22
  35   5  -1    0.54    0.24
  35   5  -1    0.27    0.28
 -35   5   1    0.85    0.41
 -35   5   1    0.55    0.51
  33  -5  -1    0.10    0.27
  33  -5  -1   -0.03    0.35
  33  -5  -1    0.38    0.33
 -33  -5   1   -0.02    0.23
  33  -5  -1   -0.09    0.23
 -33  -5   1    0.00    0.32
 -33  -5   1   -0.03    0.19
  33   5  -1    0.04    0.24
  33   5  -1    0.03    0.22
 -33   5   1    0.17    0.30
 -33   5   1    0.12    0.27
  33   5  -1    0.11    0.24
 -33   5   1   -0.03    0.20
 -33   5   1    0.16    0.42
  31  -5  -1    0.27    0.29
  31  -5  -1    0.23    0.26
  31  -5  -1    0.29    0.32
 -31  -5   1    0.31    0.28
 -31  -5   1    0.05    0.33
  31  -5  -1    0.68    0.38
 -31  -5   1    0.81    0.34
  31   5  -1    0.28    0.27
 -31   5   1    0.54    0.33
  31   5  -1    0.48    0.27
 -31   5   1    0.62    0.27
 -31   5   1    0.33    0.24
 -31   5   1    0.12    0.38
  31   5  -1    0.27    0.24
  29  -5  -1    0.15    0.23
 -29  -5   1    0.46    0.29
  29  -5  -1    0.30    0.25
  29  -5  -1    0.01    0.21
 -29  -5   1   -0.12    0.22
  29  -5  -1    0.08    0.24
 -29  -5   1    0.12    0.23
  29   5  -1    0.05    0.20
 -29   5   1    0.33    0.22
  29   5  -1    0.28    0.23
  29   5  -1    0.26    0.26
 -29   5   1    0.30    0.26
 -29   5   1    0.04    0.18
 -29   5   1    0.34    0.37
 -27  -5   1    2.03    0.43
  27  -5  -1    2.22    0.46
  27  -5  -1    1.29    0.40
  27  -5  -1    1.66    0.43
  27  -5  -1    1.91    0.42
 -27  -5   1    1.64    0.40
 -27  -5   1    1.92    0.54
 -27   5   1    2.90    0.68
  27   5  -1    1.54    0.39
 -27   5   1    1.88    0.43
  27   5  -1    2.02    0.34
 -27   5   1    2.30    0.40
  27   5  -1    2.40    0.43
 -27   5   1    1.45    0.26
  25  -5  -1    0.26    0.21
 -25  -5   1    0.22    0.22
  25  -5  -1    0.19    0.23
  25  -5  -1    0.17    0.24
 -25  -5   1    0.15    0.29
  25  -5  -1    0.33    0.39
  25  -5  -1    0.31    0.25
 -25  -5   1    0.09    0.20
 -25   5   1    0.06    0.15
 -25   5   1    0.19    0.20
  25   5  -1    0.20    0.19
 -25   5   1    0.17    0.13
  25   5  -1    0.21    0.22
 -25   5   1    0.08    0.29
  25   5  -1    0.15    0.18
  23  -5  -1   -0.10    0.13
 -23  -5   1    0.15    0.20
  23  -5  -1    0.08    0.18
  23  -5  -1   -0.11    0.27
  23  -5  -1   -0.01    0.16
 -23  -5   1   -0.10    0.12
  23  -5  -1   -0.04    0.16
 -23  -5   1   -0.10    0.18
 -23   5   1   -0.02    0.18
  23   5  -1   -0.06    0.15
  23   5  -1   -0.07    0.13
 -23   5   1   -0.03    0.24
 -23   5   1    0.01    0.09
  23   5  -1    0.04    0.16
 -23   5   1   -0.06    0.15
 -23   5   1   -0.05    0.12
 -21  -5   1    2.45    0.57
 -21  -5   1    2.71    0.46
  21  -5  -1    2.05    0.38
  21  -5  -1    2.02    0.43
  21  -5  -1    2.00    0.39
 -21  -5   1    2.58    0.47
  21  -5  -1    2.02    0.42
  21  -5  -1    1.59    0.47
 -21   5   1    2.33    0.18
  21   5  -1    2.68    0.40
  21   5  -1    1.41    0.29
 -21   5   1    1.99    0.32
  21   5  -1    2.01    0.39
 -21   5   1    0.92    0.39
 -21   5   1    1.88    0.33
 -21   5   1    1.75    0.37
  19  -5  -1    0.28    0.28
  19  -5  -1    0.18    0.19
  19  -5  -1    0.07    0.17
 -19  -5   1   -0.06    0.13
  19  -5  -1    0.04    0.15
 -19  -5   1    0.32    0.27
 -19  -5   1    0.18    0.18
  19  -5  -1   -0.02    0.15
 -19   5   1    0.06    0.21
 -19   5   1    0.08    0.16
 -19   5   1    0.04    0.14
  19   5  -1    0.01    0.14
  19   5  -1    0.00    0.12
 -19   5   1    0.08    0.13
  19   5  -1    0.08    0.16
 -17  -5   1    0.70    0.31
 -17  -5   1    0.43    0.23
 -17  -5   1    0.64    0.27
  17  -5  -1    0.98    0.27
  17  -5  -1    0.95    0.30
  17  -5  -1    0.62    0.34
  17  -5  -1    0.46    0.22
  17  -5  -1    0.63    0.26
 -17   5   1    0.57    0.23
 -17   5   1    0.76    0.19
  17   5  -1    0.54    0.20
 -17   5   1    0.30    0.17
 -17   5   1    0.13    0.21
  17   5  -1    0.73    0.23
  17   5  -1    0.63    0.21
  15  -5  -1   13.13    0.99
 -15  -5   1   16.70    0.96
  15  -5  -1   15.14    0.98
 -15  -5   1   15.78    0.83
  15  -5  -1   17.06    1.03
 -15  -5   1   15.96    0.99
 -15  -5   1   15.21    0.89
  15  -5  -1   17.14    0.89
  15  -5  -1   18.67    0.97
 -15  -5   1   16.88    1.14
  15   5  -1   15.53    0.87
 -15   5   1   16.51    0.90
  15   5  -1   15.18    0.83
 -15   5   1   16.67    0.78
  15   5  -1   15.43    0.84
 -15   5   1   15.35    0.75
 -15   5   1   14.97    1.01
  13  -5  -1    5.09    0.62
 -13  -5   1    3.72    0.48
  13  -5  -1    4.73    0.54
 -13  -5   1    3.66    0.42
 -13  -5   1    4.44    0.50
 -13  -5   1    5.06    0.72
  13  -5  -1    5.21    0.55
  13  -5  -1    4.45    0.57
 -13  -5   1    6.08    0.68
  13  -5  -1    3.90    0.60
  13   5  -1    5.10    0.53
  13   5  -1    4.97    0.50
 -13   5   1    4.91    0.63
  13   5  -1    5.02    0.51
 -13   5   1    4.38    0.52
 -13   5   1    4.95    0.36
 -13   5   1    4.19    0.40
  13   5  -1    4.66    0.52
 -11  -5   1    0.18    0.15
  11  -5  -1    0.24    0.18
 -11  -5   1    0.38    0.18
  11  -5  -1    0.20    0.15
  11  -5  -1    0.31    0.23
 -11  -5   1    0.25    0.22
 -11  -5   1    0.30    0.19
 -11  -5   1    0.48    0.18
  11  -5  -1    0.21    0.15
  11  -5  -1    0.51    0.23
  11   5  -1    0.50    0.22
  11   5  -1    0.19    0.16
 -11   5   1    0.19    0.13
  11   5  -1    0.44    0.17
  11   5  -1    0.55    0.18
 -11   5   1    0.51    0.21
 -11   5   1    0.45    0.14
  -9  -5   1    0.55    0.18
   9  -5  -1    0.59    0.18
   9  -5  -1    0.66    0.27
   9  -5  -1    0.79    0.30
   9  -5  -1    0.49    0.20
  -9  -5   1    0.55    0.17
  -9  -5   1    0.61    0.21
   9  -5  -1    0.97    0.26
  -9  -5   1    1.23    0.32
  -9  -5   1    0.43    0.27
   9  -5  -1    1.14    0.31
   9   5  -1    0.60    0.21
  -9   5   1    0.93    0.18
   9   5  -1    1.21    0.24
  -9   5   1    0.52    0.10
   9   5  -1    0.55    0.18
  -9   5   1    0.43    0.14
   9   5  -1    0.71    0.22
  -7  -5   1   18.47    0.85
  -7  -5   1   18.77    1.00
   7  -5  -1   16.81    0.98
  -7  -5   1   17.08    1.11
   7  -5  -1   21.88    1.19
   7  -5  -1   19.92    1.12
   7  -5  -1   18.16    0.94
  -7  -5   1   19.33    0.95
   7  -5  -1   17.88    1.04
   7  -5  -1   18.84    0.94
  -7  -5   1   18.99    1.07
   7  -5  -1   18.30    0.92
  -7   5   1   17.82    0.78
  -7   5   1   19.23    0.80
   7   5  -1   18.57    0.93
   7   5  -1   20.06    0.91
   7   5  -1   19.33    0.85
  -7   5   1   19.45    0.72
   7   5  -1   17.73    0.94
  -5  -5   1    1.79    0.37
  -5  -5   1    1.73    0.31
   5  -5  -1    1.34    0.28
   5  -5  -1    1.70    0.35
   5  -5  -1    1.80    0.30
   5  -5  -1    1.81    0.38
   5  -5  -1    1.79    0.30
  -5  -5   1    1.57    0.33
  -5  -5   1    1.41    0.23
  -5  -5   1    1.53    0.29
   5  -5  -1    1.26    0.25
   5  -5  -1    1.41    0.36
  -5  -5   1    1.44    0.37
   5  -5  -1    1.88    0.31
  -5   5   1    1.53    0.21
   5   5  -1    1.56    0.27
   5   5  -1    1.68    0.24
  -5   5   1    1.68    0.20
   5   5  -1    1.61    0.31
   5   5  -1    1.61    0.28
  -5   5   1    1.51    0.37
  -5   5   1    1.13    0.19
  -3  -5   1    0.08    0.12
  -3  -5   1    0.07    0.19
  -3  -5   1    0.19    0.18
  -3  -5   1    0.05    0.12
   3  -5  -1   -0.11    0.11
  -3  -5   1    0.14    0.13
   3  -5  -1    0.02    0.11
   3  -5  -1    0.23    0.15
   3  -5  -1   -0.07    0.09
  -3  -5   1   -0.01    0.08
  -3  -5   1    0.03    0.12
   3  -5  -1    0.05    0.13
   3  -5  -1    0.13    0.13
  -3  -5   1    0.00    0.11
   3  -5  -1    0.06    0.11
   3  -5  -1    0.07    0.17
   3  -5  -1    0.11    0.14
   3   5  -1    0.10    0.16
  -3   5   1    0.00    0.07
   3   5  -1    0.06    0.09
   3   5  -1   -0.02    0.09
  -3   5   1    0.01    0.14
  -3   5   1    0.05    0.08
  -3   5   1   -0.03    0.08
   3   5  -1    0.18    0.16
   1  -5  -1    0.03    0.04
  -1  -5   1    0.06    0.12
  -1  -5   1   -0.01    0.10
   1  -5  -1    0.00    0.10
  -1  -5   1    0.12    0.14
  -1  -5   1   -0.03    0.16
   1  -5  -1    0.16    0.13
   1  -5  -1   -0.06    0.14
   1  -5  -1   -0.02    0.09
  -1  -5   1   -0.02    0.11
   1  -5  -1   -0.05    0.11
   1  -5  -1    0.08    0.11
  -1  -5   1    0.10    0.11
   1  -5  -1    0.11    0.17
   1  -5  -1   -0.03    0.09
  -1  -5   1    0.03    0.08
  -1  -5   1    0.05    0.16
  -1  -5   1    0.01    0.10
   1  -5  -1    0.00    0.10
   1   5  -1    0.00    0.07
  -1   5   1   -0.01    0.08
   1   5  -1   -0.04    0.13
   1   5  -1   -0.06    0.11
  -1   5   1    0.11    0.08
  -1   5   1    0.00    0.08
  -1   5   1    0.04    0.14
   1   5  -1    0.02    0.10
   1  -5   1    8.32    0.65
   1  -5   1    8.80    0.62
  -1  -5  -1    9.88    0.61
  -1  -5  -1    8.62    0.59
   1  -5   1    9.48    0.76
  -1  -5  -1    8.63    0.55
   1  -5   1    6.92    0.57
  -1  -5  -1    7.81    0.65
  -1  -5  -1    8.61    0.70
  -1  -5  -1    9.67    0.68
  -1  -5  -1    9.40    0.71
  -1  -5  -1   10.39    0.61
   1  -5   1    9.41    0.64
  -1  -5  -1    8.56    0.40
   1  -5   1    8.76    0.62
   1  -5   1   10.41    0.81
  -1  -5  -1    8.91    0.59
   1  -5   1    8.46    0.65
   1   5   1    7.75    0.57
  -1   5  -1    9.00    0.57
   1   5   1    8.55    0.50
  -1   5  -1    8.84    0.90
  -1   5  -1    9.77    0.57
   1   5   1    9.02    0.47
   1   5   1    8.87    0.48
  -1   5  -1    8.99    0.41
  -3  -5  -1    9.06    0.70
   3  -5   1    9.56    0.64
   3  -5   1    8.06    0.65
   3  -5   1    9.99    0.67
  -3  -5  -1    8.15    0.55
  -3  -5  -1    8.61    0.57
   3  -5   1    8.60    0.62
  -3  -5  -1    8.58    0.68
   3  -5   1    7.84    0.59
   3  -5   1    9.65    0.95
   3  -5   1    7.37    0.82
  -3  -5  -1    9.16    0.59
  -3  -5  -1    9.11    0.66
  -3  -5  -1    8.62    0.44
  -3  -5  -1    8.67    0.65
  -3  -5  -1    8.33    0.58
   3   5   1    9.30    0.53
  -3   5  -1    9.25    0.58
  -3   5  -1    8.31    0.36
  -3   5  -1    8.54    0.54
   3   5   1    8.65    0.58
   3   5   1    8.77    0.47
  -3   5  -1    8.21    0.41
   3   5   1    8.71    0.49
   5  -5   1    0.22    0.17
  -5  -5  -1    0.24    0.18
  -5  -5  -1    0.55    0.18
   5  -5   1    0.05    0.21
   5  -5   1    0.52    0.27
   5  -5   1    0.31    0.17
  -5  -5  -1    0.57    0.18
   5  -5   1    0.61    0.23
  -5  -5  -1    0.42    0.13
   5  -5   1    0.24    0.15
  -5  -5  -1    0.50    0.19
   5  -5   1    0.11    0.14
  -5  -5  -1    0.46    0.22
  -5   5  -1    0.28    0.08
  -5   5  -1    0.23    0.13
   5   5   1    0.60    0.15
   5   5   1    0.52    0.14
   5   5   1    0.44    0.16
  -5   5  -1    0.32    0.16
   5   5   1    0.24    0.13
  -5   5  -1    0.45    0.07
   5   5   1    0.14    0.15
  -7  -5  -1   16.03    0.83
   7  -5   1   17.25    0.93
   7  -5   1   17.69    0.97
  -7  -5  -1   16.03    0.80
  -7  -5  -1   15.59    0.99
   7  -5   1   16.68    1.12
   7  -5   1   16.61    0.92
   7  -5   1   14.63    0.86
   7  -5   1   16.13    1.08
  -7  -5  -1   17.58    0.89
  -7  -5  -1   15.41    0.74
   7  -5   1   16.43    0.96
   7   5   1   15.95    0.73
  -7   5  -1   15.67    0.81
  -7   5  -1   15.96    0.55
   7   5   1   16.26    0.81
  -7   5  -1   16.01    0.81
   7   5   1   15.87    0.74
   7   5   1   15.12    0.74
  -9  -5  -1    1.30    0.24
   9  -5   1    1.56    0.43
  -9  -5  -1    1.26    0.23
   9  -5   1    1.27    0.30
  -9  -5  -1    2.19    0.40
   9  -5   1    1.45    0.31
   9  -5   1    1.39    0.31
  -9  -5  -1    1.15    0.27
   9  -5   1    0.42    0.21
   9  -5   1    1.13    0.34
  -9  -5  -1    1.45    0.36
   9   5   1    1.29    0.24
   9   5   1    1.41    0.25
   9   5   1    1.03    0.23
   9   5   1    1.38    0.22
  -9   5  -1    1.18    0.26
  -9   5  -1    1.28    0.26
 -11  -5  -1    1.32    0.23
 -11  -5  -1    1.34    0.29
  11  -5   1    0.90    0.35
  11  -5   1    1.92    0.38
 -11  -5  -1    1.01    0.30
  11  -5   1    0.81    0.25
  11  -5   1    1.08    0.29
 -11  -5  -1    1.17    0.25
  11  -5   1    1.30    0.31
 -11  -5  -1    1.68    0.38
 -11   5  -1    1.64    0.30
  11   5   1    1.11    0.23
 -11   5  -1    1.26    0.25
 -11   5  -1    0.96    0.32
  11   5   1    1.29    0.23
  11   5   1    1.40    0.26
  11   5   1    1.00    0.21
 -11   5  -1    0.79    0.24
  13  -5   1    0.09    0.17
  13  -5   1    0.29    0.27
 -13  -5  -1    0.24    0.13
 -13  -5  -1    0.12    0.15
  13  -5   1    0.19    0.18
 -13  -5  -1    0.31    0.22
  13  -5   1    0.57    0.25
 -13  -5  -1    0.32    0.22
  13  -5   1    0.32    0.19
 -13  -5  -1    0.18    0.17
  13   5   1    0.81    0.22
 -13   5  -1    0.36    0.20
  13   5   1    0.72    0.19
 -13   5  -1    0.30    0.07
  13   5   1    0.14    0.13
 -13   5  -1    0.32    0.23
 -13   5  -1    0.38    0.22
  13   5   1    0.47    0.18
 -13   5  -1    0.21    0.14
 -15  -5  -1    0.25    0.20
  15  -5   1    0.22    0.19
 -15  -5  -1    0.19    0.16
  15  -5   1    0.20    0.19
  15  -5   1    0.46    0.20
 -15  -5  -1    0.22    0.13
 -15  -5  -1    0.20    0.21
  15  -5   1    0.00    0.24
  15  -5   1    0.43    0.25
 -15  -5  -1    0.73    0.27
  15   5   1    0.41    0.16
 -15   5  -1    0.57    0.31
 -15   5  -1    0.41    0.09
 -15   5  -1    0.16    0.19
  15   5   1    0.47    0.20
 -15   5  -1    0.31    0.20
  15   5   1    0.37    0.16
  15   5   1    0.37    0.20
 -15   5  -1    0.11    0.14
 -15   5  -1    0.42    0.09
  17  -5   1    0.30    0.32
  17  -5   1    0.29    0.22
  17  -5   1    0.11    0.17
 -17  -5  -1    0.21    0.16
 -17  -5  -1    0.07    0.16
  17  -5   1    0.01    0.14
  17  -5   1    0.37    0.23
 -17  -5  -1    0.43    0.27
  17   5   1    0.33    0.20
 -17   5  -1    0.48    0.24
  17   5   1    0.31    0.15
 -17   5  -1    0.35    0.18
  17   5   1    0.19    0.16
 -17   5  -1    0.23    0.10
  17   5   1    0.73    0.20
 -17   5  -1    0.35    0.29
 -17   5  -1    0.46    0.12
  19  -5   1    0.76    0.30
  19  -5   1    0.28    0.31
 -19  -5  -1    0.85    0.34
  19  -5   1    1.69    0.39
  19  -5   1    1.96    0.41
 -19  -5  -1    1.58    0.33
 -19  -5  -1    1.31    0.35
  19  -5   1    1.04    0.29
 -19   5  -1    1.36    0.21
  19   5   1    1.04    0.22
  19   5   1    1.02    0.24
 -19   5  -1    0.48    0.34
 -19   5  -1    0.88    0.29
  19   5   1    0.55    0.24
 -19   5  -1    1.68    0.32
  19   5   1    1.41    0.32
 -19   5  -1    1.12    0.18
 -21  -5  -1    6.35    0.69
 -21  -5  -1    7.02    0.78
  21  -5   1    6.46    0.76
 -21  -5  -1    6.59    0.87
  21  -5   1    6.65    0.75
  21  -5   1    6.65    0.76
  21  -5   1    6.93    0.74
 -21   5  -1    6.35    0.87
 -21   5  -1    5.99    0.72
 -21   5  -1    6.21    0.40
  21   5   1    5.81    0.42
  21   5   1    5.90    0.58
  21   5   1    6.48    0.71
 -21   5  -1    7.37    0.58
  23  -5   1    0.48    0.27
 -23  -5  -1    0.36    0.23
  23  -5   1    0.75    0.28
 -23  -5  -1    0.07    0.21
  23  -5   1    0.38    0.24
 -23  -5  -1    0.52    0.25
  23  -5   1    0.10    0.22
 -23   5  -1    0.12    0.30
 -23   5  -1    0.61    0.18
 -23   5  -1    0.08    0.21
  23   5   1    0.41    0.16
  23   5   1    0.73    0.23
 -23   5  -1    0.64    0.25
  23   5   1    0.46    0.26
  25  -5   1    2.50    0.52
  25  -5   1    1.69    0.42
  25  -5   1    3.33    0.55
 -25  -5  -1    1.70    0.49
  25  -5   1    1.94    0.42
 -25  -5  -1    2.12    0.42
 -25  -5  -1    2.30    0.47
  25   5   1    2.51    0.30
 -25   5  -1    2.24    0.59
  25   5   1    1.72    0.40
 -25   5  -1    1.58    0.34
  25   5   1    2.42    0.40
 -25   5  -1    1.83    0.43
 -25   5  -1    2.43    0.33
  27  -5   1    1.08    0.35
  27  -5   1    0.66    0.34
 -27  -5  -1    1.50    0.41
 -27  -5  -1    1.31    0.35
  27  -5   1    0.32    0.28
 -27  -5  -1    0.90    0.44
  27  -5   1    0.78    0.34
 -27   5  -1    1.18    0.27
  27   5   1    0.86    0.28
  27   5   1    0.64    0.18
  27   5   1    0.72    0.32
 -27   5  -1    1.48    0.35
 -27   5  -1    0.71    0.45
 -27   5  -1    0.55    0.32
  29  -5   1    0.23    0.26
  29  -5   1    0.30    0.28
 -29  -5  -1    0.12    0.21
 -29  -5  -1   -0.03    0.27
 -29  -5  -1    0.04    0.21
  29  -5   1   -0.09    0.25
  29  -5   1   -0.06    0.20
  29   5   1    0.32    0.23
 -29   5  -1    0.12    0.21
 -29   5  -1    0.16    0.22
  29   5   1   -0.03    0.13
 -29   5  -1    0.19    0.36
  29   5   1   -0.04    0.11
 -29   5  -1    0.19    0.27
  29   5   1    0.16    0.22
  31  -5   1   -0.10    0.22
  31  -5   1    0.10    0.22
 -31  -5  -1   -0.11    0.19
  31  -5   1   -0.04    0.31
  31  -5   1    0.04    0.21
 -31  -5  -1    0.22    0.36
 -31  -5  -1    0.06    0.21
  31   5   1   -0.02    0.11
  31   5   1    0.06    0.15
  31   5   1   -0.06    0.21
 -31   5  -1   -0.13    0.23
 -31   5  -1   -0.16    0.30
 -31   5  -1   -0.13    0.24
  31   5   1    0.03    0.21
 -31   5  -1   -0.07    0.18
 -33  -5  -1    0.01    0.35
 -33  -5  -1    0.46    0.31
  33  -5   1    0.58    0.35
  33  -5   1    0.54    0.34
  33  -5   1    0.71    0.36
 -33  -5  -1    0.36    0.30
 -33   5  -1    0.60    0.51
 -33   5  -1    0.71    0.40
  33   5   1    0.33    0.17
  33   5   1    0.38    0.15
  33   5   1    0.68    0.34
 -33   5  -1    0.69    0.30
  33   5   1    0.48    0.30
  35  -5   1    0.22    0.33
 -35  -5  -1    0.01    0.35
  35  -5   1    0.02    0.28
 -35  -5  -1   -0.05    0.24
  35  -5   1    0.09    0.31
 -35  -5  -1   -0.03    0.24
  35   5   1   -0.11    0.22
  35   5   1    0.02    0.12
 -35   5  -1    0.09    0.31
 -35   5  -1    0.06    0.45
  35   5   1    0.04    0.26
 -37  -5  -1    2.39    0.58
 -37  -5  -1    1.31    0.63
 -37  -5  -1    1.56    0.47
  37  -5   1    2.37    0.60
  37  -5   1    1.21    0.46
  37  -5   1    1.50    0.49
  37   5   1    1.63    0.46
 -37   5  -1    1.51    0.74
  37   5   1    1.04    0.44
 -37   5  -1    1.83    0.55
  39  -5   1    6.06    0.90
  39  -5   1    6.21    0.91
 -39  -5  -1    6.23    0.84
  39  -5   1    4.91    0.85
 -39  -5  -1    5.52    0.87
 -39  -5  -1    4.73    0.96
 -39   5  -1    5.89    0.90
 -39   5  -1    6.09    1.22
  39   5   1    5.72    0.86
  39   5   1    8.31    0.89
  41  -5   1    0.16    0.35
 -41  -5  -1    0.50    0.40
 -41  -5  -1   -0.04    0.46
  41  -5   1    0.34    0.42
  41  -5   1    0.57    0.45
 -41  -5  -1    0.09    0.35
 -41   5  -1   -0.01    0.60
 -41   5  -1   -0.10    0.41
  41   5   1    0.02    0.31
  43  -5   1    2.42    0.69
 -43  -5  -1    1.66    0.80
 -43  -5  -1    1.36    0.51
  43  -5   1    1.07    0.56
 -43  -5  -1    1.43    0.55
  43   5   1    2.20    0.56
 -40  -6   1   -0.01    0.30
 -40  -6   1    0.03    0.36
  40  -6  -1   -0.15    0.38
 -40  -6   1   -0.15    0.44
  40  -6  -1   -0.10    0.37
  40  -6  -1   -0.17    0.36
  40   6  -1   -0.14    0.31
 -40   6   1    0.26    0.67
  40   6  -1   -0.11    0.33
 -40   6   1    0.14    0.34
  38  -6  -1    1.55    0.56
 -38  -6   1    1.45    0.51
  38  -6  -1    1.39    0.52
 -38  -6   1    1.19    0.48
 -38  -6   1    1.38    0.71
  38  -6  -1    0.62    0.47
 -38   6   1    1.01    0.39
 -38   6   1    0.63    0.70
  38   6  -1    1.72    0.57
  38   6  -1    2.07    0.52
 -36  -6   1   -0.06    0.27
  36  -6  -1   -0.05    0.33
  36  -6  -1   -0.01    0.32
 -36  -6   1   -0.08    0.24
  36  -6  -1   -0.11    0.27
 -36  -6   1   -0.15    0.40
  36   6  -1    0.03    0.27
  36   6  -1   -0.03    0.20
  36   6  -1    0.17    0.35
 -36   6   1    0.08    0.27
 -36   6   1    0.02    0.51
  34  -6  -1    6.98    1.01
 -34  -6   1    7.02    0.92
  34  -6  -1    5.06    0.81
  34  -6  -1    5.61    0.87
 -34  -6   1    6.60    1.09
 -34  -6   1    5.51    0.80
 -34   6   1    8.04    1.25
  34   6  -1    6.88    0.80
  34   6  -1    7.86    0.95
 -34   6   1    6.69    0.72
 -32  -6   1    0.15    0.30
  32  -6  -1   -0.24    0.24
  32  -6  -1   -0.04    0.25
 -32  -6   1    0.32    0.32
 -32  -6   1    0.03    0.38
  32  -6  -1    0.08    0.28
  32   6  -1    0.35    0.29
  32   6  -1    0.09    0.27
 -32   6   1    0.23    0.25
 -32   6   1    0.25    0.34
 -32   6   1    0.66    0.57
  30  -6  -1    0.95    0.44
 -30  -6   1    0.74    0.36
  30  -6  -1    0.43    0.31
  30  -6  -1    0.34    0.33
 -30  -6   1    0.24    0.30
 -30  -6   1    0.54    0.42
 -30   6   1    0.39    0.26
 -30   6   1    0.41    0.50
  30   6  -1    0.51    0.34
 -30   6   1    0.85    0.41
 -30   6   1    0.46    0.15
  30   6  -1    0.56    0.30
  28  -6  -1    1.77    0.48
  28  -6  -1    2.61    0.57
  28  -6  -1    2.02    0.51
 -28  -6   1    0.87    0.34
  28  -6  -1    1.43    0.45
 -28  -6   1    2.03    0.49
 -28  -6   1    3.49    0.81
 -28   6   1    2.49    0.55
  28   6  -1    2.39    0.51
 -28   6   1    1.37    0.56
 -28   6   1    1.98    0.37
  28   6  -1    2.63    0.47
  26  -6  -1    0.04    0.22
  26  -6  -1    0.05    0.22
 -26  -6   1   -0.18    0.18
  26  -6  -1   -0.10    0.23
  26  -6  -1    0.07    0.26
 -26  -6   1   -0.04    0.19
 -26  -6   1    0.12    0.30
 -26   6   1   -0.12    0.31
 -26   6   1    0.00    0.16
 -26   6   1   -0.15    0.22
  26   6  -1    0.16    0.21
  26   6  -1    0.03    0.20
  24  -6  -1    0.46    0.31
 -24  -6   1    0.87    0.34
  24  -6  -1    0.59    0.32
  24  -6  -1    0.79    0.36
  24  -6  -1    0.23    0.25
 -24  -6   1    0.56    0.38
 -24  -6   1    0.33    0.26
 -24   6   1    0.76    0.46
 -24   6   1    0.44    0.29
 -24   6   1    0.29    0.20
 -24   6   1    0.45    0.28
  24   6  -1    1.06    0.34
  24   6  -1    0.51    0.26
 -22  -6   1    1.67    0.44
  22  -6  -1    1.00    0.49
  22  -6  -1    1.35    0.40
 -22  -6   1    1.60    0.51
  22  -6  -1    1.75    0.39
 -22  -6   1    1.99    0.41
  22  -6  -1    2.19    0.50
  22  -6  -1    1.52    0.40
 -22   6   1    1.59    0.33
  22   6  -1    2.05    0.43
  22   6  -1    2.18    0.39
 -22   6   1    2.21    0.56
 -22   6   1    2.10    0.44
 -22   6   1    1.39    0.29
 -20  -6   1    0.55    0.27
  20  -6  -1    0.42    0.40
  20  -6  -1    0.12    0.22
 -20  -6   1    0.12    0.21
  20  -6  -1    0.94    0.33
 -20  -6   1    0.14    0.26
  20  -6  -1    0.54    0.25
  20  -6  -1    0.39    0.27
  20   6  -1    0.06    0.18
 -20   6   1    0.20    0.17
  20   6  -1    0.38    0.23
 -20   6   1    0.29    0.21
 -20   6   1    0.15    0.22
 -20   6   1   -0.02    0.23
 -18  -6   1   -0.06    0.17
  18  -6  -1    0.09    0.19
  18  -6  -1   -0.13    0.15
  18  -6  -1    0.33    0.37
  18  -6  -1   -0.10    0.16
 -18  -6   1    0.21    0.27
  18  -6  -1    0.07    0.20
 -18  -6   1   -0.02    0.18
 -18   6   1    0.11    0.17
  18   6  -1    0.18    0.17
 -18   6   1    0.02    0.17
 -18   6   1    0.05    0.13
 -18   6   1   -0.01    0.22
  18   6  -1    0.03    0.16
 -16  -6   1   -0.07    0.16
  16  -6  -1    0.23    0.33
  16  -6  -1    0.21    0.22
 -16  -6   1    0.05    0.15
 -16  -6   1    0.05    0.17
  16  -6  -1    0.02    0.17
  16  -6  -1    0.18    0.21
 -16  -6   1    0.03    0.23
  16  -6  -1   -0.03    0.16
  16   6  -1    0.16    0.17
 -16   6   1    0.21    0.15
  16   6  -1    0.06    0.15
 -16   6   1    0.15    0.17
 -16   6   1    0.18    0.22
  14  -6  -1   -0.11    0.15
 -14  -6   1    0.15    0.16
  14  -6  -1    0.01    0.16
 -14  -6   1    0.06    0.23
  14  -6  -1   -0.06    0.14
 -14  -6   1   -0.09    0.13
 -14  -6   1    0.08    0.17
  14  -6  -1    0.29    0.25
  14  -6  -1   -0.09    0.24
 -14   6   1   -0.02    0.13
 -14   6   1    0.14    0.12
  14   6  -1    0.03    0.14
  14   6  -1   -0.08    0.12
  12  -6  -1    0.68    0.29
  12  -6  -1    0.91    0.27
  12  -6  -1    0.64    0.34
 -12  -6   1    0.87    0.28
 -12  -6   1    0.40    0.28
  12  -6  -1    0.47    0.25
  12  -6  -1    0.90    0.29
 -12  -6   1    0.86    0.29
  12  -6  -1    1.11    0.37
 -12  -6   1    1.02    0.28
  12   6  -1    1.18    0.27
 -12   6   1    0.65    0.20
 -12   6   1    0.93    0.20
  12   6  -1    0.82    0.23
 -10  -6   1    4.02    0.45
  10  -6  -1    2.92    0.51
 -10  -6   1    3.54    0.62
  10  -6  -1    2.90    0.56
 -10  -6   1    3.76    0.49
  10  -6  -1    4.38    0.54
  10  -6  -1    4.02    0.53
 -10  -6   1    4.16    0.55
  10  -6  -1    3.01    0.59
 -10  -6   1    4.71    0.64
  10  -6  -1    3.29    0.51
  10  -6  -1    3.75    0.52
 -10   6   1    3.94    0.38
  10   6  -1    4.23    0.45
  10   6  -1    2.68    0.48
  10   6  -1    4.12    0.47
 -10   6   1    2.55    0.32
   8  -6  -1    2.92    0.52
   8  -6  -1    3.24    0.58
  -8  -6   1    3.24    0.44
  -8  -6   1    2.41    0.53
  -8  -6   1    3.28    0.55
  -8  -6   1    3.79    0.54
   8  -6  -1    3.11    0.46
  -8  -6   1    2.19    0.46
   8  -6  -1    2.88    0.42
   8  -6  -1    2.97    0.47
   8  -6  -1    3.34    0.48
   8  -6  -1    2.19    0.51
  -8  -6   1    3.43    0.40
   8   6  -1    2.93    0.35
   8   6  -1    3.15    0.41
   8   6  -1    2.53    0.40
  -8   6   1    2.26    0.29
  -8   6   1    3.24    0.33
  -8   6   1    2.47    0.23
  -6  -6   1    9.70    0.99
  -6  -6   1   11.06    0.73
  -6  -6   1   10.08    0.75
   6  -6  -1   10.98    0.82
  -6  -6   1    9.75    0.80
  -6  -6   1   10.74    0.78
   6  -6  -1   11.72    0.75
   6  -6  -1    9.14    0.68
  -6  -6   1    9.59    0.57
   6  -6  -1   11.98    0.93
  -6  -6   1   10.28    1.10
   6  -6  -1   10.08    0.86
   6  -6  -1    9.31    0.73
   6  -6  -1   10.08    0.69
   6   6  -1    9.38    0.62
  -6   6   1   10.88    0.54
  -6   6   1    9.44    0.53
  -6   6   1   10.59    0.51
   6   6  -1    9.73    0.56
   6   6  -1   10.36    0.69
  -4  -6   1   14.81    1.10
   4  -6  -1   16.45    0.94
  -4  -6   1   15.23    0.97
   4  -6  -1   15.82    0.92
   4  -6  -1   19.33    1.15
   4  -6  -1   16.63    1.12
   4  -6  -1   18.43    1.16
  -4  -6   1   16.97    1.08
  -4  -6   1   17.06    0.77
  -4  -6   1   17.73    1.19
   4  -6  -1   16.05    0.97
  -4  -6   1   17.04    0.97
   4  -6  -1   15.86    1.04
  -4  -6   1   18.52    1.03
   4  -6  -1   17.40    0.95
  -4   6   1   18.15    0.76
   4   6  -1   16.87    0.75
  -4   6   1   16.76    0.74
   4   6  -1   18.88    0.90
  -4   6   1   17.39    0.76
   4   6  -1   16.51    0.91
  -2  -6   1   13.82    0.86
  -2  -6   1   12.96    0.85
  -2  -6   1   12.92    1.00
  -2  -6   1   12.48    0.92
   2  -6  -1   10.87    0.75
   2  -6  -1   12.51    0.92
  -2  -6   1   11.50    0.85
   2  -6  -1   13.83    0.99
   2  -6  -1   12.03    0.80
   2  -6  -1   12.20    0.78
  -2  -6   1   13.16    1.02
  -2  -6   1   14.17    0.86
  -2  -6   1   11.39    0.58
   2  -6  -1   13.20    0.91
   2  -6  -1   10.97    0.90
   2  -6  -1   12.53    0.79
  -2   6   1   13.26    0.64
   2   6  -1   11.02    0.72
   2   6  -1   12.02    0.56
   2   6  -1   12.37    0.71
  -2   6   1   13.21    0.61
  -2   6   1   11.75    0.60
   0  -6  -1    1.13    0.35
   0  -6   1    1.70    0.45
   0  -6  -1    1.05    0.37
   0  -6  -1    1.87    0.37
   0  -6   1    1.13    0.32
   0  -6   1    0.51    0.23
   0  -6   1    0.85    0.27
   0  -6   1    0.87    0.28
   0  -6   1    2.01    0.41
   0  -6  -1    1.12    0.31
   0  -6  -1    0.75    0.24
   0  -6  -1    0.99    0.26
   0  -6   1    1.33    0.30
   0  -6  -1    1.41    0.13
   0  -6  -1    1.63    0.32
   0  -6   1    1.06    0.37
   0  -6  -1    1.10    0.32
   0   6  -1    1.63    0.29
   0   6   1    1.10    0.21
   0   6   1    1.19    0.20
   0   6  -1    1.52    0.31
   0   6   1    1.36    0.23
   0   6  -1    1.47    0.23
   0   6  -1    1.45    0.17
  -2  -6  -1    0.08    0.08
  -2  -6  -1    0.13    0.19
   2  -6   1    0.06    0.15
   2  -6   1    0.00    0.19
   2  -6   1    0.13    0.16
  -2  -6  -1    0.08    0.14
  -2  -6  -1    0.06    0.22
   2  -6   1   -0.01    0.16
  -2  -6  -1    0.17    0.16
   2  -6   1    0.04    0.26
  -2  -6  -1    0.07    0.19
   2  -6   1   -0.05    0.12
   2  -6   1    0.04    0.15
  -2  -6  -1    0.10    0.19
   2  -6   1    0.15    0.20
  -2  -6  -1    0.07    0.15
  -2   6  -1    0.17    0.11
  -2   6  -1    0.06    0.13
  -2   6  -1    0.05    0.06
  -2   6  -1    0.10    0.17
   2   6   1    0.06    0.13
   2   6   1    0.05    0.10
   2   6   1    0.09    0.13
   4  -6   1    0.23    0.19
  -4  -6  -1    0.11    0.21
  -4  -6  -1    0.12    0.17
  -4  -6  -1    0.15    0.14
   4  -6   1    0.33    0.20
  -4  -6  -1    0.10    0.17
   4  -6   1    0.28    0.21
  -4  -6  -1    0.12    0.15
  -4  -6  -1   -0.01    0.17
   4  -6   1    0.02    0.13
   4  -6   1    0.00    0.18
   4  -6   1    0.07    0.18
   4  -6   1    0.03    0.27
   4  -6   1    0.07    0.16
  -4  -6  -1    0.06    0.10
   4   6   1    0.01    0.12
  -4   6  -1    0.02    0.11
   4   6   1    0.00    0.09
   4   6   1    0.15    0.13
  -4   6  -1    0.06    0.16
  -4   6  -1    0.00    0.07
  -6  -6  -1    1.02    0.33
   6  -6   1    1.29    0.45
   6  -6   1    1.55    0.36
   6  -6   1    1.27    0.32
   6  -6   1    2.31    0.43
  -6  -6  -1    2.17    0.41
  -6  -6  -1    1.49    0.40
  -6  -6  -1    2.39    0.47
  -6  -6  -1    1.73    0.25
   6  -6   1    2.99    0.61
   6  -6   1    2.66    0.46
  -6  -6  -1    1.75    0.35
   6  -6   1    2.20    0.42
  -6  -6  -1    1.73    0.33
   6   6   1    1.96    0.34
  -6   6  -1    1.89    0.18
   6   6   1    1.80    0.28
   6   6   1    2.08    0.36
  -6   6  -1    2.08    0.33
   6   6   1    2.01    0.27
  -6   6  -1    1.82    0.33
   8  -6   1    4.90    0.77
  -8  -6  -1    5.94    0.75
  -8  -6  -1    6.37    0.50
  -8  -6  -1    6.93    0.69
   8  -6   1    6.60    0.69
   8  -6   1    6.22    0.68
   8  -6   1    6.49    0.73
   8  -6   1    6.19    0.73
  -8  -6  -1    6.84    0.77
   8  -6   1    7.92    0.99
  -8  -6  -1    5.48    0.43
   8  -6   1    5.34    0.62
   8   6   1    6.77    0.43
  -8   6  -1    6.04    0.48
   8   6   1    6.18    0.46
   8   6   1    5.71    0.57
  -8   6  -1    4.82    0.53
   8   6   1    6.69    0.63
   8   6   1    5.87    0.43
  10  -6   1    4.72    0.58
  10  -6   1    2.80    0.64
 -10  -6  -1    6.03    0.64
  10  -6   1    4.45    0.57
  10  -6   1    3.54    0.56
 -10  -6  -1    5.06    0.68
  10  -6   1    5.51    0.85
 -10  -6  -1    3.63    0.44
 -10  -6  -1    4.48    0.69
 -10  -6  -1    3.45    0.42
  10  -6   1    4.40    0.58
  10  -6   1    3.35    0.53
  10   6   1    3.79    0.43
 -10   6  -1    4.65    0.51
  10   6   1    3.88    0.46
 -10   6  -1    3.48    0.46
  10   6   1    4.56    0.36
  10   6   1    4.33    0.45
  10   6   1    4.37    0.53
 -12  -6  -1    0.07    0.17
 -12  -6  -1   -0.02    0.17
  12  -6   1    0.25    0.21
 -12  -6  -1    0.09    0.13
 -12  -6  -1    0.17    0.22
  12  -6   1    0.24    0.21
 -12  -6  -1    0.13    0.16
  12  -6   1    0.22    0.20
  12  -6   1    0.02    0.15
  12  -6   1   -0.02    0.24
  12  -6   1    0.18    0.32
  12   6   1    0.11    0.13
  12   6   1    0.17    0.18
  12   6   1    0.09    0.17
 -12   6  -1    0.01    0.13
  12   6   1    0.14    0.14
  14  -6   1    3.54    0.53
  14  -6   1    2.92    0.67
 -14  -6  -1    4.56    0.71
 -14  -6  -1    4.20    0.54
  14  -6   1    4.17    0.60
 -14  -6  -1    3.80    0.57
  14  -6   1    4.57    0.61
  14  -6   1    3.17    0.55
 -14  -6  -1    4.51    0.46
 -14   6  -1    4.00    0.60
  14   6   1    3.13    0.41
  14   6   1    4.08    0.43
  14   6   1    3.11    0.41
 -14   6  -1    3.50    0.46
  14   6   1    4.45    0.52
 -16  -6  -1    0.66    0.22
 -16  -6  -1    1.46    0.43
 -16  -6  -1    1.14    0.31
  16  -6   1    1.29    0.37
 -16  -6  -1    0.58    0.27
  16  -6   1    1.33    0.39
  16  -6   1    1.36    0.39
  16  -6   1    1.00    0.34
 -16   6  -1    1.28    0.36
  16   6   1    1.12    0.30
  16   6   1    1.70    0.35
 -16   6  -1    1.06    0.28
  16   6   1    1.33    0.29
  16   6   1    1.29    0.27
 -16   6  -1    1.26    0.40
 -18  -6  -1    0.11    0.22
  18  -6   1    0.03    0.19
 -18  -6  -1   -0.04    0.20
  18  -6   1    0.04    0.18
  18  -6   1    0.05    0.21
 -18  -6  -1    0.01    0.15
  18  -6   1    0.15    0.21
 -18   6  -1   -0.10    0.15
  18   6   1    0.09    0.21
 -18   6  -1    0.14    0.27
 -18   6  -1    0.02    0.19
  18   6   1    0.15    0.18
  18   6   1   -0.08    0.15
  18   6   1   -0.01    0.14
 -20  -6  -1    0.09    0.25
  20  -6   1    0.10    0.24
  20  -6   1    0.44    0.27
 -20  -6  -1    0.12    0.22
  20  -6   1    0.07    0.19
 -20  -6  -1    0.08    0.18
  20  -6   1   -0.03    0.18
  20   6   1    0.12    0.16
  20   6   1    0.19    0.20
 -20   6  -1    0.03    0.21
 -20   6  -1    0.01    0.17
 -20   6  -1    0.20    0.29
  20   6   1    0.19    0.18
  22  -6   1    0.95    0.38
  22  -6   1    1.37    0.41
 -22  -6  -1    1.82    0.51
 -22  -6  -1    0.57    0.31
 -22  -6  -1    1.27    0.35
  22  -6   1    1.12    0.36
  22  -6   1    0.79    0.35
 -22   6  -1    0.38    0.34
  22   6   1    0.69    0.22
 -22   6  -1    0.58    0.31
 -22   6  -1    1.15    0.31
  22   6   1    1.02    0.27
  22   6   1    1.02    0.32
 -24  -6  -1    0.25    0.23
 -24  -6  -1    1.16    0.49
  24  -6   1    0.74    0.32
  24  -6   1    0.54    0.32
  24  -6   1    0.77    0.37
  24  -6   1    1.37    0.43
 -24  -6  -1    0.69    0.32
 -24   6  -1    0.92    0.16
  24   6   1    0.63    0.30
 -24   6  -1    1.17    0.17
  24   6   1    0.57    0.22
 -24   6  -1    1.41    0.41
 -24   6  -1    0.38    0.39
 -24   6  -1    1.29    0.34
  24   6   1    1.03    0.29
  26  -6   1    0.42    0.36
 -26  -6  -1    0.47    0.30
  26  -6   1    0.32    0.29
 -26  -6  -1    0.41    0.27
  26  -6   1    0.08    0.26
  26  -6   1    0.16    0.26
 -26  -6  -1    0.25    0.35
  26   6   1   -0.13    0.17
 -26   6  -1    0.49    0.16
 -26   6  -1    0.17    0.22
 -26   6  -1    0.46    0.33
 -26   6  -1    0.16    0.40
 -26   6  -1    0.30    0.16
  26   6   1    0.21    0.18
  26   6   1    0.51    0.30
  28  -6   1    0.36    0.30
  28  -6   1    0.05    0.24
 -28  -6  -1    0.12    0.36
  28  -6   1    0.33    0.32
 -28  -6  -1    0.12    0.24
 -28  -6  -1    0.04    0.22
 -28   6  -1    0.22    0.24
 -28   6  -1    0.00    0.26
  28   6   1    0.31    0.23
 -28   6  -1    0.00    0.39
 -28   6  -1   -0.06    0.15
  28   6   1    0.03    0.23
 -28   6  -1    0.07    0.17
  28   6   1    0.32    0.19
  30  -6   1    7.61    0.98
  30  -6   1    6.41    0.87
  30  -6   1    7.25    0.91
 -30  -6  -1    7.55    0.94
 -30  -6  -1    5.73    0.76
 -30  -6  -1    6.50    1.02
  30   6   1    7.88    0.93
 -30   6  -1    7.42    1.12
 -30   6  -1    6.61    0.91
  30   6   1    5.98    0.70
 -30   6  -1    6.57    0.76
 -32  -6  -1    1.86    0.48
  32  -6   1    0.50    0.37
 -32  -6  -1    0.77    0.49
  32  -6   1    1.53    0.51
 -32  -6  -1    0.53    0.35
  32  -6   1    1.25    0.49
 -32   6  -1    0.60    0.33
  32   6   1    0.52    0.16
 -32   6  -1    0.47    0.41
  32   6   1    1.28    0.38
  32   6   1    0.92    0.40
 -32   6  -1    0.22    0.45
  34  -6   1    0.19    0.36
 -34  -6  -1    0.78    0.54
 -34  -6  -1    0.34    0.34
 -34  -6  -1    0.20    0.30
  34  -6   1    0.58    0.42
  34  -6   1    0.54    0.38
 -34   6  -1    0.24    0.57
 -34   6  -1    0.13    0.40
  34   6   1    0.28    0.30
 -34   6  -1    0.76    0.37
  34   6   1    0.46    0.31
 -36  -6  -1    0.22    0.32
 -36  -6  -1    0.00    0.31
  36  -6   1    0.13    0.33
  36  -6   1    0.35    0.42
 -36  -6  -1    0.27    0.52
  36  -6   1    0.64    0.46
 -36   6  -1    0.13    0.42
  36   6   1    0.24    0.38
 -36   6  -1    0.62    0.36
 -36   6  -1    0.26    0.53
  36   6   1    0.22    0.32
 -38  -6  -1    0.43    0.38
 -38  -6  -1   -0.01    0.34
  38  -6   1    0.15    0.40
 -38  -6  -1    0.21    0.48
  38  -6   1    0.07    0.39
  38  -6   1    0.23    0.43
 -38   6  -1    0.23    0.65
  38   6   1    0.22    0.33
 -38   6  -1    0.59    0.40
 -35  -7   1    0.11    0.38
  35  -7  -1    0.69    0.49
  35  -7  -1    0.18    0.37
 -35  -7   1    0.20    0.51
 -35  -7   1    0.51    0.42
  35  -7  -1    0.52    0.48
 -35   7   1    0.67    0.37
  35   7  -1    0.35    0.36
  35   7  -1    0.42    0.40
 -35   7   1    0.61    0.69
 -33  -7   1    0.41    0.51
  33  -7  -1    0.28    0.39
 -33  -7   1    0.42    0.35
 -33  -7   1   -0.01    0.31
  33  -7  -1    0.06    0.37
  33  -7  -1   -0.05    0.32
  33   7  -1    0.08    0.31
 -33   7   1    0.11    0.27
 -33   7   1    0.06    0.56
  33   7  -1    0.05    0.32
  31  -7  -1    0.07    0.33
  31  -7  -1   -0.04    0.29
 -31  -7   1    0.21    0.33
 -31  -7   1    0.24    0.45
 -31  -7   1    0.13    0.32
  31  -7  -1   -0.08    0.29
  31   7  -1    0.06    0.32
 -31   7   1    0.01    0.24
  31   7  -1   -0.10    0.27
 -31   7   1    0.02    0.49
 -29  -7   1    0.02    0.28
  29  -7  -1    0.21    0.35
 -29  -7   1   -0.14    0.27
 -29  -7   1    0.01    0.40
  29  -7  -1   -0.07    0.30
  29  -7  -1    0.16    0.30
 -29   7   1    0.10    0.23
  29   7  -1    0.59    0.36
  29   7  -1    0.38    0.28
 -29   7   1    0.09    0.52
 -27  -7   1    0.44    0.36
 -27  -7   1    0.02    0.33
 -27  -7   1   -0.02    0.28
  27  -7  -1    0.13    0.31
  27  -7  -1    0.21    0.33
  27  -7  -1    0.18    0.31
  27   7  -1    0.19    0.28
 -27   7   1    0.22    0.25
 -27   7   1    0.11    0.42
  27   7  -1    0.31    0.28
 -25  -7   1   -0.03    0.22
  25  -7  -1   -0.08    0.25
  25  -7  -1   -0.07    0.25
 -25  -7   1   -0.15    0.32
  25  -7  -1   -0.14    0.23
 -25  -7   1   -0.05    0.22
 -25   7   1    0.27    0.33
  25   7  -1    0.01    0.22
  25   7  -1    0.06    0.23
 -25   7   1    0.00    0.18
 -25   7   1   -0.07    0.32
 -23  -7   1   -0.11    0.30
 -23  -7   1    0.03    0.22
  23  -7  -1   -0.10    0.24
  23  -7  -1    0.07    0.25
 -23  -7   1   -0.13    0.20
  23  -7  -1    0.07    0.30
 -23   7   1    0.13    0.18
  23   7  -1   -0.03    0.20
 -23   7   1   -0.08    0.29
  23   7  -1    0.13    0.25
  21  -7  -1    0.38    0.31
 -21  -7   1    0.77    0.35
  21  -7  -1    0.90    0.41
  21  -7  -1    0.96    0.40
 -21  -7   1    0.65    0.34
  21  -7  -1    0.48    0.34
 -21  -7   1    0.70    0.45
 -21   7   1    0.46    0.27
  21   7  -1    0.35    0.25
  21   7  -1    0.96    0.34
 -21   7   1    0.83    0.24
 -19  -7   1    0.04    0.22
  19  -7  -1    0.09    0.24
 -19  -7   1   -0.03    0.20
  19  -7  -1    0.03    0.30
  19  -7  -1   -0.08    0.23
 -19  -7   1   -0.10    0.26
  19  -7  -1    0.09    0.25
  19  -7  -1   -0.19    0.43
  19  -7  -1    0.26    0.28
 -19   7   1   -0.08    0.14
  19   7  -1   -0.03    0.18
  19   7  -1   -0.14    0.16
 -19   7   1   -0.01    0.20
  17  -7  -1    0.78    0.41
  17  -7  -1    1.29    0.38
 -17  -7   1    0.89    0.30
 -17  -7   1    0.77    0.43
 -17  -7   1    0.74    0.36
 -17  -7   1    0.80    0.35
  17  -7  -1    1.12    0.41
  17  -7  -1    0.98    0.38
  17  -7  -1    0.92    0.34
  17  -7  -1    0.85    0.52
  17   7  -1    0.78    0.30
 -17   7   1    0.76    0.24
 -17   7   1    1.25    0.24
  17   7  -1    1.38    0.33
 -15  -7   1    2.37    0.47
 -15  -7   1    2.93    0.47
 -15  -7   1    2.56    0.52
  15  -7  -1    2.92    0.59
 -15  -7   1    1.61    0.52
  15  -7  -1    2.86    0.50
  15  -7  -1    2.62    0.51
  15  -7  -1    1.57    0.55
  15  -7  -1    2.45    0.62
  15  -7  -1    1.87    0.45
  15  -7  -1    3.11    0.61
 -15   7   1    2.61    0.32
 -15   7   1    2.37    0.32
  15   7  -1    2.77    0.44
  15   7  -1    3.08    0.46
 -13  -7   1    0.28    0.31
  13  -7  -1    0.39    0.34
  13  -7  -1    0.50    0.30
  13  -7  -1    0.28    0.24
 -13  -7   1    0.63    0.28
  13  -7  -1    0.74    0.36
 -13  -7   1    0.39    0.30
  13  -7  -1    0.40    0.27
  13  -7  -1    0.38    0.44
  13  -7  -1    0.39    0.26
 -13  -7   1    0.46    0.24
  13   7  -1    0.40    0.22
 -13   7   1    0.23    0.15
 -13   7   1    0.44    0.19
  13   7  -1    0.28    0.20
  11  -7  -1    0.08    0.19
  11  -7  -1   -0.05    0.32
  11  -7  -1   -0.08    0.14
  11  -7  -1    0.06    0.20
 -11  -7   1   -0.06    0.20
 -11  -7   1    0.00    0.20
 -11  -7   1   -0.09    0.24
 -11  -7   1    0.02    0.18
  11  -7  -1    0.00    0.21
  11  -7  -1   -0.07    0.16
 -11  -7   1    0.04    0.20
 -11  -7   1    0.09    0.30
  11  -7  -1   -0.14    0.21
 -11   7   1   -0.07    0.11
 -11   7   1    0.03    0.15
  11   7  -1    0.14    0.18
  11   7  -1   -0.04    0.13
  -9  -7   1    1.21    0.36
  -9  -7   1    0.26    0.29
   9  -7  -1    0.46    0.26
   9  -7  -1    0.34    0.25
   9  -7  -1    0.61    0.33
   9  -7  -1    0.33    0.37
  -9  -7   1    0.39    0.23
  -9  -7   1    0.16    0.20
   9  -7  -1    0.46    0.26
   9  -7  -1    0.26    0.20
  -9  -7   1    0.95    0.44
   9  -7  -1    0.70    0.38
  -9  -7   1    0.27    0.27
   9   7  -1    0.57    0.24
   9   7  -1    0.64    0.21
  -9   7   1    0.32    0.11
  -9   7   1    0.37    0.15
  -9   7   1    0.43    0.18
  -7  -7   1   -0.04    0.22
   7  -7  -1   -0.05    0.15
   7  -7  -1   -0.15    0.19
   7  -7  -1    0.10    0.21
   7  -7  -1   -0.12    0.14
   7  -7  -1    0.04    0.18
   7  -7  -1   -0.01    0.16
  -7  -7   1   -0.09    0.20
  -7  -7   1   -0.07    0.14
   7  -7  -1   -0.03    0.32
  -7  -7   1   -0.12    0.15
   7  -7  -1    0.06    0.19
  -7  -7   1    0.01    0.15
  -7  -7   1    0.25    0.30
   7   7  -1   -0.01    0.12
  -7   7   1   -0.10    0.09
  -7   7   1    0.09    0.15
   7   7  -1   -0.04    0.13
  -7   7   1    0.08    0.11
  -5  -7   1   -0.09    0.15
   5  -7  -1   -0.15    0.20
   5  -7  -1   -0.04    0.17
   5  -7  -1    0.14    0.20
  -5  -7   1    0.12    0.20
  -5  -7   1   -0.09    0.13
  -5  -7   1    0.05    0.23
   5  -7  -1    0.05    0.19
  -5  -7   1   -0.05    0.31
  -5  -7   1    0.10    0.26
   5  -7  -1   -0.05    0.19
   5  -7  -1    0.04    0.14
   5  -7  -1    0.03    0.30
  -5  -7   1    0.01    0.14
   5  -7  -1   -0.05    0.16
  -5   7   1    0.05    0.11
  -5   7   1   -0.07    0.10
   5   7  -1   -0.03    0.13
   5   7  -1    0.02    0.11
  -5   7   1   -0.01    0.12
   5   7  -1   -0.04    0.14
  -3  -7   1    2.62    0.47
   3  -7  -1    2.06    0.48
  -3  -7   1    2.96    0.67
   3  -7  -1    2.56    0.46
   3  -7  -1    3.77    0.71
  -3  -7   1    2.36    0.52
   3  -7  -1    2.55    0.47
   3  -7  -1    2.09    0.50
  -3  -7   1    1.04    0.40
   3  -7  -1    2.47    0.44
   3  -7  -1    2.37    0.53
  -3  -7   1    2.82    0.52
   3  -7  -1    2.46    0.43
  -3  -7   1    2.18    0.43
  -3  -7   1    2.69    0.32
  -3   7   1    3.27    0.32
   3   7  -1    2.86    0.37
   3   7  -1    3.01    0.40
   3   7  -1    2.31    0.26
  -3   7   1    2.30    0.29
  -3   7   1    2.22    0.30
   1  -7  -1   -0.02    0.17
  -1  -7   1    0.17    0.26
   1  -7  -1   -0.01    0.30
   1  -7  -1   -0.12    0.14
   1  -7  -1   -0.05    0.17
  -1  -7   1   -0.05    0.15
  -1  -7   1    0.31    0.25
  -1  -7   1   -0.02    0.22
  -1  -7   1   -0.01    0.36
   1  -7  -1   -0.03    0.20
   1  -7  -1   -0.09    0.15
   1  -7  -1   -0.08    0.13
  -1  -7   1    0.05    0.18
   1   7  -1   -0.02    0.11
  -1   7   1   -0.02    0.10
  -1   7   1   -0.02    0.11
   1   7  -1   -0.12    0.22
  -1   7   1    0.03    0.13
   1   7  -1    0.18    0.17
   1  -7   1    0.20    0.24
  -1  -7  -1    0.66    0.35
   1  -7   1    0.18    0.27
  -1  -7  -1    0.32    0.27
   1  -7   1    1.06    0.34
   1  -7   1    0.51    0.29
   1  -7   1    0.40    0.29
  -1  -7  -1    1.10    0.47
  -1  -7  -1    0.54    0.25
  -1  -7  -1    1.21    0.38
   1  -7   1    0.59    0.28
  -1  -7  -1    0.70    0.27
  -1  -7  -1    0.45    0.26
   1  -7   1    0.32    0.41
  -1   7  -1    0.22    0.26
  -1   7  -1    0.70    0.23
   1   7   1    0.45    0.18
  -1   7  -1    0.52    0.17
   1   7   1    0.84    0.22
   1   7   1    0.40    0.14
   3  -7   1    3.57    0.61
   3  -7   1    6.09    0.73
  -3  -7  -1    5.59    0.79
  -3  -7  -1    4.77    0.61
   3  -7   1    5.12    0.65
   3  -7   1    5.25    0.65
   3  -7   1    4.71    0.79
  -3  -7  -1    5.41    0.66
  -3  -7  -1    4.94    0.78
   3  -7   1    4.72    0.65
   3  -7   1    5.00    0.71
  -3  -7  -1    5.19    0.61
   3  -7   1    4.90    0.86
  -3  -7  -1    4.72    0.30
  -3  -7  -1    4.57    0.74
   3   7   1    5.25    0.37
  -3   7  -1    5.05    0.35
   3   7   1    4.63    0.49
  -3   7  -1    4.17    0.55
   3   7   1    5.18    0.40
  -3   7  -1    4.91    0.52
  -5  -7  -1   -0.07    0.13
  -5  -7  -1    0.15    0.26
   5  -7   1    0.17    0.24
   5  -7   1    0.00    0.17
   5  -7   1    0.03    0.18
   5  -7   1    0.07    0.23
  -5  -7  -1    0.04    0.12
   5  -7   1    0.03    0.39
  -5  -7  -1   -0.06    0.29
  -5  -7  -1    0.01    0.17
   5  -7   1    0.02    0.19
  -5  -7  -1    0.12    0.20
  -5  -7  -1    0.07    0.17
   5  -7   1   -0.04    0.16
   5  -7   1    0.12    0.21
   5   7   1    0.01    0.15
  -5   7  -1    0.04    0.15
   5   7   1    0.08    0.16
   5   7   1    0.07    0.12
  -5   7  -1    0.09    0.09
   7  -7   1    2.85    0.50
   7  -7   1    2.57    0.62
   7  -7   1    2.49    0.50
  -7  -7  -1    1.93    0.39
  -7  -7  -1    2.96    0.58
   7  -7   1    1.28    0.60
   7  -7   1    2.63    0.49
   7  -7   1    1.75    0.42
  -7  -7  -1    2.31    0.47
  -7  -7  -1    1.85    0.30
   7  -7   1    2.16    0.45
  -7  -7  -1    2.39    0.54
   7  -7   1    1.52    0.42
  -7  -7  -1    2.59    0.42
  -7  -7  -1    2.71    0.58
   7   7   1    2.96    0.33
  -7   7  -1    2.80    0.39
   7   7   1    3.53    0.48
   7   7   1    2.82    0.35
   9  -7   1    0.48    0.29
  -9  -7  -1    0.16    0.24
  -9  -7  -1    0.14    0.30
   9  -7   1   -0.05    0.19
  -9  -7  -1    0.30    0.21
   9  -7   1    0.03    0.23
  -9  -7  -1    0.24    0.24
  -9  -7  -1    0.01    0.17
  -9  -7  -1    0.56    0.35
   9  -7   1    0.22    0.26
   9  -7   1    0.14    0.29
  -9  -7  -1    0.29    0.20
   9  -7   1   -0.03    0.18
   9   7   1    0.39    0.17
   9   7   1    0.14    0.19
   9   7   1    0.29    0.20
  -9   7  -1    0.16    0.18
  11  -7   1    0.64    0.32
 -11  -7  -1    1.09    0.27
 -11  -7  -1    1.16    0.42
  11  -7   1    0.64    0.33
 -11  -7  -1    1.07    0.29
  11  -7   1    0.16    0.31
  11  -7   1    0.77    0.30
 -11  -7  -1    0.60    0.34
  11  -7   1    0.82    0.34
 -11  -7  -1    1.36    0.34
  11  -7   1    1.46    0.40
  11   7   1    0.49    0.18
 -11   7  -1    0.75    0.26
  11   7   1    1.00    0.30
  11   7   1    0.82    0.26
  13  -7   1    3.21    0.59
 -13  -7  -1    2.94    0.56
 -13  -7  -1    4.24    0.52
  13  -7   1    4.18    0.63
 -13  -7  -1    3.88    0.70
 -13  -7  -1    3.54    0.53
  13  -7   1    4.38    0.85
  13  -7   1    3.47    0.60
  13  -7   1    5.27    0.73
  13  -7   1    4.00    0.64
  13   7   1    3.57    0.40
  13   7   1    3.94    0.53
  13   7   1    3.52    0.45
 -13   7  -1    4.09    0.50
 -15  -7  -1    0.17    0.27
  15  -7   1   -0.01    0.25
 -15  -7  -1   -0.03    0.22
  15  -7   1    0.23    0.26
  15  -7   1    0.06    0.32
  15  -7   1   -0.13    0.20
 -15  -7  -1    0.04    0.18
 -15  -7  -1    0.11    0.18
  15  -7   1   -0.05    0.19
  15  -7   1    0.26    0.24
 -15   7  -1    0.02    0.19
  15   7   1   -0.03    0.14
  15   7   1   -0.06    0.18
  15   7   1   -0.08    0.22
  17  -7   1    0.06    0.29
 -17  -7  -1    0.23    0.26
 -17  -7  -1    0.06    0.19
  17  -7   1   -0.03    0.20
  17  -7   1   -0.11    0.20
  17  -7   1    0.08    0.26
 -17  -7  -1    0.19    0.30
  17  -7   1    0.05    0.31
  17   7   1   -0.04    0.24
  17   7   1   -0.11    0.23
  17   7   1    0.05    0.22
 -17   7  -1    0.02    0.18
  17   7   1    0.11    0.17
 -19  -7  -1    0.48    0.36
  19  -7   1    0.18    0.27
  19  -7   1    0.41    0.37
 -19  -7  -1    1.01    0.33
  19  -7   1    0.53    0.33
 -19  -7  -1    0.45    0.30
  19  -7   1    0.60    0.35
 -19   7  -1    0.60    0.26
  19   7   1    1.18    0.34
  19   7   1    0.63    0.33
  19   7   1    0.77    0.31
  19   7   1    0.56    0.24
 -21  -7  -1    0.12    0.23
 -21  -7  -1   -0.10    0.26
  21  -7   1    0.21    0.28
  21  -7   1    0.01    0.23
  21  -7   1    0.47    0.32
 -21  -7  -1    0.12    0.23
  21   7   1    0.33    0.27
  21   7   1    0.15    0.25
  21   7   1    0.32    0.23
 -21   7  -1    0.55    0.39
 -21   7  -1    0.30    0.23
  23  -7   1   -0.09    0.24
  23  -7   1   -0.09    0.21
 -23  -7  -1    0.18    0.35
 -23  -7  -1   -0.02    0.22
 -23  -7  -1   -0.08    0.20
  23  -7   1   -0.07    0.26
  23   7   1   -0.08    0.21
  23   7   1    0.08    0.20
 -23   7  -1   -0.03    0.35
 -23   7  -1    0.09    0.31
 -23   7  -1    0.04    0.20
 -25  -7  -1    0.53    0.44
  25  -7   1    0.59    0.41
 -25  -7  -1    0.45    0.35
 -25  -7  -1    0.24    0.28
  25  -7   1    0.54    0.40
  25  -7   1    0.54    0.37
 -25   7  -1    0.25    0.27
  25   7   1    0.96    0.31
 -25   7  -1    1.12    0.55
 -25   7  -1    0.67    0.44
  25   7   1    0.99    0.39
  27  -7   1    0.72    0.44
  27  -7   1    0.27    0.34
 -27  -7  -1    0.87    0.45
 -27  -7  -1    0.11    0.38
 -27  -7  -1    0.00    0.24
  27  -7   1    0.36    0.35
 -27   7  -1   -0.02    0.33
  27   7   1    0.42    0.27
 -27   7  -1    0.28    0.47
 -27   7  -1    0.33    0.29
  29  -7   1   -0.15    0.30
 -29  -7  -1    0.14    0.30
 -29  -7  -1   -0.01    0.25
  29  -7   1    0.01    0.28
 -29  -7  -1    0.30    0.45
  29  -7   1    0.32    0.40
 -29   7  -1    0.06    0.45
 -29   7  -1   -0.05    0.42
 -29   7  -1    0.24    0.30
  29   7   1    0.12    0.25
  31  -7   1    0.77    0.47
 -31  -7  -1    0.80    0.41
 -31  -7  -1    0.48    0.42
  31  -7   1    0.75    0.48
  31  -7   1    1.48    0.56
 -31  -7  -1    0.98    0.58
  31   7   1    1.14    0.39
 -31   7  -1    1.11    0.69
 -31   7  -1    0.82    0.37
 -33  -7  -1    0.14    0.33
  33  -7   1   -0.08    0.36
 -33  -7  -1    0.10    0.37
  33  -7   1    0.39    0.39
  33  -7   1   -0.06    0.33
 -33  -7  -1   -0.03    0.40
 -33   7  -1   -0.08    0.55
  33   7   1   -0.02    0.29
 -33   7  -1   -0.11    0.29
 -28  -8   1    0.25    0.51
  28  -8  -1   -0.01    0.37
 -28  -8   1    0.09    0.35
  28  -8  -1   -0.08    0.33
 -28  -8   1    0.03    0.31
  28  -8  -1    0.00    0.38
  28   8  -1    0.24    0.35
  28   8  -1    0.25    0.33
  26  -8  -1   -0.14    0.32
  26  -8  -1    0.03    0.34
  26  -8  -1    0.01    0.46
  26  -8  -1    0.26    0.39
 -26  -8   1   -0.01    0.44
 -26  -8   1    0.11    0.37
 -26  -8   1   -0.18    0.28
  26   8  -1   -0.12    0.26
  26   8  -1    0.00    0.27
  24  -8  -1    0.33    0.49
 -24  -8   1    0.03    0.30
  24  -8  -1    1.23    0.53
  24  -8  -1    0.69    0.42
  24  -8  -1    0.12    0.34
 -24  -8   1    0.27    0.42
 -24  -8   1    0.46    0.36
 -24   8   1    0.00    0.20
  24   8  -1    0.54    0.32
  24   8  -1    0.23    0.29
  22  -8  -1    0.40    0.39
 -22  -8   1   -0.12    0.36
  22  -8  -1    0.12    0.35
  22  -8  -1   -0.13    0.23
 -22  -8   1   -0.11    0.25
  22  -8  -1   -0.10    0.37
 -22  -8   1   -0.10    0.30
  22  -8  -1   -0.07    0.28
  22   8  -1   -0.07    0.23
 -22   8   1   -0.04    0.17
  22   8  -1    0.12    0.28
 -20  -8   1    0.50    0.48
  20  -8  -1   -0.12    0.37
  20  -8  -1   -0.07    0.27
  20  -8  -1   -0.02    0.27
 -20  -8   1    0.24    0.31
 -20  -8   1   -0.25    0.27
  20  -8  -1   -0.04    0.24
  20  -8  -1    0.00    0.29
  20   8  -1    0.08    0.23
  20   8  -1   -0.07    0.23
 -20   8   1    0.09    0.17
 -18  -8   1    0.18    0.30
  18  -8  -1    0.26    0.31
 -18  -8   1    1.17    0.47
  18  -8  -1    0.12    0.26
 -18  -8   1    1.18    0.51
  18  -8  -1    0.56    0.47
  18  -8  -1    0.71    0.41
  18  -8  -1    0.30    0.36
  18   8  -1    0.34    0.26
 -18   8   1    0.44    0.19
  18   8  -1    0.62    0.31
  16  -8  -1   -0.12    0.21
  16  -8  -1   -0.05    0.24
  16  -8  -1    0.27    0.38
 -16  -8   1    0.21    0.28
 -16  -8   1    0.15    0.29
  16  -8  -1   -0.06    0.23
  16  -8  -1   -0.08    0.28
 -16  -8   1   -0.09    0.21
 -16  -8   1   -0.03    0.33
  16   8  -1   -0.01    0.20
  16   8  -1   -0.28    0.20
 -16   8   1   -0.07    0.13
  14  -8  -1    0.16    0.28
  14  -8  -1    0.28    0.30
 -14  -8   1    0.11    0.34
  14  -8  -1    0.01    0.29
  14  -8  -1   -0.08    0.19
 -14  -8   1    0.13    0.24
  14  -8  -1    0.41    0.43
 -14  -8   1    0.05    0.28
 -14  -8   1    0.14    0.23
 -14   8   1    0.08    0.13
  14   8  -1    0.08    0.21
  14   8  -1    0.07    0.20
  14   8  -1    0.28    0.26
 -12  -8   1    0.25    0.39
  12  -8  -1   -0.04    0.24
 -12  -8   1    0.23    0.31
  12  -8  -1   -0.15    0.21
  12  -8  -1   -0.02    0.24
  12  -8  -1   -0.08    0.28
 -12  -8   1    0.24    0.25
  12  -8  -1    0.16    0.24
 -12  -8   1    0.00    0.22
  12  -8  -1   -0.06    0.25
  12   8  -1    0.07    0.19
  12   8  -1   -0.09    0.17
  12   8  -1    0.03    0.21
 -12   8   1    0.06    0.14
 -12   8   1   -0.01    0.12
 -10  -8   1    0.25    0.31
 -10  -8   1    0.29    0.27
  10  -8  -1    0.31    0.31
  10  -8  -1    0.70    0.40
  10  -8  -1    0.15    0.27
 -10  -8   1    0.43    0.29
 -10  -8   1    0.07    0.31
  10  -8  -1    0.26    0.37
  10  -8  -1    0.16    0.28
  10  -8  -1    0.21    0.24
  10  -8  -1    0.25    0.34
  10   8  -1    0.53    0.23
 -10   8   1    0.28    0.13
 -10   8   1    0.31    0.15
  10   8  -1    0.34    0.25
  10   8  -1    0.22    0.22
   8  -8  -1    0.99    0.42
  -8  -8   1    0.80    0.46
  -8  -8   1    0.46    0.37
  -8  -8   1    0.59    0.31
   8  -8  -1    0.95    0.40
   8  -8  -1    0.77    0.34
   8  -8  -1    0.71    0.39
  -8  -8   1    0.48    0.28
   8  -8  -1    0.03    0.32
   8  -8  -1    1.13    0.38
   8  -8  -1    0.91    0.35
   8   8  -1    0.68    0.27
  -8   8   1    0.74    0.16
  -8   8   1    0.70    0.15
   8   8  -1    0.64    0.28
  -8   8   1    0.81    0.17
  -6  -8   1    0.16    0.32
  -6  -8   1    0.07    0.28
   6  -8  -1    0.10    0.28
   6  -8  -1   -0.14    0.19
   6  -8  -1    0.08    0.23
   6  -8  -1    0.32    0.35
   6  -8  -1    0.07    0.27
   6  -8  -1    0.06    0.20
  -6  -8   1   -0.09    0.18
   6  -8  -1    0.05    0.27
  -6  -8   1    0.03    0.21
  -6  -8   1    0.07    0.38
  -6   8   1    0.06    0.12
   6   8  -1   -0.05    0.20
   6   8  -1    0.08    0.21
  -6   8   1    0.10    0.14
  -6   8   1    0.00    0.10
  -4  -8   1   13.61    0.98
   4  -8  -1   13.31    1.14
   4  -8  -1   15.15    1.20
  -4  -8   1   13.21    1.41
  -4  -8   1   14.59    1.04
   4  -8  -1   13.62    1.00
   4  -8  -1   15.37    1.14
  -4  -8   1   13.19    1.11
  -4  -8   1   11.13    1.10
   4  -8  -1   11.53    0.91
   4  -8  -1   12.31    0.94
   4  -8  -1   14.89    1.78
  -4   8   1   11.92    0.54
   4   8  -1   12.84    0.76
  -4   8   1   12.70    0.66
   4   8  -1   12.44    0.77
  -4   8   1   12.09    0.53
  -2  -8   1    1.33    0.38
   2  -8  -1    1.62    0.40
  -2  -8   1    0.54    0.34
  -2  -8   1    1.61    0.43
   2  -8  -1    1.39    0.47
   2  -8  -1    1.10    0.66
   2  -8  -1    1.81    0.50
   2  -8  -1    0.50    0.28
   2  -8  -1    1.40    0.48
   2  -8  -1    1.02    0.37
  -2  -8   1    0.77    0.45
  -2  -8   1    1.33    0.48
  -2   8   1    1.49    0.28
  -2   8   1    1.45    0.19
   2   8  -1    1.49    0.30
   2   8  -1    1.51    0.33
  -2   8   1    1.19    0.19
   0  -8  -1    2.14    0.73
   0  -8  -1    3.42    0.68
   0  -8   1    3.40    0.57
   0  -8  -1    2.88    0.54
   0  -8   1    2.78    0.53
   0  -8  -1    2.72    0.62
   0  -8   1    2.94    0.65
   0  -8  -1    2.54    0.50
   0  -8   1    3.03    0.60
   0  -8  -1    2.58    0.50
   0  -8   1    3.19    0.70
   0   8  -1    2.89    0.41
   0   8  -1    3.23    0.38
   0   8   1    2.97    0.40
   0   8   1    2.51    0.24
   0   8   1    2.21    0.25
   2  -8   1    0.36    0.35
  -2  -8  -1    0.56    0.33
   2  -8   1    1.28    0.40
   2  -8   1    0.14    0.26
  -2  -8  -1    0.96    0.40
  -2  -8  -1    0.78    0.60
   2  -8   1    0.61    0.42
  -2  -8  -1    1.14    0.37
  -2  -8  -1    0.57    0.38
  -2  -8  -1    1.27    0.38
   2  -8   1    0.96    0.41
   2   8   1    0.93    0.27
  -2   8  -1    0.82    0.26
   2   8   1    0.40    0.17
   2   8   1    0.66    0.16
  -2   8  -1    1.16    0.23
  -4  -8  -1    0.16    0.29
   4  -8   1    0.07    0.32
   4  -8   1    0.06    0.29
   4  -8   1    0.02    0.21
  -4  -8  -1    0.13    0.20
   4  -8   1    0.16    0.25
  -4  -8  -1   -0.06    0.26
  -4  -8  -1    0.04    0.21
   4  -8   1    0.02    0.32
  -4  -8  -1    0.07    0.26
   4  -8   1    0.14    0.27
   4   8   1    0.13    0.13
  -4   8  -1    0.05    0.19
   4   8   1    0.02    0.14
   4   8   1   -0.09    0.20
  -4   8  -1    0.00    0.11
  -6  -8  -1    0.08    0.26
  -6  -8  -1   -0.13    0.26
  -6  -8  -1    0.05    0.17
   6  -8   1    0.09    0.24
  -6  -8  -1   -0.01    0.21
   6  -8   1    0.07    0.24
   6  -8   1    0.04    0.24
   6  -8   1   -0.05    0.20
   6  -8   1    0.03    0.32
  -6  -8  -1    0.20    0.23
  -6  -8  -1    0.61    0.39
   6  -8   1    0.23    0.27
   6   8   1    0.10    0.20
  -6   8  -1   -0.08    0.17
   6   8   1    0.15    0.17
   6   8   1    0.05    0.13
   8  -8   1    0.37    0.31
   8  -8   1    0.38    0.31
   8  -8   1    0.30    0.39
  -8  -8  -1    0.24    0.23
   8  -8   1    0.22    0.26
  -8  -8  -1    0.18    0.29
  -8  -8  -1    0.28    0.36
   8  -8   1    0.50    0.33
  -8  -8  -1    0.17    0.34
  -8  -8  -1    0.12    0.22
   8  -8   1    0.19    0.28
  -8   8  -1    0.38    0.26
   8   8   1    0.25    0.19
   8   8   1    0.49    0.17
   8   8   1    0.31    0.24
  10  -8   1    0.30    0.28
  10  -8   1    0.68    0.47
 -10  -8  -1    0.21    0.25
  10  -8   1    0.53    0.35
 -10  -8  -1    0.39    0.36
  10  -8   1    0.11    0.27
  10  -8   1    0.40    0.36
 -10  -8  -1    0.27    0.30
  10  -8   1    0.66    0.36
 -10  -8  -1    0.51    0.28
  10   8   1    0.30    0.26
  10   8   1    0.61    0.19
  10   8   1    0.43    0.24
 -10   8  -1    0.71    0.29
  12  -8   1    0.33    0.32
 -12  -8  -1    0.03    0.21
 -12  -8  -1    0.02    0.31
  12  -8   1    0.06    0.23
 -12  -8  -1    0.05    0.25
  12  -8   1    0.28    0.39
  12  -8   1    0.17    0.28
  12  -8   1   -0.08    0.27
 -12  -8  -1    0.00    0.21
  12   8   1    0.26    0.25
 -12   8  -1    0.07    0.21
  12   8   1    0.31    0.18
  14  -8   1    2.06    0.53
 -14  -8  -1    2.06    0.47
  14  -8   1    1.52    0.46
 -14  -8  -1    1.78    0.40
  14  -8   1    1.84    0.50
 -14  -8  -1    0.63    0.39
 -14  -8  -1    0.99    0.43
  14  -8   1    0.57    0.50
  14  -8   1    1.17    0.44
 -14   8  -1    1.13    0.32
  14   8   1    1.24    0.37
  14   8   1    1.84    0.30
  16  -8   1    0.76    0.37
  16  -8   1    1.20    0.63
  16  -8   1    0.85    0.42
 -16  -8  -1    1.24    0.51
 -16  -8  -1    1.89    0.41
 -16  -8  -1    1.37    0.48
 -16  -8  -1    1.57    0.44
  16  -8   1    1.02    0.43
  16  -8   1    0.82    0.40
  16   8   1    1.30    0.40
  16   8   1    1.45    0.28
 -16   8  -1    1.18    0.32
 -18  -8  -1    0.56    0.34
  18  -8   1    0.13    0.30
  18  -8   1    0.67    0.38
  18  -8   1    0.55    0.35
 -18  -8  -1    0.22    0.38
 -18  -8  -1    0.10    0.28
  18  -8   1    0.09    0.42
  18  -8   1    0.76    0.42
  18   8   1    0.38    0.22
  18   8   1    0.36    0.32
 -18   8  -1    0.56    0.28
  20  -8   1    0.18    0.32
 -20  -8  -1   -0.11    0.33
 -20  -8  -1    0.00    0.30
  20  -8   1    0.17    0.34
  20  -8   1    0.29    0.46
 -20  -8  -1    0.08    0.26
  20  -8   1    0.21    0.32
  20  -8   1   -0.09    0.31
  20   8   1    0.01    0.20
 -20   8  -1    0.16    0.26
  20   8   1    0.19    0.30
 -22  -8  -1    0.75    0.42
 -22  -8  -1    0.62    0.48
  22  -8   1    1.73    0.54
  22  -8   1    1.17    0.49
  22  -8   1    1.33    0.51
  22  -8   1    1.62    0.51
  22  -8   1    0.50    0.54
 -22  -8  -1    1.81    0.50
  22   8   1    0.97    0.39
  22   8   1    1.12    0.33
 -22   8  -1    1.11    0.35
  24  -8   1    0.31    0.38
 -24  -8  -1    0.44    0.35
  24  -8   1    0.32    0.40
 -24  -8  -1    0.20    0.42
  24  -8   1    0.13    0.40
 -24  -8  -1    0.18    0.35
  24  -8   1    0.56    0.55
 -24   8  -1    0.16    0.27
  24   8   1    0.05    0.24
  24   8   1    0.00    0.32
 -26  -8  -1    0.14    0.32
  26  -8   1    0.18    0.50
 -26  -8  -1   -0.01    0.42
 -26  -8  -1    0.09    0.32
  26  -8   1   -0.07    0.31
  26  -8   1   -0.03    0.33
  26  -8   1   -0.12    0.36
  26   8   1   -0.22    0.30
 -26   8  -1   -0.11    0.27
  26   8   1   -0.04    0.25
  28  -8   1    0.59    0.45
  28  -8   1    1.19    0.58
 -28  -8  -1    0.86    0.42
  28  -8   1    0.87    0.49
 -28  -8  -1    0.87    0.51
 -28  -8  -1    0.90    0.60
  28   8   1    0.42    0.33
 -28   8  -1    0.42    0.36
  28   8   1    0.87    0.47
 -19  -9   1    0.00    0.33
  19  -9  -1   -0.09    0.33
  19  -9  -1   -0.04    0.34
 -19  -9   1   -0.26    0.42
  19  -9  -1    0.20    0.35
  19  -9  -1    0.16    0.51
 -19  -9   1   -0.13    0.35
  19  -9  -1   -0.15    0.31
  19   9  -1   -0.05    0.32
  19   9  -1   -0.09    0.27
 -17  -9   1    1.76    0.56
 -17  -9   1    1.74    0.54
  17  -9  -1    1.09    0.50
  17  -9  -1    1.11    0.62
  17  -9  -1    1.02    0.43
  17  -9  -1    1.81    0.63
  17  -9  -1    1.22    0.60
  17  -9  -1    1.07    0.51
 -17  -9   1    1.15    0.62
  17   9  -1    1.06    0.36
  17   9  -1    1.93    0.48
 -15  -9   1    1.78    0.51
  15  -9  -1    2.22    0.66
  15  -9  -1    0.73    0.45
  15  -9  -1    3.13    0.72
 -15  -9   1    2.03    0.64
 -15  -9   1    0.98    0.44
  15  -9  -1    2.08    0.55
  15  -9  -1    1.21    0.46
 -15  -9   1    1.83    0.65
  15  -9  -1    1.91    0.71
  15   9  -1    2.30    0.42
  15   9  -1    1.53    0.43
 -13  -9   1    0.57    0.53
  13  -9  -1    0.26    0.47
  13  -9  -1    0.00    0.36
  13  -9  -1    0.43    0.45
 -13  -9   1    0.58    0.37
  13  -9  -1    0.70    0.39
  13  -9  -1    0.28    0.34
 -13  -9   1    0.17    0.38
  13  -9  -1    0.33    0.34
 -13  -9   1    0.21    0.32
  13   9  -1    0.45    0.29
  13   9  -1    0.73    0.35
  11  -9  -1    1.48    0.60
 -11  -9   1    1.41    0.61
  11  -9  -1    1.15    0.49
 -11  -9   1    1.86    0.57
  11  -9  -1    0.99    0.44
 -11  -9   1    1.45    0.45
 -11  -9   1    1.30    0.45
  11  -9  -1    1.23    0.42
  11  -9  -1    1.39    0.48
  11  -9  -1    1.01    0.53
  11   9  -1    1.42    0.35
  11   9  -1    2.28    0.46
  -9  -9   1    0.62    0.43
   9  -9  -1    0.25    0.34
   9  -9  -1    1.07    0.57
   9  -9  -1    0.43    0.34
   9  -9  -1    0.85    0.50
  -9  -9   1    0.19    0.32
   9  -9  -1    0.70    0.46
  -9  -9   1    0.35    0.48
  -9  -9   1    0.70    0.39
   9  -9  -1    0.94    0.45
   9   9  -1    0.73    0.33
   9   9  -1    0.40    0.27
   7  -9  -1    1.57    0.59
  -7  -9   1    1.33    0.46
  -7  -9   1    0.70    0.46
  -7  -9   1    0.54    0.51
   7  -9  -1    0.44    0.34
   7  -9  -1    0.48    0.38
   7  -9  -1    1.02    0.54
  -7  -9   1    1.49    0.45
   7  -9  -1    0.45    0.38
   7   9  -1    0.97    0.34
   7   9  -1    0.40    0.26
   5  -9  -1    2.36    0.53
   5  -9  -1    1.92    0.53
  -5  -9   1    1.13    0.45
  -5  -9   1    1.85    0.51
  -5  -9   1    1.11    0.51
   5  -9  -1    1.01    0.52
   5  -9  -1    1.38    0.53
  -5  -9   1    1.73    0.64
   5  -9  -1    2.71    0.69
   5   9  -1    1.18    0.34
   5   9  -1    1.59    0.37
   3  -9  -1    0.11    0.36
  -3  -9   1   -0.16    0.29
  -3  -9   1   -0.02    0.26
  -3  -9   1   -0.06    0.27
  -3  -9   1   -0.02    0.37
   3  -9  -1    0.17    0.41
   3  -9  -1    0.11    0.28
   3  -9  -1   -0.01    0.29
   3   9  -1    0.00    0.22
   3   9  -1    0.07    0.25
  -3   9   1    0.14    0.20
  -1  -9   1    0.50    0.42
   1  -9  -1    0.39    0.35
   1  -9  -1    0.46    0.46
  -1  -9   1    0.35    0.45
  -1  -9   1    0.57    0.37
   1  -9  -1    0.37    0.30
   1  -9  -1    0.38    0.39
  -1  -9   1    0.22    0.31
   1   9  -1    0.11    0.21
   1   9  -1    0.23    0.25
  -1   9   1    0.55    0.26
   1  -9   1    0.18    0.41
   1  -9   1    0.02    0.32
   1  -9   1    0.17    0.30
  -1  -9  -1    0.25    0.41
   1  -9   1   -0.04    0.26
  -1  -9  -1    0.29    0.36
  -1  -9  -1   -0.04    0.25
  -1  -9  -1    0.01    0.23
   1   9   1    0.09    0.23
  -1   9  -1   -0.02    0.23
  -1   9  -1    0.04    0.17
   3  -9   1    1.55    0.50
   3  -9   1    0.57    0.35
  -3  -9  -1    1.19    0.55
   3  -9   1    0.53    0.41
  -3  -9  -1    1.11    0.42
  -3  -9  -1    0.85    0.41
  -3  -9  -1    1.61    0.56
   3  -9   1    1.37    0.63
   3   9   1    1.31    0.35
  -3   9  -1    1.17    0.32
  -5  -9  -1    0.96    0.51
  -5  -9  -1    0.54    0.34
   5  -9   1    0.59    0.42
   5  -9   1    0.23    0.32
  -5  -9  -1    0.07    0.28
   5  -9   1    0.25    0.32
  -5  -9  -1    0.33    0.42
   5  -9   1    0.43    0.46
   5   9   1    0.72    0.32
  -5   9  -1    0.41    0.27
   7  -9   1    0.81    0.39
  -7  -9  -1    0.66    0.48
  -7  -9  -1    0.99    0.39
  -7  -9  -1    0.67    0.45
   7  -9   1    0.73    0.49
   7  -9   1    1.01    0.47
  -7  -9  -1    1.01    0.41
   7  -9   1    1.22    0.63
   7  -9   1    1.22    0.48
   7   9   1    1.37    0.39
  -7   9  -1    0.90    0.32
   9  -9   1    0.76    0.40
   9  -9   1    1.28    0.53
  -9  -9  -1    0.50    0.46
   9  -9   1    0.39    0.41
  -9  -9  -1    0.32    0.31
   9  -9   1    0.16    0.34
  -9  -9  -1    0.43    0.32
   9  -9   1    0.19    0.47
   9  -9   1    0.64    0.41
  -9  -9  -1    0.21    0.34
   9   9   1    0.09    0.27
  -9   9  -1    0.52    0.31
 -11  -9  -1    0.77    0.46
 -11  -9  -1    0.53    0.36
  11  -9   1    0.33    0.41
  11  -9   1    0.37    0.36
  11  -9   1    0.52    0.43
  11  -9   1    0.53    0.43
  11  -9   1    0.51    0.42
 -11  -9  -1    0.31    0.42
  11  -9   1    0.97    0.58
 -11  -9  -1    0.53    0.34
 -11   9  -1    0.65    0.31
  11   9   1    0.70    0.35
  13  -9   1    0.61    0.58
  13  -9   1    0.02    0.32
 -13  -9  -1   -0.09    0.26
  13  -9   1    0.22    0.38
 -13  -9  -1    0.38    0.33
  13  -9   1    0.16    0.33
 -13  -9  -1    0.39    0.45
  13  -9   1    0.20    0.40
  13  -9   1    0.65    0.41
 -13  -9  -1    0.08    0.36
  13   9   1    0.36    0.33
 -13   9  -1    0.04    0.25
 -15  -9  -1    4.79    0.94
  15  -9   1    7.24    0.97
  15  -9   1    7.90    1.01
  15  -9   1    4.69    0.80
  15  -9   1    5.80    0.99
 -15  -9  -1    6.58    0.75
 -15  -9  -1    5.97    1.00
 -15  -9  -1    6.12    0.81
  15  -9   1    6.20    1.10
  15   9   1    7.61    0.86
 -15   9  -1    5.59    0.60
 -17  -9  -1    4.85    0.74
 -17  -9  -1    3.89    0.80
  17  -9   1    4.91    0.87
  17  -9   1    2.68    0.82
  17  -9   1    2.68    0.68
 -17  -9  -1    3.29    0.79
  17  -9   1    4.16    0.77
  17   9   1    3.73    0.66
  19  -9   1    0.95    0.50
  19  -9   1    0.85    0.47
  19  -9   1    1.10    0.67
  19  -9   1    0.32    0.40
 -19  -9  -1    0.78    0.51
  19  -9   1    0.70    0.49
 -19  -9  -1    0.34    0.52
 -19  -9  -1    0.64    0.39
 -19   9  -1    0.05    0.38
  19   9   1    0.78    0.46
  50   0  -2    0.92    0.47
  50   0  -2    0.91    0.47
  50   0  -2    0.77    0.46
 -50   0   2    0.65    0.67
 -50   0   2    0.22    0.36
 -50   0   2    0.93    0.56
 -48   0   2    0.13    0.34
 -48   0   2    0.15    0.39
 -48   0   2   -0.05    0.51
  48   0  -2    0.06    0.31
  48   0  -2   -0.07    0.30
  48   0  -2   -0.06    0.28
 -46   0   2    0.57    0.56
  46   0  -2    0.25    0.31
  46   0  -2    0.04    0.25
 -46   0   2    0.49    0.41
 -46   0   2    0.22    0.29
  46   0  -2    0.45    0.33
  44   0  -2    6.31    0.88
 -44   0   2    6.29    1.13
  44   0  -2    6.27    0.80
 -44   0   2    6.33    0.87
  44   0  -2    7.86    0.91
 -44   0   2    4.49    0.73
 -42   0   2    0.41    0.30
  42   0  -2    0.17    0.25
  42   0  -2    0.60    0.34
  42   0  -2    0.22    0.26
 -42   0   2    0.21    0.28
 -42   0   2    0.07    0.40
 -40   0   2    0.60    0.46
 -40   0   2    0.39    0.30
 -40   0   2    0.39    0.28
  40   0  -2    0.31    0.26
  40   0  -2    0.24    0.24
  40   0  -2    0.10    0.19
 -38   0   2    0.42    0.38
 -38   0   2    1.57    0.40
 -38   0   2    1.43    0.39
  38   0  -2    1.51    0.39
  38   0  -2    1.70    0.42
  38   0  -2    1.16    0.33
  36   0  -2    8.55    0.70
 -36   0   2    9.16    0.78
 -36   0   2    9.45    0.76
 -36   0   2   10.25    1.20
  36   0  -2    8.04    0.83
  36   0  -2    8.29    0.86
  34   0  -2   -0.07    0.13
  34   0  -2    0.09    0.16
 -34   0   2    0.20    0.31
  34   0  -2   -0.02    0.15
 -34   0   2    0.04    0.14
  34   0  -2    0.01    0.21
 -34   0   2    0.09    0.18
  32   0  -2    0.59    0.25
 -32   0   2    0.33    0.21
  32   0  -2    0.54    0.27
  32   0  -2    0.88    0.29
 -32   0   2    0.98    0.29
 -32   0   2    0.39    0.31
  32   0  -2    0.47    0.22
 -30   0   2    0.17    0.16
  30   0  -2    0.13    0.15
  30   0  -2    0.10    0.14
 -30   0   2    0.07    0.16
 -30   0   2    0.18    0.24
  30   0  -2   -0.13    0.11
  30   0  -2    0.11    0.19
  28   0  -2   -0.02    0.16
 -28   0   2    0.15    0.15
  28   0  -2    0.25    0.16
  28   0  -2    0.22    0.17
 -28   0   2    0.18    0.16
  28   0  -2    0.17    0.15
  28   0  -2    0.19    0.29
 -28   0   2    0.19    0.22
  26   0  -2    0.12    0.20
 -26   0   2    0.64    0.22
 -26   0   2    0.50    0.26
  26   0  -2    0.66    0.20
 -26   0   2    0.81    0.23
  26   0  -2    0.89    0.23
  26   0  -2    0.94    0.27
  26   0  -2    0.32    0.17
  24   0  -2   40.25    1.85
  24   0  -2   41.45    1.68
  24   0  -2   42.06    1.64
 -24   0   2   40.56    1.64
  24   0  -2   40.38    1.64
  24   0  -2   41.24    1.63
 -24   0   2   45.36    1.94
 -24   0   2   40.78    1.64
  24   0  -2   40.05    1.63
 -24   0   2   39.80    1.66
 -24   0   2   40.13    1.59
  22   0  -2   21.91    1.00
 -22   0   2   21.92    1.01
  22   0  -2   21.34    0.99
 -22   0   2   20.71    0.96
 -22   0   2   20.52    0.99
 -22   0   2   21.86    1.03
  22   0  -2   21.93    1.18
  22   0  -2   21.33    1.00
  22   0  -2   22.02    1.00
 -22   0   2   24.90    1.25
  22   0  -2   21.74    1.03
  20   0  -2   22.65    1.03
 -20   0   2   24.22    1.02
  20   0  -2   25.44    1.06
  20   0  -2   22.15    1.18
  20   0  -2   23.73    1.07
 -20   0   2   25.00    1.05
 -20   0   2   24.08    1.05
  20   0  -2   24.23    1.04
  20   0  -2   23.77    1.04
 -20   0   2   24.56    1.08
 -20   0   2   24.31    1.24
  18   0  -2   12.71    0.68
 -18   0   2   14.53    0.85
  18   0  -2   14.53    0.72
 -18   0   2   13.92    0.71
  18   0  -2   13.65    0.68
  18   0  -2   13.91    0.69
  18   0  -2   15.39    0.71
 -18   0   2   14.02    0.69
 -18   0   2   13.38    0.68
  18   0  -2   12.53    0.79
 -18   0   2   13.76    0.67
  16   0  -2    0.07    0.11
 -16   0   2   -0.03    0.06
  16   0  -2   -0.01    0.07
  16   0  -2   -0.07    0.05
 -16   0   2   -0.02    0.07
 -16   0   2    0.07    0.08
 -16   0   2   -0.02    0.06
 -16   0   2   -0.06    0.08
  16   0  -2    0.01    0.07
  16   0  -2    0.00    0.07
 -14   0   2    6.08    0.37
 -14   0   2    6.74    0.40
 -14   0   2    5.88    0.36
 -14   0   2    6.20    0.47
  14   0  -2    5.33    0.35
  14   0  -2    5.42    0.38
  14   0  -2    5.84    0.36
 -14   0   2    5.76    0.35
  14   0  -2    6.33    0.38
  14   0  -2    6.20    0.46
 -12   0   2   13.60    0.57
 -12   0   2   13.94    0.62
 -12   0   2   12.99    0.57
 -12   0   2   14.06    0.60
  12   0  -2   13.41    0.68
  12   0  -2   13.26    0.58
  12   0  -2   13.32    0.59
  12   0  -2   13.27    0.58
  12   0  -2   13.02    0.61
 -12   0   2   11.99    0.66
 -10   0   2    5.08    0.28
  10   0  -2    6.07    0.38
 -10   0   2    4.71    0.35
 -10   0   2    5.80    0.31
  10   0  -2    5.43    0.31
 -10   0   2    4.78    0.30
  10   0  -2    4.86    0.28
  10   0  -2    5.60    0.30
  10   0  -2    4.13    0.28
 -10   0   2    5.06    0.28
  -8   0   2    6.11    0.29
   8   0  -2    6.31    0.31
   8   0  -2    6.50    0.30
   8   0  -2    6.56    0.30
  -8   0   2    6.09    0.29
  -8   0   2    5.98    0.30
   8   0  -2    5.82    0.32
  -8   0   2    5.24    0.34
   8   0  -2    6.28    0.36
  -8   0   2    5.80    0.32
  -6   0   2  192.51    5.63
   6   0  -2  193.01    5.63
   6   0  -2  191.85    5.70
   6   0  -2  185.45    5.72
  -6   0   2  193.16    5.73
   6   0  -2  187.04    5.64
   6   0  -2  190.87    5.65
  -6   0   2  187.57    5.69
  -6   0   2  189.15    5.63
  -4   0   2  294.63    8.62
   4   0  -2  290.40    8.62
   4   0  -2  289.89    8.53
  -4   0   2  291.23    8.53
   2   0  -2   15.30    0.52
   2   0  -2   15.79    0.53
   2   0  -2   16.18    0.58
   2   0  -2   15.45    0.56
   2   0  -2   16.23    0.48
   2   0  -2   16.07    0.59
  -2   0   2   15.50    0.58
   0   0  -2   96.39    2.90
   0   0  -2   97.31    2.92
   0   0  -2   98.14    2.85
   0   0   2   96.87    2.93
   0   0  -2   98.77    2.92
   0   0   2   95.53    2.89
   0   0   2   92.45    2.86
   0   0   2  100.31    2.95
   0   0  -2   99.00    2.94
   2   0   2   14.39    0.51
  -2   0  -2   14.68    0.49
   2   0   2   14.81    0.51
   2   0   2   14.73    0.49
   2   0   2   13.99    0.56
  -2   0  -2   14.07    0.51
   2   0   2   14.81    0.53
   2   0   2   14.73    0.51
  -2   0  -2   15.36    0.53
  -2   0  -2   15.13    0.52
  -2   0  -2   14.66    0.51
  -2   0  -2   14.73    0.57
   4   0   2    1.71    0.13
  -4   0  -2    1.48    0.12
  -4   0  -2    1.48    0.11
  -4   0  -2    1.60    0.13
   4   0   2    1.38    0.11
  -4   0  -2    1.54    0.13
   4   0   2    1.79    0.20
   4   0   2    1.64    0.13
  -4   0  -2    1.49    0.12
   4   0   2    1.67    0.13
  -4   0  -2    1.61    0.19
   4   0   2    1.68    0.11
   6   0   2   34.02    1.08
   6   0   2   33.36    1.11
  -6   0  -2   28.72    1.10
   6   0   2   33.30    1.11
  -6   0  -2   32.84    1.22
  -6   0  -2   33.13    1.12
  -6   0  -2   33.70    1.07
   6   0   2   33.19    1.20
   6   0   2   35.12    1.10
  -6   0  -2   33.10    1.11
   8   0   2    0.67    0.11
   8   0   2    0.56    0.14
  -8   0  -2    1.04    0.18
   8   0   2    0.57    0.11
  -8   0  -2    0.66    0.12
  -8   0  -2    0.66    0.12
  -8   0  -2    0.63    0.10
   8   0   2    0.65    0.11
   8   0   2    0.79    0.13
   8   0   2    0.65    0.10
  -8   0  -2    0.76    0.12
  -8   0  -2    0.52    0.11
  10   0   2   18.61    0.74
 -10   0  -2   18.29    0.76
 -10   0  -2   17.27    0.73
  10   0   2   18.46    0.74
 -10   0  -2   18.02    0.74
  10   0   2   18.46    0.69
 -10   0  -2   18.47    0.74
  10   0   2   18.58    0.74
 -10   0  -2   19.00    0.69
  10   0   2   17.11    0.83
 -10   0  -2   18.33    0.86
  12   0   2   14.34    0.66
  12   0   2   14.41    0.76
 -12   0  -2   15.49    0.66
 -12   0  -2   14.99    0.60
 -12   0  -2   13.98    0.65
 -12   0  -2   15.02    0.66
  12   0   2   14.53    0.66
 -12   0  -2   14.86    0.78
  12   0   2   14.71    0.60
  12   0   2   14.24    0.64
 -12   0  -2   14.04    0.66
 -14   0  -2    0.49    0.18
  14   0   2    0.17    0.08
 -14   0  -2    0.33    0.11
  14   0   2    0.20    0.10
  14   0   2    0.30    0.16
  14   0   2    0.23    0.10
 -14   0  -2    0.63    0.16
 -14   0  -2    0.39    0.11
 -14   0  -2    0.39    0.13
  14   0   2    0.18    0.11
 -14   0  -2    0.53    0.15
 -16   0  -2    3.92    0.28
 -16   0  -2    3.45    0.46
  16   0   2    4.24    0.34
  16   0   2    3.62    0.32
  16   0   2    3.93    0.33
 -16   0  -2    4.25    0.34
 -16   0  -2    3.19    0.35
 -16   0  -2    4.15    0.42
  16   0   2    4.84    0.55
 -16   0  -2    4.71    0.36
  16   0   2    3.89    0.28
  18   0   2    7.36    0.50
  18   0   2    7.69    0.62
  18   0   2    8.00    0.53
 -18   0  -2    7.99    0.50
 -18   0  -2    7.75    0.53
  18   0   2    8.58    0.46
 -18   0  -2    7.66    0.50
 -18   0  -2    8.15    0.45
  18   0   2    7.93    0.52
 -18   0  -2    8.36    0.65
 -18   0  -2    8.34    0.52
  18   0   2    9.04    0.53
  20   0   2    1.57    0.28
 -20   0  -2    1.66    0.30
 -20   0  -2    1.51    0.27
 -20   0  -2    1.19    0.32
  20   0   2    1.28    0.27
  20   0   2    1.05    0.22
  20   0   2    0.78    0.26
 -20   0  -2    1.39    0.25
  20   0   2    1.29    0.25
  20   0   2    1.42    0.22
 -20   0  -2    1.00    0.19
 -20   0  -2    2.19    0.32
  22   0   2    0.09    0.20
  22   0   2    0.68    0.21
  22   0   2    0.33    0.17
  22   0   2    0.33    0.18
 -22   0  -2    0.00    0.15
  22   0   2    0.51    0.15
  22   0   2    0.21    0.14
 -22   0  -2    0.33    0.18
 -22   0  -2    0.11    0.11
 -22   0  -2    0.39    0.18
 -22   0  -2    0.20    0.15
 -24   0  -2    0.07    0.20
  24   0   2    0.17    0.14
 -24   0  -2    0.24    0.16
  24   0   2    0.04    0.09
 -24   0  -2    0.17    0.14
  24   0   2    0.10    0.15
  24   0   2    0.10    0.13
  26   0   2    0.58    0.24
  26   0   2    1.05    0.23
 -26   0  -2    1.08    0.36
  26   0   2    1.16    0.27
 -26   0  -2    0.83    0.23
 -26   0  -2    0.47    0.22
 -28   0  -2    3.52    0.66
 -28   0  -2    6.63    0.69
  28   0   2    5.56    0.45
  28   0   2    5.29    0.60
 -28   0  -2    5.04    0.60
  30   0   2    3.85    0.55
 -30   0  -2    4.54    0.57
 -30   0  -2    5.01    0.62
 -30   0  -2    3.71    0.67
  30   0   2    5.03    0.52
 -32   0  -2    8.33    0.70
 -32   0  -2    7.42    1.01
  32   0   2    8.38    0.61
  32   0   2    8.56    0.70
 -32   0  -2    9.39    0.74
 -34   0  -2    3.13    0.71
 -34   0  -2    3.75    0.57
  34   0   2    4.06    0.60
 -34   0  -2    2.38    0.44
  34   0   2    3.69    0.48
 -36   0  -2    2.28    0.49
  36   0   2    2.12    0.39
  36   0   2    2.22    0.46
 -36   0  -2    2.12    0.60
 -36   0  -2    2.41    0.49
  38   0   2   16.30    0.98
 -38   0  -2   15.96    1.11
 -38   0  -2   14.94    1.08
 -38   0  -2   17.56    1.48
 -40   0  -2    2.03    0.48
  40   0   2    3.35    0.59
 -40   0  -2    2.79    0.56
  40   0   2    1.63    0.39
 -40   0  -2    1.31    0.61
 -42   0  -2    9.07    1.37
 -42   0  -2    8.13    0.96
 -42   0  -2   10.07    1.07
  42   0   2    7.16    0.79
 -44   0  -2    0.22    0.49
  44   0   2   -0.09    0.22
  44   0   2   -0.06    0.27
 -44   0  -2   -0.07    0.30
 -44   0  -2   -0.05    0.22
 -46   0  -2    0.62    0.43
 -46   0  -2    0.74    0.59
  46   0   2    0.64    0.34
 -46   0  -2    1.05    0.46
  46   0   2    0.32    0.33
 -48   0  -2    7.46    1.31
 -48   0  -2    9.14    1.11
  48   0   2    7.54    1.01
 -48   0  -2    8.58    1.07
  48   0   2    9.10    0.95
 -51  -1   2    1.02    0.50
  51  -1  -2    1.03    0.49
 -51   1   2    0.50    0.41
 -49  -1   2    0.07    0.41
 -49  -1   2   -0.08    0.30
  49  -1  -2    0.02    0.35
  49  -1  -2   -0.13    0.33
  49  -1  -2   -0.15    0.29
 -49  -1   2   -0.19    0.52
  49   1  -2    0.11    0.34
 -49   1   2   -0.08    0.28
  49   1  -2    0.13    0.34
  49   1  -2   -0.02    0.31
 -49   1   2   -0.21    0.38
 -49   1   2    0.11    0.56
  47  -1  -2    0.53    0.39
 -47  -1   2    0.50    0.38
  47  -1  -2    0.45    0.33
 -47  -1   2    0.76    0.44
 -47  -1   2    0.13    0.50
  47  -1  -2    0.17    0.33
  47   1  -2    0.40    0.36
  47   1  -2    0.38    0.36
 -47   1   2    0.13    0.29
  47   1  -2    0.83    0.40
 -47   1   2    1.13    0.51
 -47   1   2    0.70    0.68
  45  -1  -2    0.10    0.29
 -45  -1   2   -0.11    0.29
  45  -1  -2   -0.08    0.24
  45  -1  -2   -0.08    0.25
 -45  -1   2   -0.01    0.42
 -45  -1   2   -0.14    0.22
 -45   1   2   -0.06    0.34
  45   1  -2   -0.01    0.24
 -45   1   2   -0.05    0.26
 -45   1   2    0.68    0.59
  45   1  -2   -0.11    0.24
  45   1  -2   -0.06    0.22
  43  -1  -2    0.04    0.22
 -43  -1   2    0.19    0.31
  43  -1  -2    0.11    0.27
  43  -1  -2   -0.02    0.24
 -43  -1   2   -0.03    0.37
 -43  -1   2   -0.06    0.23
 -43   1   2   -0.05    0.24
  43   1  -2   -0.03    0.23
  43   1  -2    0.10    0.27
 -43   1   2    0.22    0.40
  43   1  -2   -0.06    0.21
 -43   1   2    0.08    0.28
 -41  -1   2    5.35    0.75
 -41  -1   2    3.97    0.86
  41  -1  -2    5.26    0.72
  41  -1  -2    5.44    0.75
 -41  -1   2    4.53    0.69
  41  -1  -2    4.40    0.67
 -41   1   2    7.32    0.87
  41   1  -2    4.59    0.62
 -41   1   2    5.72    1.01
  41   1  -2    4.67    0.71
  41   1  -2    6.05    0.81
 -41   1   2    6.88    0.87
  39  -1  -2    0.35    0.26
  39  -1  -2    0.91    0.33
 -39  -1   2    0.64    0.32
  39  -1  -2    1.32    0.36
 -39  -1   2    1.22    0.36
 -39  -1   2    1.09    0.57
 -39   1   2    0.20    0.36
  39   1  -2    1.03    0.33
  39   1  -2    0.72    0.35
 -39   1   2    1.28    0.39
  39   1  -2    1.33    0.35
 -39   1   2    0.62    0.30
  37  -1  -2    0.18    0.23
 -37  -1   2    0.25    0.23
  37  -1  -2    0.20    0.21
  37  -1  -2    0.25    0.22
 -37  -1   2    0.33    0.29
 -37  -1   2    0.15    0.29
  37   1  -2    0.16    0.21
 -37   1   2    0.27    0.27
  37   1  -2   -0.32    0.18
  37   1  -2    0.34    0.26
 -37   1   2    0.08    0.31
 -37   1   2    0.06    0.19
  35  -1  -2    0.28    0.20
  35  -1  -2    0.07    0.19
  35  -1  -2   -0.03    0.22
  35  -1  -2    0.03    0.17
 -35  -1   2    0.04    0.16
 -35  -1   2    0.07    0.18
 -35  -1   2   -0.06    0.22
  35   1  -2   -0.07    0.15
 -35   1   2    0.10    0.27
 -35   1   2    0.10    0.22
  35   1  -2   -0.01    0.16
 -35   1   2    0.26    0.23
  35   1  -2    0.00    0.18
  33  -1  -2    0.72    0.27
 -33  -1   2    0.80    0.29
  33  -1  -2    0.41    0.26
 -33  -1   2    0.51    0.35
  33  -1  -2    0.28    0.22
  33  -1  -2    0.98    0.30
 -33  -1   2    0.53    0.23
 -33   1   2    0.33    0.20
  33   1  -2    0.23    0.21
  33   1  -2    0.54    0.23
 -33   1   2    0.96    0.41
 -33   1   2    0.88    0.30
  33   1  -2    0.57    0.25
  31  -1  -2    2.24    0.41
  31  -1  -2    2.22    0.42
 -31  -1   2    2.13    0.52
 -31  -1   2    3.15    0.48
 -31  -1   2    3.06    0.48
  31  -1  -2    3.19    0.46
  31  -1  -2    2.38    0.42
 -31   1   2    3.00    0.47
  31   1  -2    1.63    0.32
  31   1  -2    3.17    0.48
 -31   1   2    2.21    0.50
  31   1  -2    2.13    0.38
 -31   1   2    2.29    0.40
  31   1  -2    2.49    0.44
  29  -1  -2    0.90    0.23
 -29  -1   2    0.75    0.25
  29  -1  -2    1.30    0.31
  29  -1  -2    1.13    0.29
  29  -1  -2    0.60    0.25
 -29  -1   2    0.63    0.32
 -29  -1   2    0.76    0.26
  29  -1  -2    0.45    0.30
  29   1  -2    0.99    0.27
  29   1  -2    0.85    0.28
 -29   1   2    0.71    0.33
  29   1  -2    0.98    0.25
 -29   1   2    0.79    0.26
  29   1  -2    0.43    0.24
 -29   1   2    0.78    0.25
  27  -1  -2    3.09    0.43
  27  -1  -2    3.78    0.46
 -27  -1   2    2.39    0.49
  27  -1  -2    3.03    0.43
  27  -1  -2    3.03    0.43
 -27  -1   2    4.13    0.50
  27  -1  -2    3.07    0.55
 -27  -1   2    3.38    0.46
 -27   1   2    3.04    0.42
 -27   1   2    2.39    0.49
  27   1  -2    2.44    0.36
 -27   1   2    2.45    0.38
  27   1  -2    2.99    0.44
  27   1  -2    2.91    0.43
  27   1  -2    2.72    0.42
  25  -1  -2    5.14    0.44
  25  -1  -2    5.23    0.53
 -25  -1   2    5.16    0.69
  25  -1  -2    4.93    0.68
 -25  -1   2    3.65    0.44
 -25  -1   2    5.88    0.49
  25  -1  -2    4.24    0.48
  25  -1  -2    4.35    0.50
 -25   1   2    6.19    0.76
  25   1  -2    5.56    0.60
  25   1  -2    5.70    0.72
 -25   1   2    5.58    0.48
 -25   1   2    5.95    0.57
  25   1  -2    4.15    0.45
  25   1  -2    5.43    0.55
 -25   1   2    5.08    0.53
  25   1  -2    6.90    0.66
 -25   1   2    4.67    0.48
  23  -1  -2   20.07    1.01
  23  -1  -2   19.04    1.12
  23  -1  -2   20.47    0.96
 -23  -1   2   18.47    1.14
 -23  -1   2   19.28    0.95
 -23  -1   2   20.22    0.98
 -23  -1   2   19.12    1.00
 -23  -1   2   20.83    1.00
  23  -1  -2   20.47    0.96
  23  -1  -2   20.81    0.98
  23  -1  -2   20.65    0.97
  23   1  -2   20.60    1.18
 -23   1   2   20.52    0.99
 -23   1   2   19.93    0.96
  23   1  -2   19.60    1.01
 -23   1   2   19.39    0.92
  23   1  -2   20.39    0.98
  23   1  -2   19.37    0.97
 -23   1   2   21.05    1.18
 -23   1   2   19.00    0.95
  23   1  -2   18.88    0.97
  21  -1  -2   15.83    0.82
  21  -1  -2   13.05    0.73
  21  -1  -2   15.88    0.78
 -21  -1   2   11.63    0.74
 -21  -1   2   15.09    0.77
 -21  -1   2   15.48    0.95
 -21  -1   2   14.17    0.75
  21  -1  -2   14.31    0.75
 -21  -1   2   15.75    0.80
  21  -1  -2   13.68    0.74
  21  -1  -2   14.45    0.90
 -21   1   2   14.69    0.75
 -21   1   2   13.85    0.76
  21   1  -2   14.98    0.81
 -21   1   2   15.84    0.78
  21   1  -2   15.71    0.78
  21   1  -2   15.21    0.79
  21   1  -2   14.68    0.93
 -21   1   2   14.40    0.92
  21   1  -2   14.39    0.78
 -21   1   2   14.55    0.72
  19  -1  -2    0.28    0.12
 -19  -1   2    0.83    0.19
  19  -1  -2    0.79    0.18
  19  -1  -2    0.18    0.13
 -19  -1   2    0.22    0.14
  19  -1  -2    0.46    0.14
 -19  -1   2    0.45    0.15
 -19  -1   2    0.24    0.13
  19  -1  -2    0.28    0.18
 -19  -1   2    0.52    0.21
  19  -1  -2    0.46    0.15
  19   1  -2    0.24    0.13
 -19   1   2    0.20    0.16
  19   1  -2    0.48    0.16
 -19   1   2    0.57    0.16
 -19   1   2    0.21    0.12
 -19   1   2    0.38    0.13
 -19   1   2    0.51    0.15
  19   1  -2    0.49    0.15
  19   1  -2    0.23    0.19
  19   1  -2    0.65    0.18
 -17  -1   2   19.62    1.03
  17  -1  -2   19.44    0.86
  17  -1  -2   17.86    0.83
 -17  -1   2   19.37    0.87
 -17  -1   2   20.33    0.89
 -17  -1   2   20.06    0.88
 -17  -1   2   19.73    0.91
  17  -1  -2   20.55    0.86
  17  -1  -2   20.08    0.99
  17  -1  -2   20.12    0.92
  17  -1  -2   18.49    0.84
  17   1  -2   20.46    0.91
  17   1  -2   20.16    0.92
  17   1  -2   18.39    1.00
 -17   1   2   19.59    0.86
 -17   1   2   19.21    0.85
 -17   1   2   20.96    1.03
  17   1  -2   19.61    0.87
  17   1  -2   18.16    0.86
 -17   1   2   20.15    0.83
 -17   1   2   19.78    0.89
 -15  -1   2    1.51    0.28
  15  -1  -2    2.22    0.26
 -15  -1   2    2.55    0.29
 -15  -1   2    2.91    0.31
  15  -1  -2    2.74    0.30
  15  -1  -2    1.68    0.25
  15  -1  -2    2.18    0.26
  15  -1  -2    2.04    0.25
 -15  -1   2    2.26    0.28
 -15  -1   2    2.67    0.32
  15  -1  -2    2.90    0.38
  15   1  -2    2.13    0.28
 -15   1   2    1.73    0.21
  15   1  -2    1.64    0.30
  15   1  -2    3.11    0.33
 -15   1   2    1.91    0.24
  15   1  -2    2.03    0.25
 -15   1   2    1.85    0.30
 -15   1   2    2.23    0.26
  15   1  -2    2.07    0.26
 -15   1   2    2.57    0.30
 -13  -1   2   14.52    0.66
 -13  -1   2   15.33    0.71
  13  -1  -2   15.34    0.71
 -13  -1   2   15.05    0.66
  13  -1  -2   11.81    0.69
  13  -1  -2   14.05    0.64
  13  -1  -2   14.11    0.62
 -13  -1   2   14.60    0.68
  13  -1  -2   14.48    0.63
 -13  -1   2   16.37    0.82
  13  -1  -2   14.25    0.63
 -13   1   2   15.00    0.61
 -13   1   2   15.04    0.67
  13   1  -2   14.49    0.66
  13   1  -2   14.52    0.66
  13   1  -2   14.56    0.68
 -13   1   2   14.07    0.63
 -13   1   2   16.44    0.78
  13   1  -2   15.72    0.71
  13   1  -2   14.23    0.78
 -13   1   2   14.66    0.63
 -11  -1   2    0.30    0.13
 -11  -1   2    0.18    0.09
  11  -1  -2    0.32    0.10
 -11  -1   2    0.62    0.13
  11  -1  -2    0.37    0.09
  11  -1  -2    0.21    0.10
 -11  -1   2    0.40    0.11
  11  -1  -2    0.56    0.11
  11  -1  -2    0.57    0.12
  11  -1  -2    0.48    0.10
 -11  -1   2    0.33    0.10
 -11   1   2    0.42    0.09
  11   1  -2    0.62    0.13
 -11   1   2    0.53    0.12
 -11   1   2    0.28    0.08
  11   1  -2    0.39    0.10
 -11   1   2    0.34    0.09
 -11   1   2    0.61    0.16
  11   1  -2    0.10    0.10
  11   1  -2    0.41    0.11
  11   1  -2    0.40    0.11
  -9  -1   2   32.54    1.16
   9  -1  -2   33.27    1.16
   9  -1  -2   34.62    1.12
  -9  -1   2   32.90    1.30
  -9  -1   2   32.43    1.15
   9  -1  -2   33.24    1.21
   9  -1  -2   33.39    1.12
   9  -1  -2   33.93    1.22
   9  -1  -2   35.76    1.14
  -9  -1   2   32.43    1.19
  -9  -1   2   33.33    1.21
  -9   1   2   32.12    1.21
   9   1  -2   32.80    1.16
  -9   1   2   32.90    1.13
   9   1  -2   32.94    1.19
   9   1  -2   32.58    1.20
   9   1  -2   32.87    1.30
  -9   1   2   33.19    1.09
   9   1  -2   32.48    1.17
  -7  -1   2   50.21    1.68
   7  -1  -2   51.68    1.64
   7  -1  -2   50.99    1.70
   7  -1  -2   50.06    1.67
   7  -1  -2   52.86    1.73
  -7  -1   2   51.13    1.82
   7  -1  -2   50.95    1.61
   7  -1  -2   53.70    1.64
  -7  -1   2   51.65    1.72
  -7  -1   2   54.19    1.67
  -7  -1   2   52.43    1.71
   7  -1  -2   49.52    1.62
  -7   1   2   52.60    1.70
   7   1  -2   51.70    1.70
   7   1  -2   52.26    1.72
  -7   1   2   50.18    1.64
   7   1  -2   52.43    1.71
   7   1  -2   51.18    1.69
   7   1  -2   52.41    1.67
  -7   1   2   49.03    1.62
  -7   1   2   52.63    1.58
   7   1  -2   52.23    1.82
   5  -1  -2    3.94    0.21
   5  -1  -2    4.24    0.21
  -5  -1   2    4.35    0.26
  -5  -1   2    3.88    0.24
  -5  -1   2    4.29    0.26
   5  -1  -2    4.31    0.23
   5  -1  -2    4.32    0.19
   5  -1  -2    4.26    0.25
  -5  -1   2    4.06    0.26
  -5  -1   2    3.64    0.29
   5  -1  -2    3.91    0.17
  -5  -1   2    4.00    0.22
   5   1  -2    4.33    0.23
   5   1  -2    4.23    0.26
  -5   1   2    3.96    0.21
  -5   1   2    4.34    0.22
  -5   1   2    4.04    0.18
   5   1  -2    4.11    0.26
   5   1  -2    3.87    0.24
   5   1  -2    3.70    0.29
   5   1  -2    4.37    0.25
  -3  -1   2    1.95    0.14
  -3  -1   2    2.07    0.17
  -3  -1   2    2.31    0.16
  -3  -1   2    2.13    0.24
  -3  -1   2    2.22    0.18
   3  -1  -2    2.27    0.15
  -3  -1   2    1.49    0.16
   3  -1  -2    1.96    0.15
   3  -1  -2    2.04    0.12
   3  -1  -2    2.21    0.14
   3  -1  -2    2.07    0.10
   3   1  -2    2.16    0.17
   3   1  -2    2.63    0.16
   3   1  -2    1.85    0.16
   3   1  -2    2.16    0.24
  -3   1   2    2.13    0.14
  -3   1   2    2.28    0.14
  -3   1   2    2.24    0.09
   3   1  -2    1.92    0.15
   3   1  -2    2.35    0.17
  -1  -1   2   41.24    1.39
   1  -1  -2   40.50    1.33
  -1  -1   2   42.92    1.42
  -1  -1   2   42.74    1.39
  -1  -1   2   42.78    1.49
   1  -1  -2   41.47    1.35
  -1  -1   2   41.99    1.36
   1  -1  -2   42.21    1.34
  -1  -1   2   43.00    1.38
  -1  -1   2   36.94    1.37
   1   1  -2   43.27    1.37
   1   1  -2   40.45    1.37
   1   1  -2   42.05    1.39
   1   1  -2   46.52    1.38
   1   1  -2   40.16    1.47
  -1   1   2   41.99    1.35
   1   1  -2   42.91    1.39
   1   1  -2   42.24    1.38
  -1  -1  -2   39.92    1.30
  -1  -1  -2   38.37    1.24
  -1  -1  -2   39.90    1.24
   1  -1   2   38.55    1.29
  -1  -1  -2   39.90    1.32
  -1  -1  -2   40.93    1.22
   1  -1   2   39.83    1.33
  -1  -1  -2   40.85    1.28
   1  -1   2   40.08    1.42
  -1   1  -2   38.56    1.39
  -1   1  -2   39.94    1.34
  -1   1  -2   40.39    1.30
   1   1   2   40.43    1.28
  -1   1  -2   41.69    1.33
  -1   1  -2   39.69    1.33
   1   1   2   39.68    1.24
   1   1   2   39.98    1.21
   1   1   2   39.92    1.32
   1   1   2   43.67    1.31
  -1   1  -2   39.42    1.25
  -1   1  -2   40.88    1.34
   3  -1   2  201.74    5.94
  -3  -1  -2  202.26    5.95
   3  -1   2  202.94    5.95
   3  -1   2  202.44    6.00
   3  -1   2  201.61    6.00
  -3  -1  -2  202.48    5.92
   3  -1   2  194.33    5.99
  -3  -1  -2  202.28    5.88
  -3  -1  -2  198.39    5.89
   3  -1   2  196.61    6.10
  -3  -1  -2  201.24    5.85
   3  -1   2  202.54    5.89
  -3  -1  -2  201.93    5.97
  -3  -1  -2  196.34    5.98
  -3   1  -2  197.52    5.88
   3   1   2  180.71    5.89
   3   1   2  201.29    5.97
  -3   1  -2  197.40    5.99
  -3   1  -2  204.24    6.12
  -3   1  -2  198.68    5.94
  -3   1  -2  196.71    5.99
  -3   1  -2  203.13    6.01
   3   1   2  200.72    5.95
   3   1   2  203.37    5.92
   3   1   2  203.81    5.99
   3   1   2  200.63    5.84
   5  -1   2   33.33    1.11
   5  -1   2   32.83    1.04
  -5  -1  -2   33.38    1.09
   5  -1   2   33.30    1.16
  -5  -1  -2   34.66    1.15
   5  -1   2   33.30    1.15
  -5  -1  -2   33.36    1.07
   5  -1   2   31.47    1.15
   5  -1   2   33.35    1.10
   5  -1   2   32.44    1.26
  -5  -1  -2   31.51    1.15
  -5  -1  -2   32.29    1.14
  -5   1  -2   30.88    1.25
  -5   1  -2   32.95    1.15
   5   1   2   33.43    1.06
  -5   1  -2   32.95    1.04
   5   1   2   33.69    1.15
   5   1   2   32.92    1.14
  -5   1  -2   32.07    1.15
   5   1   2   34.53    1.16
   5   1   2   32.91    1.08
   5   1   2   32.39    1.08
  -7  -1  -2  132.71    4.19
  -7  -1  -2  135.61    4.18
   7  -1   2  138.96    4.19
  -7  -1  -2  139.82    4.25
   7  -1   2  138.36    4.40
   7  -1   2  140.21    4.25
   7  -1   2  137.57    4.21
   7  -1   2  135.69    4.12
  -7  -1  -2  136.89    4.30
   7  -1   2  139.35    4.26
   7  -1   2  135.59    4.25
  -7  -1  -2  139.42    4.25
  -7   1  -2  137.51    4.22
  -7   1  -2  137.81    4.25
   7   1   2  141.98    4.19
   7   1   2  137.55    4.26
  -7   1  -2  136.42    4.26
  -7   1  -2  142.04    4.26
  -7   1  -2  135.80    4.40
   7   1   2  146.95    4.18
   7   1   2  138.82    4.29
  -9  -1  -2    0.71    0.14
  -9  -1  -2    0.55    0.11
  -9  -1  -2    0.46    0.11
   9  -1   2    0.45    0.11
   9  -1   2    0.59    0.17
  -9  -1  -2    0.47    0.12
   9  -1   2    0.44    0.12
   9  -1   2    0.59    0.09
   9  -1   2    0.42    0.10
  -9  -1  -2    0.50    0.14
   9   1   2    0.69    0.12
   9   1   2    0.49    0.10
  -9   1  -2    0.61    0.13
   9   1   2    0.49    0.05
   9   1   2    0.62    0.13
  -9   1  -2    0.68    0.13
  -9   1  -2    0.53    0.12
  -9   1  -2    0.44    0.15
   9   1   2    0.54    0.14
  -9   1  -2    0.48    0.12
 -11  -1  -2    8.18    0.44
 -11  -1  -2    8.64    0.48
 -11  -1  -2    8.23    0.43
  11  -1   2    8.41    0.44
  11  -1   2    8.13    0.45
  11  -1   2    9.05    0.49
 -11  -1  -2    9.10    0.48
  11  -1   2    8.81    0.57
  11  -1   2    8.63    0.46
 -11  -1  -2    8.78    0.55
  11   1   2    8.85    0.45
 -11   1  -2    8.91    0.46
  11   1   2    8.21    0.33
  11   1   2    8.14    0.42
 -11   1  -2    8.91    0.47
  11   1   2    8.37    0.53
 -11   1  -2    9.64    0.62
 -11   1  -2    8.45    0.46
  11   1   2    9.05    0.48
  11   1   2    8.45    0.48
 -11   1  -2    8.21    0.44
 -13  -1  -2    1.74    0.29
 -13  -1  -2    2.24    0.29
 -13  -1  -2    2.67    0.30
  13  -1   2    3.02    0.31
  13  -1   2    2.54    0.28
  13  -1   2    2.49    0.29
 -13  -1  -2    2.38    0.27
  13  -1   2    2.00    0.34
  13  -1   2    2.14    0.28
 -13  -1  -2    2.15    0.25
  13   1   2    2.10    0.33
 -13   1  -2    2.07    0.36
 -13   1  -2    1.99    0.25
  13   1   2    2.00    0.24
 -13   1  -2    2.22    0.28
  13   1   2    1.79    0.25
  13   1   2    1.84    0.14
 -13   1  -2    1.84    0.24
  13   1   2    2.06    0.27
 -13   1  -2    2.37    0.28
  13   1   2    2.33    0.28
 -13   1  -2    2.46    0.28
 -15  -1  -2    9.90    0.55
  15  -1   2    8.58    0.50
  15  -1   2    8.93    0.51
  15  -1   2    8.86    0.53
  15  -1   2    7.82    0.49
 -15  -1  -2    8.63    0.50
  15  -1   2    7.42    0.59
 -15  -1  -2    9.71    0.54
 -15  -1  -2    7.70    0.58
 -15  -1  -2    8.53    0.50
  15   1   2    7.90    0.38
 -15   1  -2    8.41    0.52
  15   1   2    8.79    0.50
  15   1   2    8.52    0.49
 -15   1  -2    8.67    0.49
 -15   1  -2    8.77    0.51
  15   1   2    9.21    0.53
  15   1   2    8.28    0.53
  15   1   2    9.71    0.62
 -15   1  -2    8.97    0.51
 -15   1  -2   10.57    0.70
 -15   1  -2    9.14    0.51
 -17  -1  -2   22.07    1.02
  17  -1   2   25.99    1.06
  17  -1   2   21.50    1.15
 -17  -1  -2   24.19    1.02
 -17  -1  -2   24.65    1.01
  17  -1   2   21.95    0.98
 -17  -1  -2   22.50    1.16
 -17  -1  -2   22.25    1.02
  17  -1   2   22.52    1.00
  17  -1   2   23.63    1.00
 -17   1  -2   23.91    1.01
  17   1   2   22.51    1.02
  17   1   2   22.31    1.04
 -17   1  -2   22.28    0.99
  17   1   2   22.01    0.98
 -17   1  -2   23.09    1.21
 -17   1  -2   23.55    1.02
  17   1   2   24.10    1.00
  17   1   2   21.81    1.12
 -17   1  -2   22.13    1.02
  17   1   2   23.80    0.85
 -17   1  -2   22.47    0.98
  19  -1   2   28.70    1.18
 -19  -1  -2   28.17    1.39
  19  -1   2   29.39    1.24
  19  -1   2   28.98    1.20
  19  -1   2   28.73    1.21
  19  -1   2   27.70    1.39
 -19  -1  -2   28.27    1.22
 -19  -1  -2   29.60    1.21
 -19  -1  -2   28.15    1.24
 -19  -1  -2   26.77    1.17
 -19   1  -2   27.97    1.43
 -19   1  -2   27.94    1.19
 -19   1  -2   28.29    1.23
  19   1   2   30.22    1.28
  19   1   2   28.73    1.04
 -19   1  -2   28.21    1.21
  19   1   2   27.96    1.36
 -19   1  -2   27.67    1.19
  19   1   2   29.49    1.24
 -19   1  -2   29.62    1.18
  19   1   2   27.70    1.17
  19   1   2   24.71    1.16
 -21  -1  -2   -0.04    0.11
 -21  -1  -2   -0.10    0.07
  21  -1   2    0.01    0.09
 -21  -1  -2    0.00    0.13
  21  -1   2    0.14    0.13
  21  -1   2    0.02    0.09
 -21  -1  -2   -0.07    0.07
  21  -1   2    0.10    0.19
  21  -1   2   -0.06    0.10
 -21  -1  -2    0.13    0.15
 -21   1  -2    0.14    0.13
 -21   1  -2   -0.05    0.09
  21   1   2   -0.08    0.08
  21   1   2    0.01    0.17
  21   1   2    0.00    0.10
  21   1   2   -0.01    0.11
 -21   1  -2    0.03    0.09
 -21   1  -2    0.09    0.15
  21   1   2    0.06    0.08
 -21   1  -2    0.10    0.12
  21   1   2    0.07    0.11
 -21   1  -2    0.05    0.13
 -23  -1  -2    3.72    0.45
  23  -1   2    3.65    0.44
 -23  -1  -2    3.25    0.42
  23  -1   2    3.48    0.46
 -23  -1  -2    2.08    0.43
  23  -1   2    3.87    0.61
  23  -1   2    4.14    0.45
 -23   1  -2    3.73    0.46
  23   1   2    4.07    0.46
 -23   1  -2    4.50    0.51
  23   1   2    3.18    0.42
 -23   1  -2    3.52    0.56
  23   1   2    3.84    0.30
 -23   1  -2    3.19    0.42
 -23   1  -2    3.76    0.43
  23   1   2    4.55    0.54
 -25  -1  -2    2.89    0.56
  25  -1   2    3.33    0.42
 -25  -1  -2    3.30    0.44
 -25  -1  -2    2.13    0.35
  25  -1   2    2.70    0.41
  25  -1   2    3.46    0.48
 -25   1  -2    2.79    0.40
  25   1   2    3.17    0.46
 -25   1  -2    1.96    0.32
 -25   1  -2    2.57    0.40
  25   1   2    2.48    0.29
  25   1   2    3.41    0.43
 -25   1  -2    2.64    0.53
  27  -1   2   -0.08    0.09
 -27  -1  -2   -0.03    0.13
  27  -1   2   -0.01    0.16
  27  -1   2    0.00    0.14
 -27  -1  -2   -0.17    0.15
 -27  -1  -2    0.01    0.12
 -27   1  -2    0.04    0.13
 -27   1  -2    0.18    0.17
 -27   1  -2    0.00    0.14
 -27   1  -2   -0.09    0.17
  27   1   2    0.10    0.16
  27   1   2   -0.09    0.08
  27   1   2    0.01    0.11
 -29  -1  -2   -0.08    0.10
 -29  -1  -2    0.08    0.21
 -29  -1  -2    0.17    0.17
  29  -1   2    0.20    0.18
  29  -1   2   -0.02    0.12
  29   1   2    0.17    0.18
 -29   1  -2   -0.05    0.13
  29   1   2    0.10    0.12
 -29   1  -2    0.10    0.24
  29   1   2    0.16    0.17
 -29   1  -2    0.02    0.13
  31  -1   2    4.76    0.61
 -31  -1  -2    4.11    0.55
  31  -1   2    4.81    0.56
 -31  -1  -2    4.28    0.75
 -31  -1  -2    3.15    0.50
 -31   1  -2    4.91    0.62
  31   1   2    3.59    0.42
  31   1   2    3.87    0.58
 -31   1  -2    3.67    0.58
 -31   1  -2    5.53    0.86
  31   1   2    4.64    0.59
  33  -1   2    0.41    0.22
 -33  -1  -2    0.53    0.36
  33  -1   2    0.67    0.29
 -33  -1  -2    0.87    0.28
 -33  -1  -2    0.31    0.23
  33   1   2    0.63    0.21
  33   1   2    0.72    0.28
 -33   1  -2    0.85    0.29
 -33   1  -2    0.34    0.32
 -33   1  -2    0.69    0.31
  33   1   2    0.34    0.22
 -35  -1  -2   -0.12    0.16
 -35  -1  -2    0.33    0.24
  35  -1   2    0.04    0.20
  35  -1   2    0.50    0.27
 -35  -1  -2   -0.10    0.24
 -35   1  -2    0.24    0.25
  35   1   2    0.03    0.19
 -35   1  -2    0.02    0.19
  35   1   2   -0.03    0.13
 -35   1  -2   -0.16    0.23
  37  -1   2    1.63    0.39
  37  -1   2    1.46    0.40
 -37  -1  -2    1.72    0.42
 -37  -1  -2    1.30    0.39
 -37  -1  -2    1.71    0.57
 -37   1  -2    1.26    0.41
 -37   1  -2    2.21    0.66
  37   1   2    2.03    0.35
  37   1   2    2.42    0.49
 -37   1  -2    1.49    0.40
 -39  -1  -2    2.32    0.68
  39  -1   2    3.23    0.54
 -39  -1  -2    2.19    0.47
  39  -1   2    1.42    0.43
 -39  -1  -2    2.25    0.49
 -39   1  -2    2.70    0.56
  39   1   2    2.38    0.40
  39   1   2    2.27    0.51
 -39   1  -2    2.92    0.76
 -39   1  -2    3.57    0.61
 -41  -1  -2   -0.06    0.26
 -41  -1  -2    0.20    0.39
  41  -1   2   -0.05    0.22
  41  -1   2    0.23    0.29
 -41  -1  -2   -0.01    0.22
  41   1   2    0.00    0.19
  41   1   2   -0.08    0.23
 -41   1  -2    0.16    0.42
 -41   1  -2   -0.05    0.23
 -41   1  -2    0.16    0.31
 -43  -1  -2    0.52    0.47
  43  -1   2    0.78    0.35
 -43  -1  -2    0.45    0.36
 -43  -1  -2    0.43    0.34
  43  -1   2    0.43    0.35
  43   1   2    0.80    0.33
 -43   1  -2    1.49    0.51
 -43   1  -2    1.08    0.63
  43   1   2    0.59    0.37
 -43   1  -2    0.54    0.37
 -45  -1  -2    0.36    0.49
  45  -1   2    0.44    0.34
 -45  -1  -2    2.15    0.56
  45  -1   2    1.24    0.46
 -45  -1  -2    1.88    0.52
  45   1   2    0.95    0.43
 -45   1  -2    1.36    0.48
 -45   1  -2    0.76    0.59
 -45   1  -2    1.07    0.48
  45   1   2    0.82    0.33
  47  -1   2    4.50    0.79
 -47  -1  -2    3.63    0.67
 -47  -1  -2    3.64    0.97
 -47  -1  -2    6.59    0.94
  47  -1   2    4.18    0.62
  47  -1   2    4.55    0.72
 -47   1  -2    2.84    0.67
 -47   1  -2    5.09    0.86
  47   1   2    4.33    0.75
  47   1   2    4.35    0.61
 -47   1  -2    6.25    1.26
  49  -1   2   -0.11    0.27
 -49  -1  -2    0.12    0.35
  49  -1   2   -0.23    0.31
 -49  -1  -2   -0.07    0.55
  49  -1   2   -0.03    0.37
 -49  -1  -2   -0.07    0.39
 -49   1  -2   -0.07    0.32
  49   1   2   -0.03    0.31
 -49   1  -2    0.12    0.43
  49   1   2    0.00    0.34
 -49   1  -2    0.51    0.72
  50  -2  -2   -0.10    0.35
 -50  -2   2    0.07    0.42
 -50  -2   2    0.05    0.60
  50  -2  -2   -0.04    0.34
 -50  -2   2    0.07    0.35
 -50   2   2    0.32    0.71
 -50   2   2   -0.03    0.44
  50   2  -2   -0.06    0.35
  50   2  -2    0.24    0.41
  50   2  -2    0.29    0.38
  48  -2  -2   -0.01    0.33
  48  -2  -2   -0.11    0.27
 -48  -2   2    0.04    0.47
 -48  -2   2   -0.12    0.37
 -48  -2   2    0.41    0.38
 -48   2   2   -0.22    0.55
  48   2  -2    0.00    0.29
  48   2  -2   -0.03    0.33
  48   2  -2    0.08    0.31
 -48   2   2    0.18    0.41
 -46  -2   2   -0.12    0.32
  46  -2  -2   -0.06    0.29
 -46  -2   2   -0.01    0.29
  46  -2  -2    0.02    0.27
 -46  -2   2   -0.20    0.41
  46   2  -2    0.49    0.33
 -46   2   2   -0.01    0.53
 -46   2   2    0.17    0.33
  46   2  -2    0.12    0.30
  46   2  -2    0.02    0.28
 -46   2   2   -0.03    0.35
  44  -2  -2   -0.12    0.21
 -44  -2   2   -0.09    0.29
  44  -2  -2   -0.01    0.27
  44  -2  -2   -0.03    0.22
 -44  -2   2   -0.01    0.24
 -44  -2   2   -0.08    0.39
 -44   2   2    0.04    0.33
  44   2  -2    0.09    0.28
  44   2  -2   -0.08    0.25
 -44   2   2   -0.07    0.27
 -44   2   2   -0.13    0.44
  44   2  -2    0.05    0.24
 -42  -2   2    0.21    0.27
  42  -2  -2    0.07    0.27
 -42  -2   2    0.04    0.40
 -42  -2   2    0.39    0.33
  42  -2  -2    0.18    0.25
  42  -2  -2    0.12    0.24
  42   2  -2    0.15    0.26
  42   2  -2   -0.06    0.18
  42   2  -2    0.39    0.30
 -42   2   2   -0.15    0.23
 -42   2   2    0.85    0.53
 -42   2   2    0.12    0.28
  40  -2  -2    1.40    0.42
 -40  -2   2    0.80    0.53
  40  -2  -2    0.25    0.24
 -40  -2   2    0.53    0.29
  40  -2  -2    1.26    0.41
 -40  -2   2    0.45    0.32
  40   2  -2    1.33    0.36
 -40   2   2    1.00    0.41
 -40   2   2    0.59    0.36
  40   2  -2    1.16    0.39
  40   2  -2    1.13    0.38
 -40   2   2    0.50    0.47
  38  -2  -2    1.44    0.39
  38  -2  -2    1.26    0.35
 -38  -2   2    2.00    0.63
  38  -2  -2    0.83    0.35
  38  -2  -2    1.07    0.42
 -38  -2   2    1.01    0.35
 -38  -2   2    1.68    0.41
  38   2  -2    2.34    0.49
 -38   2   2    1.79    0.43
 -38   2   2    0.91    0.47
 -38   2   2    2.00    0.47
  38   2  -2    1.21    0.32
  38   2  -2    1.90    0.45
 -36  -2   2    2.13    0.47
 -36  -2   2    1.62    0.54
  36  -2  -2    1.32    0.40
  36  -2  -2    2.45    0.48
  36  -2  -2    2.65    0.47
  36  -2  -2    1.48    0.37
 -36  -2   2    1.49    0.37
  36   2  -2    2.03    0.43
 -36   2   2    1.60    0.40
  36   2  -2    1.59    0.34
 -36   2   2    1.33    0.53
  36   2  -2    2.53    0.51
 -36   2   2    2.09    0.45
  34  -2  -2    3.06    0.52
 -34  -2   2    2.28    0.55
  34  -2  -2    2.23    0.48
  34  -2  -2    2.82    0.51
 -34  -2   2    1.55    0.36
  34  -2  -2    1.48    0.36
 -34  -2   2    2.66    0.47
 -34   2   2    2.70    0.64
  34   2  -2    2.24    0.44
 -34   2   2    1.68    0.40
 -34   2   2    2.01    0.44
  34   2  -2    2.34    0.47
  34   2  -2    2.16    0.38
 -32  -2   2   15.24    0.96
  32  -2  -2   15.36    0.91
  32  -2  -2   15.25    0.96
  32  -2  -2   14.89    0.94
  32  -2  -2   16.02    1.02
 -32  -2   2   14.96    0.97
 -32  -2   2   16.17    1.25
  32   2  -2   14.24    0.92
 -32   2   2   16.17    0.98
 -32   2   2   14.14    0.97
  32   2  -2   11.94    0.80
 -32   2   2   14.99    1.20
  32   2  -2   16.51    1.04
  30  -2  -2   16.16    0.96
  30  -2  -2   16.73    1.02
  30  -2  -2   14.53    0.92
  30  -2  -2   14.62    0.88
 -30  -2   2   15.72    1.22
 -30  -2   2   15.66    0.96
 -30  -2   2   17.91    1.02
 -30   2   2   14.86    0.97
  30   2  -2   15.87    1.01
  30   2  -2   16.48    0.89
 -30   2   2   18.44    1.01
  30   2  -2   17.35    0.98
 -30   2   2   17.36    1.23
  28  -2  -2   -0.08    0.10
  28  -2  -2   -0.02    0.14
  28  -2  -2    0.14    0.28
 -28  -2   2    0.07    0.16
  28  -2  -2   -0.10    0.10
  28  -2  -2    0.11    0.13
 -28  -2   2   -0.11    0.12
 -28  -2   2    0.11    0.22
 -28   2   2    0.07    0.18
  28   2  -2   -0.01    0.12
 -28   2   2   -0.04    0.13
  28   2  -2    0.00    0.13
 -28   2   2    0.23    0.19
 -28   2   2    0.02    0.22
  26  -2  -2    3.55    0.60
 -26  -2   2    4.19    0.52
 -26  -2   2    3.25    0.45
  26  -2  -2    3.33    0.43
 -26  -2   2    3.21    0.58
  26  -2  -2    3.22    0.47
  26  -2  -2    2.74    0.41
  26  -2  -2    3.70    0.44
 -26   2   2    3.60    0.44
  26   2  -2    4.91    0.57
 -26   2   2    3.47    0.45
  26   2  -2    4.30    0.54
 -26   2   2    5.28    0.74
  26   2  -2    3.58    0.48
 -26   2   2    4.07    0.53
 -26   2   2    2.83    0.38
  24  -2  -2    0.04    0.13
  24  -2  -2   -0.08    0.08
 -24  -2   2    0.27    0.21
 -24  -2   2    0.07    0.13
  24  -2  -2   -0.06    0.10
  24  -2  -2    0.02    0.19
  24  -2  -2   -0.02    0.11
 -24  -2   2   -0.03    0.10
 -24   2   2    0.03    0.12
  24   2  -2   -0.07    0.09
 -24   2   2   -0.08    0.11
  24   2  -2   -0.01    0.09
  24   2  -2   -0.08    0.12
 -24   2   2    0.02    0.10
 -24   2   2   -0.02    0.16
 -24   2   2    0.03    0.11
 -22  -2   2    2.06    0.34
 -22  -2   2    1.60    0.37
  22  -2  -2    1.52    0.28
  22  -2  -2    1.99    0.30
  22  -2  -2    1.64    0.26
  22  -2  -2    1.74    0.31
 -22  -2   2    1.86    0.33
  22  -2  -2    1.45    0.37
 -22   2   2    1.98    0.41
  22   2  -2    1.63    0.30
  22   2  -2    1.81    0.31
 -22   2   2    2.08    0.33
  22   2  -2    1.93    0.35
  22   2  -2    1.03    0.35
 -22   2   2    2.53    0.33
  22   2  -2    2.03    0.36
 -22   2   2    2.31    0.34
 -22   2   2    1.71    0.27
  20  -2  -2    4.46    0.37
 -20  -2   2    5.23    0.42
 -20  -2   2    3.42    0.45
  20  -2  -2    5.26    0.63
 -20  -2   2    3.73    0.53
  20  -2  -2    3.80    0.32
 -20  -2   2    3.88    0.43
 -20  -2   2    3.63    0.43
  20  -2  -2    3.88    0.46
  20  -2  -2    4.01    0.43
  20  -2  -2    5.10    0.40
 -20   2   2    4.16    0.44
 -20   2   2    4.33    0.41
  20   2  -2    5.64    0.56
  20   2  -2    3.26    0.53
  20   2  -2    4.17    0.46
 -20   2   2    4.37    0.35
 -20   2   2    5.08    0.61
  20   2  -2    4.57    0.46
  20   2  -2    3.46    0.42
  18  -2  -2    4.77    0.37
 -18  -2   2    4.92    0.42
  18  -2  -2    4.75    0.34
  18  -2  -2    4.62    0.48
  18  -2  -2    4.92    0.37
 -18  -2   2    4.04    0.54
 -18  -2   2    4.26    0.45
  18  -2  -2    4.08    0.44
  18  -2  -2    4.72    0.54
 -18  -2   2    4.18    0.43
 -18  -2   2    3.96    0.42
  18   2  -2    4.86    0.47
  18   2  -2    5.19    0.43
 -18   2   2    4.31    0.33
 -18   2   2    4.53    0.48
  18   2  -2    5.37    0.44
  18   2  -2    4.43    0.35
 -18   2   2    4.28    0.52
 -18   2   2    4.95    0.35
 -18   2   2    4.93    0.37
  18   2  -2    3.57    0.51
  18   2  -2    4.26    0.47
  16  -2  -2    0.31    0.14
 -16  -2   2    0.12    0.15
 -16  -2   2    0.20    0.12
  16  -2  -2    0.17    0.14
  16  -2  -2    0.41    0.12
  16  -2  -2    0.23    0.12
  16  -2  -2    0.42    0.13
 -16  -2   2    0.36    0.15
 -16  -2   2    0.80    0.19
 -16  -2   2    0.56    0.16
  16  -2  -2    0.54    0.15
  16   2  -2    0.21    0.12
 -16   2   2    0.24    0.10
  16   2  -2    0.30    0.13
  16   2  -2    0.28    0.14
  16   2  -2    0.30    0.13
 -16   2   2    0.50    0.16
 -16   2   2    0.14    0.09
 -16   2   2    0.45    0.12
  16   2  -2    0.21    0.12
  16   2  -2    0.13    0.16
 -16   2   2    0.41    0.18
 -14  -2   2    1.49    0.26
 -14  -2   2    1.14    0.26
  14  -2  -2    1.35    0.18
  14  -2  -2    1.36    0.24
 -14  -2   2    1.15    0.21
 -14  -2   2    1.74    0.26
  14  -2  -2    1.07    0.23
  14  -2  -2    1.31    0.20
 -14  -2   2    1.31    0.23
  14  -2  -2    1.13    0.20
  14  -2  -2    1.55    0.21
  14   2  -2    1.53    0.34
 -14   2   2    1.25    0.17
 -14   2   2    1.08    0.16
  14   2  -2    1.83    0.28
  14   2  -2    1.76    0.28
  14   2  -2    1.22    0.20
 -14   2   2    1.33    0.24
  14   2  -2    1.56    0.22
  14   2  -2    1.26    0.22
 -14   2   2    1.38    0.27
 -14   2   2    1.04    0.18
  12  -2  -2    0.19    0.09
 -12  -2   2    0.30    0.11
  12  -2  -2    0.33    0.08
  12  -2  -2    0.12    0.09
  12  -2  -2    0.19    0.12
 -12  -2   2    0.14    0.11
  12  -2  -2    0.38    0.12
  12  -2  -2    0.24    0.09
 -12  -2   2    0.29    0.13
 -12  -2   2    0.23    0.15
  12  -2  -2    0.15    0.07
 -12  -2   2    0.18    0.11
  12   2  -2    0.11    0.09
 -12   2   2    0.24    0.14
 -12   2   2    0.28    0.08
 -12   2   2    0.23    0.08
  12   2  -2    0.19    0.10
  12   2  -2    0.16    0.10
 -12   2   2    0.21    0.11
  12   2  -2    0.11    0.14
  12   2  -2    0.19    0.09
  12   2  -2    0.22    0.12
  10  -2  -2   20.20    0.80
  10  -2  -2   23.08    0.86
  10  -2  -2   23.38    0.97
 -10  -2   2   24.10    0.94
  10  -2  -2   23.84    0.81
 -10  -2   2   23.07    0.95
 -10  -2   2   23.13    0.95
  10  -2  -2   23.04    0.86
  10  -2  -2   22.64    0.94
 -10  -2   2   23.24    0.96
  10  -2  -2   23.87    0.99
 -10  -2   2   24.43    1.11
 -10   2   2   22.34    0.80
 -10   2   2   23.45    0.99
  10   2  -2   22.77    0.93
 -10   2   2   22.77    0.96
 -10   2   2   23.69    0.81
  10   2  -2   23.93    0.96
  10   2  -2   22.96    0.95
 -10   2   2   22.81    0.81
  10   2  -2   23.03    0.96
  10   2  -2   24.79    1.11
  10   2  -2   23.84    0.92
  -8  -2   2   42.72    1.58
   8  -2  -2   42.36    1.46
  -8  -2   2   45.82    1.74
  -8  -2   2   44.22    1.55
   8  -2  -2   45.74    1.40
   8  -2  -2   44.56    1.57
  -8  -2   2   44.38    1.56
   8  -2  -2   45.43    1.43
   8  -2  -2   44.54    1.59
  -8  -2   2   44.28    1.55
  -8  -2   2   44.25    1.56
  -8   2   2   45.61    1.39
  -8   2   2   44.43    1.40
   8   2  -2   43.81    1.56
  -8   2   2   44.80    1.58
   8   2  -2   42.77    1.72
   8   2  -2   44.78    1.54
   8   2  -2   47.71    1.57
  -8   2   2   43.26    1.46
  -8   2   2   44.55    1.58
   8   2  -2   44.54    1.57
   8   2  -2   43.24    1.58
  -6  -2   2    9.80    0.59
   6  -2  -2    9.25    0.47
  -6  -2   2    9.34    0.48
  -6  -2   2   10.18    0.52
   6  -2  -2   10.08    0.36
  -6  -2   2    9.28    0.48
  -6  -2   2   10.13    0.48
   6  -2  -2    9.82    0.50
   6  -2  -2   10.28    0.42
  -6  -2   2    9.66    0.48
   6  -2  -2   10.10    0.40
   6  -2  -2    9.37    0.49
   6  -2  -2    9.04    0.40
  -6   2   2    9.89    0.41
  -6   2   2    7.98    0.39
   6   2  -2    9.16    0.59
  -6   2   2    9.73    0.48
   6   2  -2   10.08    0.50
  -6   2   2   10.01    0.37
  -6   2   2    9.50    0.49
   6   2  -2   10.03    0.49
  -6   2   2    9.81    0.33
   6   2  -2   10.10    0.49
   6   2  -2    9.22    0.50
  -6   2   2    9.94    0.33
   6   2  -2    9.99    0.48
   4  -2  -2   12.28    0.44
   4  -2  -2   12.02    0.56
  -4  -2   2   12.75    0.58
   4  -2  -2   12.92    0.47
  -4  -2   2   13.15    0.56
  -4  -2   2   12.67    0.60
   4  -2  -2   12.98    0.46
   4  -2  -2   13.49    0.55
  -4  -2   2   12.64    0.69
   4  -2  -2   12.99    0.49
   4  -2  -2   12.52    0.59
   4  -2  -2   11.64    0.49
  -4  -2   2   11.13    0.55
  -4  -2   2   12.56    0.57
   4   2  -2   12.24    0.55
   4   2  -2   12.11    0.58
   4   2  -2   12.36    0.57
  -4   2   2   12.30    0.56
   4   2  -2   13.33    0.60
  -4   2   2   12.98    0.50
   4   2  -2   12.45    0.57
   4   2  -2   12.75    0.69
   4   2  -2   12.14    0.56
  -2  -2   2    5.92    0.35
  -2  -2   2    5.56    0.33
  -2  -2   2    5.80    0.31
  -2  -2   2    5.65    0.34
   2  -2  -2    5.46    0.31
   2  -2  -2    5.09    0.33
   2  -2  -2    5.58    0.32
   2  -2  -2    5.60    0.30
  -2  -2   2    5.09    0.41
   2  -2  -2    5.99    0.24
  -2  -2   2    5.59    0.35
   2  -2  -2    5.83    0.29
   2  -2  -2    5.69    0.24
   2  -2  -2    5.20    0.26
   2   2  -2    6.21    0.35
   2   2  -2    5.62    0.31
   2   2  -2    5.63    0.35
   2   2  -2    5.23    0.41
   2   2  -2    5.46    0.35
   2   2  -2    6.02    0.35
  -2   2   2    5.27    0.31
  -2   2   2    5.39    0.29
  -2   2   2    5.36    0.33
   2   2  -2    5.44    0.33
   0  -2  -2   19.68    0.75
   0  -2   2   19.21    0.81
   0  -2  -2   19.92    0.67
   0  -2  -2   18.00    0.73
   0  -2  -2   20.35    0.69
   0  -2  -2   20.17    0.70
   0  -2   2   19.07    0.80
   0  -2   2   19.83    0.78
   0  -2   2   20.50    0.95
   0  -2  -2   19.02    0.79
   0  -2   2   20.01    0.75
   0  -2   2   19.68    0.81
   0  -2   2   19.33    0.81
   0  -2   2   20.37    0.89
   0  -2  -2   18.70    0.81
   0  -2  -2   19.47    0.74
   0  -2  -2   19.76    0.66
   0  -2   2   19.36    0.81
   0   2  -2   20.62    0.80
   0   2   2   20.37    0.79
   0   2  -2   20.85    0.81
   0   2   2   19.97    0.74
   0   2  -2   20.89    0.82
   0   2  -2   20.17    0.79
  -2  -2  -2  118.72    3.62
  -2  -2  -2  118.46    3.62
  -2  -2  -2  118.96    3.69
   2  -2   2  115.49    3.73
  -2  -2  -2  121.42    3.60
  -2  -2  -2  120.94    3.63
   2  -2   2  115.39    3.75
  -2  -2  -2  122.45    3.77
  -2  -2  -2  120.73    3.58
   2  -2   2  116.15    3.74
   2  -2   2  120.09    3.75
   2   2   2  121.85    3.70
  -2   2  -2  120.59    3.72
  -2   2  -2  119.92    3.74
  -2   2  -2  122.05    3.77
   2   2   2  120.57    3.71
   2   2   2  116.99    3.61
   2   2   2  117.37    3.62
   2   2   2  118.46    3.68
  -2   2  -2  123.79    3.77
  -2   2  -2  124.30    3.67
  -2   2  -2  116.38    3.83
  -2   2  -2  121.56    3.75
  -4  -2  -2   39.96    1.44
   4  -2   2   39.66    1.42
  -4  -2  -2   38.83    1.37
  -4  -2  -2   39.67    1.39
  -4  -2  -2   38.77    1.31
  -4  -2  -2   37.00    1.32
  -4  -2  -2   40.23    1.26
   4  -2   2   38.04    1.54
  -4  -2  -2   40.16    1.28
   4  -2   2   41.80    1.43
   4  -2   2   38.26    1.42
   4  -2   2   40.75    1.41
   4   2   2   40.60    1.23
   4   2   2   39.17    1.23
  -4   2  -2   41.17    1.40
   4   2   2   38.71    1.37
  -4   2  -2   38.57    1.53
  -4   2  -2   40.47    1.41
   4   2   2   39.97    1.31
  -4   2  -2   40.13    1.22
   4   2   2   37.16    1.37
   4   2   2   39.31    1.39
  -4   2  -2   40.77    1.39
   4   2   2   39.24    1.26
  -4   2  -2   40.52    1.44
   4   2   2   40.08    1.44
   6  -2   2    8.26    0.45
  -6  -2  -2    8.11    0.38
  -6  -2  -2    8.26    0.42
   6  -2   2    8.50    0.47
  -6  -2  -2    8.49    0.47
   6  -2   2    8.69    0.47
  -6  -2  -2    8.53    0.41
  -6  -2  -2    8.47    0.48
  -6  -2  -2    8.54    0.32
   6  -2   2    8.64    0.57
   6   2   2    8.76    0.41
  -6   2  -2    7.97    0.45
   6   2   2    8.54    0.49
  -6   2  -2    8.09    0.47
  -6   2  -2    8.41    0.44
   6   2   2    8.79    0.44
   6   2   2    8.23    0.47
  -6   2  -2    8.03    0.55
   6   2   2    8.84    0.33
   6   2   2    8.39    0.36
  -6   2  -2    8.47    0.29
   6   2   2    8.31    0.35
  -6   2  -2    8.58    0.48
   8  -2   2  130.48    4.17
   8  -2   2  131.14    4.20
  -8  -2  -2  130.89    4.22
   8  -2   2  134.38    4.37
   8  -2   2  132.36    4.14
  -8  -2  -2  132.74    4.07
  -8  -2  -2  132.95    4.13
  -8  -2  -2  134.75    4.21
  -8  -2  -2  134.04    4.09
   8  -2   2  130.86    4.15
   8  -2   2  134.00    3.91
   8  -2   2  133.99    4.19
  -8   2  -2  132.24    4.20
   8   2   2  132.44    4.15
   8   2   2  134.55    4.22
   8   2   2  134.39    3.92
  -8   2  -2  133.50    4.19
   8   2   2  133.30    4.22
   8   2   2  133.43    4.12
   8   2   2  132.54    4.09
   8   2   2  130.97    4.03
  -8   2  -2  130.88    4.38
  -8   2  -2  134.65    4.17
 -10  -2  -2   13.95    0.62
  10  -2   2   14.90    0.48
  10  -2   2   13.76    0.66
  10  -2   2   14.26    0.68
 -10  -2  -2   14.56    0.64
  10  -2   2   13.43    0.80
  10  -2   2   14.52    0.67
 -10  -2  -2   13.92    0.73
 -10  -2  -2   14.48    0.67
  10  -2   2   15.21    0.72
 -10  -2  -2   13.96    0.70
 -10   2  -2   14.47    0.68
  10   2   2   13.76    0.63
 -10   2  -2   14.62    0.84
 -10   2  -2   12.71    0.67
 -10   2  -2   14.13    0.70
  10   2   2   14.29    0.46
  10   2   2   14.58    0.64
  10   2   2   13.40    0.59
  10   2   2   14.21    0.71
  10   2   2   13.54    0.73
  12  -2   2  138.24    4.47
  12  -2   2  140.23    4.46
  12  -2   2  141.96    4.39
  12  -2   2  139.81    4.15
  12  -2   2  136.21    4.42
  12  -2   2  138.01    4.64
 -12  -2  -2  139.28    4.45
 -12  -2  -2  139.32    4.35
 -12  -2  -2  138.07    4.42
 -12  -2  -2  137.43    4.36
  12  -2   2  138.18    4.39
 -12  -2  -2  145.61    4.57
  12   2   2  144.83    4.48
  12   2   2  142.44    4.54
  12   2   2  140.02    4.37
  12   2   2  137.29    4.31
 -12   2  -2  139.76    4.45
  12   2   2  139.27    4.43
 -12   2  -2  138.23    4.41
 -12   2  -2  140.45    4.33
 -12   2  -2  139.81    4.69
 -12   2  -2  140.98    4.45
  12   2   2  138.11    4.12
 -14  -2  -2   49.98    1.80
 -14  -2  -2   51.47    1.90
 -14  -2  -2   50.55    1.88
  14  -2   2   49.98    1.83
  14  -2   2   53.81    1.63
 -14  -2  -2   52.64    1.84
  14  -2   2   50.00    1.82
  14  -2   2   51.97    1.87
  14  -2   2   53.28    1.91
 -14  -2  -2   52.32    2.01
  14  -2   2   51.55    2.08
  14  -2   2   53.17    1.92
  14   2   2   50.31    1.90
 -14   2  -2   51.56    1.86
 -14   2  -2   49.39    1.88
  14   2   2   52.51    1.84
  14   2   2   51.25    1.89
  14   2   2   50.86    1.78
 -14   2  -2   52.07    1.79
  14   2   2   51.56    1.58
  14   2   2   52.30    1.99
 -14   2  -2   49.76    1.88
  14   2   2   52.75    1.59
 -14   2  -2   54.45    2.14
  16  -2   2    0.12    0.06
  16  -2   2    0.05    0.11
 -16  -2  -2    0.24    0.15
 -16  -2  -2    0.10    0.10
  16  -2   2    0.20    0.12
 -16  -2  -2    0.02    0.11
 -16  -2  -2    0.06    0.10
  16  -2   2    0.16    0.13
 -16  -2  -2    0.23    0.12
  16  -2   2    0.07    0.16
  16  -2   2    0.08    0.10
  16   2   2    0.28    0.07
  16   2   2   -0.04    0.08
  16   2   2    0.09    0.11
 -16   2  -2    0.06    0.11
 -16   2  -2    0.11    0.12
  16   2   2    0.15    0.06
 -16   2  -2    0.23    0.12
  16   2   2    0.20    0.11
  16   2   2    0.16    0.16
 -16   2  -2    0.23    0.13
 -16   2  -2    0.03    0.09
 -16   2  -2   -0.07    0.12
  16   2   2    0.14    0.11
 -18  -2  -2   13.37    0.75
  18  -2   2   12.86    0.74
  18  -2   2   11.67    0.84
  18  -2   2   13.28    0.71
 -18  -2  -2   12.49    0.73
 -18  -2  -2   13.93    0.88
 -18  -2  -2   12.36    0.68
  18  -2   2   12.16    0.73
 -18  -2  -2   14.35    0.73
  18  -2   2   12.77    0.54
  18  -2   2   13.32    0.73
  18   2   2   12.68    0.70
 -18   2  -2   12.42    0.72
  18   2   2   13.96    0.77
  18   2   2   13.62    0.51
  18   2   2   13.66    0.52
 -18   2  -2   13.12    0.93
 -18   2  -2   13.18    0.72
 -18   2  -2   12.46    0.66
  18   2   2   12.64    0.75
 -18   2  -2   12.17    0.71
  18   2   2   12.57    0.82
  18   2   2   13.27    0.68
 -18   2  -2   12.93    0.74
  20  -2   2    0.35    0.17
  20  -2   2    0.60    0.21
  20  -2   2    0.60    0.26
 -20  -2  -2    0.71    0.21
 -20  -2  -2    0.66    0.19
 -20  -2  -2    0.47    0.23
  20  -2   2    0.65    0.19
  20  -2   2    0.75    0.22
 -20  -2  -2    0.39    0.17
 -20  -2  -2    0.36    0.21
 -20   2  -2    0.65    0.21
 -20   2  -2    0.68    0.20
  20   2   2    0.81    0.23
  20   2   2    0.91    0.21
  20   2   2    0.87    0.23
 -20   2  -2    0.69    0.19
 -20   2  -2    0.72    0.19
 -20   2  -2    0.19    0.22
 -20   2  -2    0.25    0.16
  20   2   2    0.62    0.11
 -22  -2  -2    1.07    0.26
 -22  -2  -2    0.53    0.25
  22  -2   2    0.32    0.19
 -22  -2  -2    0.68    0.20
  22  -2   2    1.01    0.34
  22  -2   2    0.99    0.24
  22  -2   2    1.18    0.27
 -22   2  -2    0.83    0.23
 -22   2  -2    1.02    0.24
 -22   2  -2    0.12    0.20
 -22   2  -2    0.71    0.21
 -22   2  -2    0.84    0.24
  22   2   2    0.53    0.12
  22   2   2    0.72    0.20
  22   2   2    0.49    0.20
  24  -2   2    0.78    0.25
  24  -2   2    1.10    0.28
  24  -2   2    0.65    0.22
 -24  -2  -2    0.92    0.25
 -24  -2  -2    0.58    0.28
 -24  -2  -2    0.98    0.26
  24   2   2    0.80    0.22
 -24   2  -2    1.05    0.28
 -24   2  -2    0.64    0.32
  24   2   2    1.04    0.17
 -24   2  -2    1.02    0.27
  24   2   2    0.84    0.25
 -24   2  -2    1.04    0.27
 -26  -2  -2   11.96    0.98
  26  -2   2   13.43    0.89
  26  -2   2   15.31    0.90
 -26  -2  -2   15.33    0.89
  26  -2   2   13.95    0.87
 -26  -2  -2   14.73    0.91
  26   2   2   14.39    0.85
 -26   2  -2   15.56    1.18
  26   2   2   13.92    0.91
 -26   2  -2   15.23    0.92
 -26   2  -2   16.35    0.95
  26   2   2   14.66    0.66
 -28  -2  -2   23.25    1.24
  28  -2   2   22.18    1.21
 -28  -2  -2   23.76    1.27
  28  -2   2   25.18    1.30
  28  -2   2   25.12    1.28
 -28  -2  -2   25.32    1.53
  28   2   2   25.57    1.01
 -28   2  -2   27.37    1.34
  28   2   2   23.34    1.20
  28   2   2   25.19    1.33
 -28   2  -2   26.58    1.32
 -28   2  -2   24.64    1.58
 -30  -2  -2    0.14    0.24
 -30  -2  -2    0.55    0.25
  30  -2   2    0.19    0.20
  30  -2   2    0.46    0.24
 -30  -2  -2    0.69    0.26
  30   2   2    0.08    0.15
  30   2   2    0.35    0.23
 -30   2  -2    0.56    0.25
 -30   2  -2    0.69    0.27
  30   2   2    0.57    0.16
 -30   2  -2    0.78    0.42
 -32  -2  -2    2.44    0.46
 -32  -2  -2    2.28    0.44
 -32  -2  -2    1.84    0.53
  32  -2   2    1.78    0.41
  32  -2   2    2.42    0.47
  32   2   2    1.93    0.28
  32   2   2    2.49    0.45
  32   2   2    1.86    0.43
 -32   2  -2    1.95    0.43
 -32   2  -2    1.18    0.34
 -32   2  -2    0.72    0.44
 -34  -2  -2    0.36    0.27
 -34  -2  -2    0.36    0.26
 -34  -2  -2    0.38    0.37
  34  -2   2    0.63    0.30
  34  -2   2    0.40    0.26
  34   2   2    0.96    0.35
 -34   2  -2    0.55    0.29
  34   2   2    0.23    0.21
 -34   2  -2    0.54    0.26
 -34   2  -2    0.18    0.38
  34   2   2    0.30    0.17
  36  -2   2    0.01    0.18
  36  -2   2    0.00    0.20
 -36  -2  -2    0.05    0.20
 -36  -2  -2    0.19    0.31
 -36  -2  -2    0.17    0.22
 -36   2  -2   -0.02    0.19
 -36   2  -2    0.10    0.23
 -36   2  -2   -0.19    0.29
  36   2   2    0.17    0.23
  36   2   2   -0.03    0.13
  36   2   2    0.20    0.24
 -38  -2  -2    0.27    0.26
 -38  -2  -2   -0.07    0.28
 -38  -2  -2    0.03    0.24
  38  -2   2   -0.18    0.18
  38  -2   2   -0.03    0.20
  38   2   2   -0.10    0.20
 -38   2  -2    0.33    0.29
 -38   2  -2   -0.05    0.31
 -38   2  -2    0.13    0.23
  38   2   2   -0.03    0.14
  40  -2   2    0.24    0.26
  40  -2   2   -0.05    0.25
  40  -2   2    0.13    0.21
 -40  -2  -2    0.02    0.25
 -40  -2  -2   -0.01    0.24
 -40  -2  -2   -0.06    0.33
 -40   2  -2   -0.06    0.26
 -40   2  -2    0.08    0.44
  40   2   2    0.20    0.27
 -40   2  -2   -0.04    0.20
  40   2   2   -0.05    0.16
  42  -2   2    0.11    0.29
  42  -2   2    0.12    0.20
 -42  -2  -2    0.38    0.45
 -42  -2  -2    0.28    0.33
 -42  -2  -2    0.17    0.25
  42  -2   2    0.29    0.31
  42   2   2    0.25    0.28
 -42   2  -2    0.36    0.32
  42   2   2    0.12    0.21
 -42   2  -2    0.38    0.37
 -42   2  -2   -0.09    0.44
 -44  -2  -2    0.47    0.37
 -44  -2  -2   -0.03    0.28
 -44  -2  -2   -0.14    0.42
  44  -2   2    0.10    0.30
  44  -2   2    0.43    0.37
  44  -2   2    0.17    0.25
 -44   2  -2    0.38    0.38
 -44   2  -2    0.07    0.48
 -44   2  -2    0.29    0.37
  44   2   2    0.05    0.29
  44   2   2    0.00    0.22
 -46  -2  -2    1.34    0.51
  46  -2   2    3.28    0.65
  46  -2   2    2.12    0.44
 -46  -2  -2    1.34    0.52
 -46  -2  -2    1.28    0.68
  46  -2   2    2.38    0.61
 -46   2  -2    2.51    0.66
  46   2   2    2.85    0.62
  46   2   2    1.39    0.37
 -46   2  -2    1.72    0.53
 -46   2  -2    2.05    0.90
  48  -2   2    0.27    0.30
 -48  -2  -2    1.45    0.78
 -48  -2  -2    0.57    0.48
 -48  -2  -2    0.30    0.37
  48  -2   2    0.86    0.51
  48  -2   2    1.60    0.54
  48   2   2    0.16    0.37
 -48   2  -2    1.38    0.86
 -48   2  -2    0.94    0.53
 -48   2  -2    1.01    0.57
 -47  -3   2    0.20    0.49
  47  -3  -2    0.26    0.39
  47  -3  -2   -0.06    0.33
 -47  -3   2    0.12    0.37
 -47  -3   2   -0.02    0.30
  47   3  -2    0.13    0.36
  47   3  -2   -0.02    0.27
  47   3  -2   -0.08    0.31
 -47   3   2    0.06    0.42
 -47   3   2    0.40    0.71
  45  -3  -2    0.28    0.33
 -45  -3   2    0.06    0.42
 -45  -3   2   -0.02    0.32
  45  -3  -2    0.08    0.33
 -45  -3   2    0.40    0.37
 -45   3   2    0.14    0.50
  45   3  -2    0.29    0.29
  45   3  -2   -0.02    0.29
 -45   3   2    0.62    0.49
  45   3  -2    0.28    0.34
 -43  -3   2    2.47    0.59
 -43  -3   2    3.48    0.87
  43  -3  -2    2.77    0.59
 -43  -3   2    2.94    0.58
  43  -3  -2    3.62    0.70
  43   3  -2    4.05    0.73
 -43   3   2    3.02    0.67
  43   3  -2    2.48    0.48
  43   3  -2    3.52    0.63
 -43   3   2    3.13    0.83
  41  -3  -2   -0.11    0.21
  41  -3  -2   -0.16    0.20
 -41  -3   2   -0.02    0.26
 -41  -3   2   -0.05    0.24
 -41  -3   2   -0.11    0.32
 -41   3   2   -0.01    0.39
  41   3  -2    0.02    0.24
  41   3  -2    0.24    0.31
  41   3  -2    0.00    0.21
 -41   3   2   -0.14    0.29
  39  -3  -2    4.50    0.70
 -39  -3   2    4.35    0.66
  39  -3  -2    3.26    0.63
 -39  -3   2    4.59    0.67
 -39  -3   2    1.97    0.66
  39  -3  -2    4.07    0.68
 -39   3   2    4.23    0.93
  39   3  -2    6.38    0.84
  39   3  -2    4.17    0.57
 -39   3   2    3.86    0.65
  39   3  -2    4.20    0.66
  37  -3  -2    1.97    0.47
  37  -3  -2    1.73    0.45
 -37  -3   2    2.14    0.50
 -37  -3   2    1.03    0.49
  37  -3  -2    1.38    0.35
  37  -3  -2    1.67    0.46
 -37  -3   2    1.77    0.43
 -37   3   2    1.71    0.61
  37   3  -2    2.47    0.41
 -37   3   2    1.61    0.44
  37   3  -2    2.78    0.54
  35  -3  -2    0.63    0.26
 -35  -3   2    1.59    0.54
  35  -3  -2    1.08    0.36
  35  -3  -2    0.86    0.35
 -35  -3   2    0.38    0.29
  35  -3  -2    1.50    0.40
 -35  -3   2    1.09    0.33
 -35   3   2    1.15    0.36
  35   3  -2    1.06    0.34
 -35   3   2    1.51    0.55
  35   3  -2    0.54    0.23
  35   3  -2    1.11    0.37
  33  -3  -2    2.38    0.40
  33  -3  -2    3.02    0.56
  33  -3  -2    1.89    0.43
 -33  -3   2    1.98    0.44
  33  -3  -2    1.66    0.40
 -33  -3   2    2.07    0.59
 -33  -3   2    2.94    0.51
 -33   3   2    1.14    0.48
  33   3  -2    1.98    0.42
  33   3  -2    1.34    0.38
 -33   3   2    2.24    0.47
  31  -3  -2    0.44    0.20
  31  -3  -2    1.03    0.32
 -31  -3   2    1.30    0.37
 -31  -3   2    0.99    0.43
  31  -3  -2    0.58    0.29
 -31  -3   2    0.66    0.29
  31  -3  -2    0.84    0.30
 -31   3   2    0.77    0.41
  31   3  -2    0.88    0.32
 -31   3   2    0.53    0.26
  31   3  -2    0.43    0.27
  31   3  -2    0.55    0.26
 -29  -3   2   10.02    0.75
  29  -3  -2    9.44    0.70
  29  -3  -2   10.14    0.65
  29  -3  -2    8.77    1.01
  29  -3  -2    9.42    0.72
  29  -3  -2   11.52    0.85
 -29  -3   2   12.63    1.04
 -29  -3   2   10.29    0.77
  29   3  -2    9.30    0.76
 -29   3   2    9.89    1.14
 -29   3   2    9.09    0.66
  29   3  -2    9.57    0.66
 -29   3   2   10.04    0.74
  29   3  -2   11.20    0.77
 -27  -3   2   71.47    2.61
  27  -3  -2   61.97    2.76
  27  -3  -2   67.63    2.56
 -27  -3   2   69.66    2.94
  27  -3  -2   68.56    2.40
  27  -3  -2   64.10    2.47
 -27  -3   2   66.13    2.57
 -27   3   2   65.78    2.39
 -27   3   2   62.80    2.84
  27   3  -2   66.05    2.62
 -27   3   2   67.29    2.52
  27   3  -2   67.04    2.40
  27   3  -2   67.79    2.54
 -27   3   2   65.23    2.39
  25  -3  -2   15.74    0.89
  25  -3  -2   14.07    0.94
 -25  -3   2   13.97    1.06
  25  -3  -2   13.79    0.82
  25  -3  -2   15.00    0.77
 -25  -3   2   13.63    0.87
  25  -3  -2   15.71    1.07
 -25   3   2   14.72    0.78
  25   3  -2   14.38    0.78
  25   3  -2   16.93    0.98
 -25   3   2   14.30    1.07
 -25   3   2   14.48    0.85
  25   3  -2   15.30    0.88
 -25   3   2   13.82    0.76
  23  -3  -2    2.74    0.28
  23  -3  -2    3.23    0.42
 -23  -3   2    2.49    0.51
 -23  -3   2    1.96    0.35
 -23  -3   2    3.19    0.46
  23  -3  -2    1.65    0.36
  23  -3  -2    2.24    0.37
  23  -3  -2    2.19    0.29
  23  -3  -2    2.13    0.43
 -23   3   2    2.22    0.31
  23   3  -2    2.12    0.39
 -23   3   2    3.04    0.37
 -23   3   2    2.12    0.46
  23   3  -2    2.53    0.39
 -23   3   2    2.77    0.39
  23   3  -2    1.98    0.30
  21  -3  -2    1.55    0.36
  21  -3  -2    2.03    0.33
  21  -3  -2    1.82    0.30
 -21  -3   2    1.83    0.33
  21  -3  -2    1.86    0.22
  21  -3  -2    1.67    0.24
  21  -3  -2    1.87    0.34
 -21  -3   2    2.29    0.48
 -21  -3   2    1.72    0.31
  21   3  -2    1.88    0.33
  21   3  -2    2.22    0.35
 -21   3   2    1.72    0.41
 -21   3   2    1.45    0.24
 -21   3   2    1.61    0.25
 -21   3   2    1.40    0.27
  21   3  -2    1.20    0.29
  21   3  -2    1.35    0.25
 -19  -3   2    2.41    0.37
  19  -3  -2    1.37    0.33
  19  -3  -2    1.54    0.29
  19  -3  -2    2.46    0.27
  19  -3  -2    1.84    0.21
 -19  -3   2    1.85    0.38
 -19  -3   2    2.32    0.36
  19  -3  -2    2.79    0.38
 -19  -3   2    1.72    0.32
  19  -3  -2    2.50    0.33
  19   3  -2    1.66    0.34
 -19   3   2    2.34    0.27
  19   3  -2    2.69    0.36
 -19   3   2    2.16    0.32
  19   3  -2    2.06    0.35
  19   3  -2    1.74    0.27
 -19   3   2    2.24    0.44
 -19   3   2    2.22    0.28
  19   3  -2    1.85    0.34
 -17  -3   2    7.31    0.52
 -17  -3   2    8.33    0.84
  17  -3  -2    7.67    0.61
  17  -3  -2    6.86    0.52
  17  -3  -2    6.90    0.38
 -17  -3   2    7.55    0.54
  17  -3  -2    6.91    0.36
  17  -3  -2    7.42    0.48
  17  -3  -2    7.21    0.49
 -17  -3   2    7.60    0.55
 -17  -3   2    7.75    0.54
  17  -3  -2    8.50    0.61
  17   3  -2    7.64    0.52
 -17   3   2    7.53    0.43
  17   3  -2    6.75    0.52
 -17   3   2    6.50    0.53
  17   3  -2    6.24    0.52
  17   3  -2    8.82    0.88
 -17   3   2    7.82    0.50
  17   3  -2    6.98    0.47
 -17   3   2    7.37    0.61
  17   3  -2    7.38    0.55
 -17   3   2    7.96    0.41
 -15  -3   2   13.93    0.76
  15  -3  -2   13.76    0.75
 -15  -3   2   12.79    0.73
 -15  -3   2   14.44    0.77
  15  -3  -2   13.80    0.82
 -15  -3   2   15.29    0.96
  15  -3  -2   14.69    0.70
 -15  -3   2   13.90    0.78
  15  -3  -2   13.82    0.56
  15  -3  -2   15.11    0.83
  15  -3  -2   14.09    0.71
  15  -3  -2   14.28    0.58
 -15   3   2   14.80    0.64
 -15   3   2   14.47    0.85
  15   3  -2   15.07    0.78
  15   3  -2   13.63    0.69
  15   3  -2   13.64    0.73
 -15   3   2   13.83    0.78
 -15   3   2   14.64    0.59
  15   3  -2   13.79    0.79
 -15   3   2   14.02    0.62
  15   3  -2   14.81    0.80
  15   3  -2   14.23    0.93
 -13  -3   2   34.45    1.40
 -13  -3   2   31.64    1.34
  13  -3  -2   32.45    1.36
  13  -3  -2   35.70    1.31
  13  -3  -2   34.61    1.15
  13  -3  -2   33.74    1.28
  13  -3  -2   35.12    1.42
 -13  -3   2   35.49    1.41
  13  -3  -2   34.90    1.13
  13  -3  -2   34.82    1.45
 -13  -3   2   34.40    1.57
 -13  -3   2   34.50    1.37
  13  -3  -2   33.65    1.43
  13   3  -2   34.38    1.37
  13   3  -2   31.50    1.38
  13   3  -2   33.08    1.56
 -13   3   2   36.61    1.49
  13   3  -2   33.27    1.39
 -13   3   2   35.20    1.14
 -13   3   2   34.39    1.42
  13   3  -2   33.61    1.35
 -13   3   2   33.32    1.20
  13   3  -2   34.29    1.31
 -13   3   2   33.77    1.19
 -11  -3   2   67.80    2.31
 -11  -3   2   69.41    2.60
  11  -3  -2   69.15    2.07
  11  -3  -2   65.40    2.40
  11  -3  -2   66.72    2.41
 -11  -3   2   66.18    2.34
  11  -3  -2   68.68    2.25
  11  -3  -2   67.27    2.41
  11  -3  -2   68.38    2.26
 -11  -3   2   70.08    2.39
 -11  -3   2   69.24    2.40
 -11  -3   2   63.69    2.32
  11  -3  -2   69.21    2.13
 -11   3   2   69.79    2.34
 -11   3   2   67.73    2.15
  11   3  -2   66.21    2.30
  11   3  -2   64.07    2.37
 -11   3   2   69.46    2.07
  11   3  -2   65.59    2.33
  11   3  -2   66.08    2.39
  11   3  -2   66.80    2.59
 -11   3   2   64.75    2.38
 -11   3   2   72.58    2.16
  11   3  -2   69.04    2.34
 -11   3   2   68.34    2.43
  -9  -3   2   55.25    2.04
   9  -3  -2   57.57    1.92
   9  -3  -2   56.88    2.07
  -9  -3   2   56.77    1.99
  -9  -3   2   59.99    2.28
   9  -3  -2   57.75    2.07
   9  -3  -2   57.14    1.92
   9  -3  -2   57.90    2.09
   9  -3  -2   56.52    1.82
  -9  -3   2   55.32    1.98
  -9  -3   2   56.74    2.05
  -9  -3   2   57.97    2.02
  -9   3   2   56.98    2.06
   9   3  -2   56.55    2.06
  -9   3   2   57.04    1.92
  -9   3   2   58.08    2.06
  -9   3   2   59.01    1.82
   9   3  -2   58.10    2.00
   9   3  -2   56.95    2.00
   9   3  -2   57.09    2.06
   9   3  -2   57.48    2.07
  -9   3   2   56.54    1.82
   9   3  -2   57.36    2.24
   9   3  -2   57.43    1.99
  -7  -3   2    0.06    0.09
   7  -3  -2    0.00    0.05
   7  -3  -2    0.00    0.07
  -7  -3   2    0.10    0.09
  -7  -3   2    0.04    0.09
  -7  -3   2    0.25    0.15
  -7  -3   2    0.00    0.07
  -7  -3   2    0.04    0.08
   7  -3  -2    0.09    0.10
   7  -3  -2    0.02    0.05
   7  -3  -2    0.01    0.05
   7  -3  -2    0.15    0.10
  -7   3   2    0.03    0.06
  -7   3   2    0.00    0.04
   7   3  -2    0.03    0.14
   7   3  -2    0.04    0.09
  -7   3   2    0.11    0.05
   7   3  -2    0.08    0.09
   7   3  -2    0.02    0.07
   7   3  -2    0.00    0.07
   7   3  -2    0.01    0.08
  -7   3   2   -0.05    0.06
   7   3  -2    0.07    0.09
  -7   3   2   -0.02    0.07
   7   3  -2   -0.06    0.07
  -7   3   2    0.02    0.05
  -5  -3   2    3.65    0.28
  -5  -3   2    4.28    0.35
   5  -3  -2    3.68    0.23
   5  -3  -2    2.98    0.32
  -5  -3   2    3.58    0.30
   5  -3  -2    3.65    0.25
  -5  -3   2    3.24    0.43
  -5  -3   2    4.09    0.34
   5  -3  -2    4.15    0.34
  -5  -3   2    3.87    0.38
   5  -3  -2    3.05    0.35
   5  -3  -2    3.75    0.26
   5  -3  -2    3.64    0.24
  -5   3   2    3.83    0.24
  -5   3   2    3.56    0.17
   5   3  -2    3.67    0.38
   5   3  -2    4.16    0.33
   5   3  -2    3.73    0.31
   5   3  -2    3.82    0.39
  -5   3   2    4.17    0.33
   5   3  -2    3.86    0.50
   5   3  -2    3.07    0.26
   5   3  -2    3.69    0.30
  -5   3   2    3.88    0.17
   3  -3  -2    3.64    0.25
   3  -3  -2    3.42    0.24
   3  -3  -2    3.27    0.16
  -3  -3   2    3.30    0.25
   3  -3  -2    3.07    0.22
   3  -3  -2    3.15    0.14
   3  -3  -2    3.37    0.28
  -3  -3   2    3.37    0.34
  -3  -3   2    3.18    0.34
   3  -3  -2    3.51    0.36
  -3  -3   2    3.81    0.40
  -3  -3   2    2.99    0.34
  -3  -3   2    3.05    0.45
   3  -3  -2    3.23    0.35
   3  -3  -2    3.03    0.23
   3  -3  -2    3.56    0.38
  -3   3   2    3.67    0.29
  -3   3   2    3.08    0.15
   3   3  -2    4.15    0.30
   3   3  -2    2.98    0.34
  -3   3   2    3.60    0.36
   3   3  -2    3.43    0.37
  -3   3   2    3.28    0.23
   3   3  -2    2.77    0.32
   3   3  -2    4.29    0.53
   3   3  -2    3.45    0.25
  -3   3   2    3.27    0.14
   3   3  -2    3.93    0.38
   1  -3  -2    2.01    0.13
  -1  -3   2    1.29    0.22
   1  -3  -2    2.09    0.17
  -1  -3   2    2.14    0.29
   1  -3  -2    1.75    0.24
   1  -3  -2    1.73    0.23
   1  -3  -2    1.66    0.26
   1  -3  -2    2.23    0.22
   1  -3  -2    2.20    0.22
  -1  -3   2    1.87    0.31
   1  -3  -2    2.08    0.28
  -1  -3   2    1.73    0.31
   1  -3  -2    1.75    0.25
  -1  -3   2    2.22    0.23
  -1  -3   2    2.24    0.28
  -1  -3   2    1.92    0.25
  -1  -3   2    1.68    0.25
   1  -3  -2    1.97    0.22
  -1  -3   2    2.48    0.32
  -1  -3   2    1.66    0.25
   1   3  -2    2.06    0.22
  -1   3   2    2.00    0.10
   1   3  -2    1.43    0.24
   1   3  -2    1.99    0.25
  -1   3   2    1.76    0.26
   1   3  -2    1.91    0.26
   1   3  -2    1.67    0.25
  -1   3   2    1.81    0.23
  -1   3   2    2.34    0.23
   1  -3   2    0.84    0.25
  -1  -3  -2    0.37    0.13
  -1  -3  -2    0.50    0.11
  -1  -3  -2    0.67    0.18
   1  -3   2    0.64    0.16
   1  -3   2    0.56    0.12
   1  -3   2    0.45    0.14
  -1  -3  -2    0.44    0.10
  -1  -3  -2    0.73    0.14
   1  -3   2    0.73    0.22
   1  -3   2    0.43    0.14
   1  -3   2    0.52    0.15
  -1  -3  -2    0.54    0.11
  -1  -3  -2    0.64    0.11
  -1  -3  -2    0.41    0.13
   1  -3   2    0.27    0.12
   1  -3   2    0.76    0.18
   1   3   2    0.46    0.11
   1   3   2    0.66    0.15
   1   3   2    0.59    0.13
  -1   3  -2    0.68    0.16
  -1   3  -2    0.90    0.19
   1   3   2    0.72    0.07
   1   3   2    0.50    0.06
  -1   3  -2    0.72    0.16
  -1   3  -2    0.68    0.12
  -1   3  -2    0.78    0.17
   3  -3   2    8.97    0.53
   3  -3   2    8.15    0.51
  -3  -3  -2    8.98    0.52
  -3  -3  -2    8.84    0.43
   3  -3   2    8.21    0.50
  -3  -3  -2    8.70    0.52
   3  -3   2    9.10    0.54
  -3  -3  -2    7.66    0.52
  -3  -3  -2    8.22    0.41
  -3  -3  -2    8.98    0.41
   3  -3   2    8.74    0.64
   3  -3   2    8.02    0.60
  -3  -3  -2    8.15    0.43
   3   3   2    9.57    0.44
  -3   3  -2    8.00    0.40
  -3   3  -2    8.84    0.54
  -3   3  -2    8.76    0.48
   3   3   2    9.40    0.52
  -3   3  -2    8.14    0.51
   3   3   2    8.75    0.34
   3   3   2    8.32    0.34
   3   3   2    8.57    0.43
  -3   3  -2    7.77    0.48
   3   3   2    8.61    0.52
   3   3   2    7.91    0.44
  -5  -3  -2   18.82    0.89
  -5  -3  -2   16.89    0.70
  -5  -3  -2   17.56    0.85
   5  -3   2   18.00    0.86
  -5  -3  -2   17.46    0.72
   5  -3   2   18.28    0.85
  -5  -3  -2   19.82    0.85
  -5  -3  -2   18.90    0.77
   5  -3   2   18.64    0.88
   5  -3   2   18.11    0.85
   5  -3   2   18.23    0.99
  -5  -3  -2   18.55    0.74
   5   3   2   17.87    0.79
  -5   3  -2   18.35    0.95
  -5   3  -2   19.71    0.73
  -5   3  -2   17.56    0.82
  -5   3  -2   19.52    0.89
   5   3   2   18.74    0.76
  -5   3  -2   17.59    0.85
   5   3   2   17.70    0.87
   5   3   2   19.10    0.68
   5   3   2   17.56    0.71
   5   3   2   18.71    0.87
   5   3   2   19.10    0.85
  -5   3  -2   18.87    0.85
  -5   3  -2   18.27    0.81
  -7  -3  -2  161.51    5.16
  -7  -3  -2  163.73    5.01
   7  -3   2  164.48    5.35
  -7  -3  -2  160.76    5.15
   7  -3   2  161.74    5.14
  -7  -3  -2  161.47    4.97
  -7  -3  -2  156.64    4.99
   7  -3   2  167.70    5.18
   7  -3   2  164.58    5.12
  -7   3  -2  162.59    5.10
   7   3   2  161.99    5.00
   7   3   2  161.06    4.89
  -7   3  -2  155.73    5.13
   7   3   2  165.09    4.90
   7   3   2  161.76    5.01
  -7   3  -2  157.11    5.14
   7   3   2  160.85    5.16
  -7   3  -2  165.21    5.09
  -7   3  -2  163.35    4.95
  -7   3  -2  164.85    5.33
   7   3   2  160.10    5.09
  -7   3  -2  166.10    5.07
   7   3   2  164.42    5.19
   7   3   2  166.13    4.92
   9  -3   2   47.21    1.77
  -9  -3  -2   44.33    1.76
  -9  -3  -2   44.00    1.59
   9  -3   2   41.77    1.87
  -9  -3  -2   45.29    1.75
  -9  -3  -2   45.55    1.64
  -9  -3  -2   48.11    1.64
   9  -3   2   47.16    1.74
   9  -3   2   45.26    1.71
   9  -3   2   44.11    1.72
  -9  -3  -2   47.80    1.49
   9   3   2   43.98    1.76
   9   3   2   46.32    1.78
   9   3   2   46.24    1.54
  -9   3  -2   44.76    1.91
   9   3   2   45.25    1.63
  -9   3  -2   45.95    1.69
   9   3   2   47.56    1.66
  -9   3  -2   46.99    1.75
  -9   3  -2   47.25    1.76
  -9   3  -2   47.50    1.69
   9   3   2   47.26    1.49
   9   3   2   45.13    1.69
   9   3   2   45.96    1.55
  11  -3   2   11.22    0.66
 -11  -3  -2   10.84    0.67
  11  -3   2   10.83    0.63
 -11  -3  -2   11.22    0.58
 -11  -3  -2   11.83    0.60
  11  -3   2   11.60    0.81
  11  -3   2   12.13    0.70
  11  -3   2   11.43    0.66
 -11  -3  -2   11.64    0.62
 -11  -3  -2   11.74    0.71
  11  -3   2   11.95    0.64
  11   3   2   10.80    0.69
 -11   3  -2   12.39    0.70
  11   3   2   10.34    0.59
 -11   3  -2   11.16    0.66
 -11   3  -2   12.14    0.83
  11   3   2   12.83    0.75
 -11   3  -2   10.88    0.62
  11   3   2   11.42    0.62
  11   3   2   11.47    0.46
  11   3   2   12.33    0.65
 -11   3  -2   11.85    0.54
  11   3   2   10.48    0.52
  13  -3   2    6.74    0.50
 -13  -3  -2    7.92    0.59
  13  -3   2    8.17    0.83
 -13  -3  -2    6.71    0.46
  13  -3   2    8.10    0.57
  13  -3   2    7.21    0.51
  13  -3   2    7.52    0.53
 -13  -3  -2    7.61    0.51
  13  -3   2    7.24    0.50
 -13  -3  -2    7.35    0.54
 -13  -3  -2    7.20    0.46
 -13   3  -2    8.12    0.52
 -13   3  -2    7.87    0.56
  13   3   2    8.12    0.50
  13   3   2    7.25    0.50
 -13   3  -2    7.73    0.54
 -13   3  -2    8.01    0.67
 -13   3  -2    8.01    0.43
  13   3   2    7.32    0.59
  13   3   2    7.42    0.50
  13   3   2    7.38    0.43
  13   3   2    7.05    0.32
  13   3   2    8.56    0.60
  15  -3   2    3.51    0.40
 -15  -3  -2    3.05    0.36
 -15  -3  -2    3.13    0.39
 -15  -3  -2    3.17    0.39
  15  -3   2    3.49    0.43
  15  -3   2    4.25    0.58
  15  -3   2    3.28    0.41
  15  -3   2    3.30    0.44
 -15  -3  -2    3.60    0.51
 -15  -3  -2    3.13    0.36
  15  -3   2    2.47    0.35
  15   3   2    2.61    0.40
 -15   3  -2    2.92    0.31
  15   3   2    3.25    0.19
  15   3   2    2.73    0.43
  15   3   2    3.50    0.35
  15   3   2    3.66    0.41
  15   3   2    2.72    0.34
 -15   3  -2    2.93    0.41
 -15   3  -2    3.22    0.40
  15   3   2    3.95    0.45
 -15   3  -2    3.05    0.52
 -15   3  -2    2.80    0.38
 -17  -3  -2    0.30    0.20
  17  -3   2    0.01    0.10
 -17  -3  -2    0.12    0.12
  17  -3   2    0.02    0.12
  17  -3   2    0.11    0.23
 -17  -3  -2    0.02    0.11
 -17  -3  -2    0.05    0.11
  17  -3   2    0.11    0.12
  17  -3   2    0.29    0.15
 -17  -3  -2    0.44    0.19
  17  -3   2    0.13    0.14
 -17   3  -2    0.02    0.09
 -17   3  -2    0.29    0.16
  17   3   2    0.17    0.14
  17   3   2    0.15    0.11
 -17   3  -2   -0.16    0.14
 -17   3  -2    0.10    0.16
  17   3   2   -0.03    0.10
  17   3   2    0.05    0.05
 -17   3  -2    0.08    0.14
  19  -3   2   -0.02    0.11
  19  -3   2   -0.11    0.18
  19  -3   2    0.13    0.15
  19  -3   2    0.07    0.15
 -19  -3  -2    0.09    0.12
  19  -3   2    0.05    0.04
 -19  -3  -2    0.21    0.20
 -19  -3  -2    0.03    0.10
  19  -3   2   -0.10    0.09
 -19   3  -2    0.20    0.21
  19   3   2    0.13    0.07
  19   3   2    0.07    0.06
  19   3   2    0.00    0.10
 -19   3  -2   -0.07    0.10
 -19   3  -2    0.05    0.12
  19   3   2    0.18    0.16
  21  -3   2   52.98    2.15
  21  -3   2   53.50    2.36
 -21  -3  -2   52.35    2.12
  21  -3   2   51.85    2.12
 -21  -3  -2   53.75    2.30
  21  -3   2   53.52    1.69
  21  -3   2   50.88    2.05
 -21  -3  -2   55.82    2.07
  21  -3   2   55.09    2.09
 -21   3  -2   53.65    1.96
 -21   3  -2   54.07    2.44
  21   3   2   54.14    2.13
  21   3   2   53.84    1.71
 -21   3  -2   55.15    2.15
  21   3   2   53.12    1.98
  21   3   2   52.73    1.70
  23  -3   2   43.92    1.42
  23  -3   2   44.50    1.88
 -23  -3  -2   46.98    1.89
 -23  -3  -2   46.43    2.11
  23  -3   2   42.60    1.78
 -23  -3  -2   43.99    1.78
  23  -3   2   42.53    1.77
  23  -3   2   44.82    1.88
 -23   3  -2   39.89    2.10
  23   3   2   39.95    1.68
  23   3   2   38.39    1.40
 -23   3  -2   44.84    1.86
 -23   3  -2   42.72    1.68
  23   3   2   43.01    1.41
  23   3   2   44.79    1.86
 -25  -3  -2   13.66    0.86
  25  -3   2   13.35    0.87
  25  -3   2   14.30    0.93
 -25  -3  -2   14.67    0.93
  25  -3   2   14.58    0.61
  25  -3   2   15.50    0.97
  25  -3   2   15.30    0.90
  25   3   2   15.25    0.60
  25   3   2   14.92    0.84
  25   3   2   15.22    0.95
 -25   3  -2   13.97    0.81
 -25   3  -2   14.14    1.16
 -25   3  -2   15.30    0.95
  27  -3   2    1.79    0.40
  27  -3   2    2.40    0.25
  27  -3   2    1.79    0.40
 -27  -3  -2    2.47    0.55
 -27  -3  -2    3.19    0.48
  27  -3   2    3.01    0.51
 -27  -3  -2    2.73    0.45
  27  -3   2    2.95    0.45
  27   3   2    2.45    0.24
  27   3   2    3.13    0.44
 -27   3  -2    3.03    0.50
  27   3   2    2.29    0.43
  27   3   2    2.43    0.24
 -27   3  -2    3.21    0.68
  29  -3   2    0.50    0.26
  29  -3   2    0.72    0.16
 -29  -3  -2    0.64    0.26
 -29  -3  -2    0.06    0.17
  29  -3   2    0.17    0.22
 -29  -3  -2    0.83    0.37
  29  -3   2    1.05    0.35
 -29   3  -2    1.24    0.49
 -29   3  -2    0.41    0.26
  29   3   2    0.68    0.15
  29   3   2    0.79    0.27
  29   3   2    0.58    0.14
  29   3   2    0.48    0.26
 -31  -3  -2    1.70    0.39
  31  -3   2    2.58    0.50
  31  -3   2    2.54    0.29
 -31  -3  -2    2.08    0.44
  31  -3   2    3.52    0.55
 -31  -3  -2    1.31    0.48
  31   3   2    2.32    0.42
  31   3   2    2.63    0.49
  31   3   2    2.42    0.27
  31   3   2    2.30    0.27
 -31   3  -2    1.34    0.39
 -31   3  -2    2.01    0.58
 -33  -3  -2    0.53    0.29
 -33  -3  -2    0.24    0.32
 -33  -3  -2    0.55    0.29
  33  -3   2    0.23    0.14
  33  -3   2    0.54    0.29
  33  -3   2    0.13    0.21
  33   3   2    0.43    0.16
  33   3   2    0.94    0.34
 -33   3  -2    0.64    0.32
 -33   3  -2    0.32    0.37
  33   3   2    0.27    0.14
  33   3   2    0.49    0.25
  35  -3   2    0.41    0.17
 -35  -3  -2    0.67    0.45
  35  -3   2    1.56    0.42
 -35  -3  -2    0.92    0.35
 -35  -3  -2    0.74    0.32
  35  -3   2    0.75    0.33
  35   3   2    0.81    0.20
  35   3   2    0.60    0.18
 -35   3  -2    0.78    0.36
 -35   3  -2    0.52    0.48
  35   3   2    1.13    0.39
  35   3   2    1.53    0.39
  37  -3   2    1.68    0.46
 -37  -3  -2    1.77    0.44
  37  -3   2    1.46    0.27
 -37  -3  -2    1.62    0.42
  37  -3   2    1.80    0.48
 -37  -3  -2    0.96    0.49
  37   3   2    1.51    0.41
 -37   3  -2    1.39    0.45
  37   3   2    1.04    0.22
 -37   3  -2    0.87    0.57
  37   3   2    1.12    0.24
 -39  -3  -2    0.10    0.24
 -39  -3  -2    0.21    0.37
  39  -3   2    0.02    0.27
  39  -3   2    0.21    0.31
  39  -3   2    0.31    0.19
 -39  -3  -2    0.38    0.33
 -39   3  -2   -0.04    0.32
  39   3   2    0.16    0.16
 -39   3  -2    0.08    0.40
  39   3   2    0.27    0.29
  41  -3   2    0.81    0.25
  41  -3   2    0.46    0.35
 -41  -3  -2    0.67    0.37
  41  -3   2    0.48    0.37
 -41  -3  -2    0.08    0.40
 -41  -3  -2    0.28    0.32
  41   3   2    0.67    0.22
 -41   3  -2    0.30    0.35
 -41   3  -2    0.36    0.54
  41   3   2    0.82    0.38
 -43  -3  -2    0.42    0.39
  43  -3   2    0.31    0.23
  43  -3   2    0.32    0.35
  43  -3   2    0.54    0.42
 -43  -3  -2    0.07    0.30
 -43  -3  -2    0.22    0.43
 -43   3  -2    0.30    0.55
  43   3   2    0.21    0.32
  43   3   2    0.05    0.18
 -43   3  -2    0.21    0.39
 -45  -3  -2    0.27    0.56
  45  -3   2   -0.07    0.35
  45  -3   2   -0.09    0.29
 -45  -3  -2    0.10    0.33
  45  -3   2    0.25    0.39
  45  -3   2   -0.09    0.23
 -45  -3  -2    0.16    0.38
 -45   3  -2    0.24    0.45
  45   3   2   -0.01    0.33
 -45   3  -2    0.13    0.55
  47  -3   2    0.02    0.37
  47  -3   2   -0.09    0.33
 -47  -3  -2    0.06    0.36
  47  -3   2    0.09    0.37
 -47  -3  -2    0.36    0.61
 -47  -3  -2   -0.21    0.29
  47   3   2   -0.04    0.36
 -47   3  -2    0.00    0.57
 -47   3  -2   -0.03    0.47
 -46  -4   2    0.07    0.38
 -46  -4   2    0.23    0.36
  46  -4  -2    0.36    0.41
  46  -4  -2    0.37    0.42
 -46  -4   2    0.04    0.57
 -46   4   2    0.02    0.66
  46   4  -2    0.07    0.36
  46   4  -2    0.01    0.32
  46   4  -2    0.56    0.35
 -44  -4   2   -0.19    0.32
  44  -4  -2    0.24    0.39
 -44  -4   2   -0.20    0.46
 -44  -4   2   -0.11    0.30
  44  -4  -2    0.07    0.33
 -44   4   2   -0.10    0.57
  44   4  -2   -0.11    0.28
  44   4  -2   -0.22    0.26
  44   4  -2    0.03    0.27
 -42  -4   2    0.45    0.38
 -42  -4   2    0.50    0.52
  42  -4  -2    0.20    0.30
  42  -4  -2   -0.12    0.28
 -42  -4   2    0.21    0.28
  42   4  -2    0.40    0.28
  42   4  -2    0.59    0.34
 -42   4   2    0.74    0.63
 -42   4   2    0.13    0.37
  42   4  -2    0.59    0.37
 -40  -4   2    1.78    0.50
 -40  -4   2    1.08    0.61
  40  -4  -2    1.81    0.52
  40  -4  -2    1.19    0.48
 -40  -4   2    1.29    0.43
  40   4  -2    1.07    0.42
  40   4  -2    1.31    0.48
 -40   4   2    1.42    0.50
 -40   4   2    1.49    0.67
  40   4  -2    2.28    0.43
 -38  -4   2    0.96    0.41
 -38  -4   2    0.79    0.38
  38  -4  -2    2.09    0.54
  38  -4  -2    0.46    0.32
 -38  -4   2    1.19    0.58
 -38   4   2    0.96    0.43
  38   4  -2    1.25    0.40
  38   4  -2    1.35    0.35
 -38   4   2    1.29    0.62
  38   4  -2    1.15    0.42
 -36  -4   2    0.00    0.19
  36  -4  -2   -0.16    0.20
 -36  -4   2   -0.07    0.22
  36  -4  -2   -0.05    0.17
  36  -4  -2   -0.04    0.29
  36  -4  -2    0.22    0.28
 -36  -4   2    0.18    0.36
 -36   4   2    0.21    0.28
  36   4  -2    0.24    0.21
  36   4  -2   -0.17    0.19
 -36   4   2    0.09    0.45
  36   4  -2   -0.02    0.21
  34  -4  -2   -0.14    0.19
 -34  -4   2   -0.09    0.17
  34  -4  -2    0.03    0.27
  34  -4  -2   -0.01    0.14
  34  -4  -2    0.45    0.28
 -34  -4   2    0.01    0.29
 -34  -4   2    0.42    0.29
 -34   4   2    0.09    0.24
 -34   4   2   -0.09    0.34
  34   4  -2    0.09    0.21
  34   4  -2    0.30    0.27
 -32  -4   2    2.61    0.51
  32  -4  -2    1.78    0.26
  32  -4  -2    1.98    0.46
 -32  -4   2    2.36    0.48
  32  -4  -2    2.26    0.46
 -32  -4   2    2.24    0.60
  32  -4  -2    1.65    0.41
 -32   4   2    1.90    0.57
 -32   4   2    1.88    0.44
  32   4  -2    1.64    0.42
  32   4  -2    2.10    0.44
  30  -4  -2    1.28    0.34
  30  -4  -2    0.65    0.17
  30  -4  -2    1.51    0.40
 -30  -4   2    0.96    0.33
  30  -4  -2    1.29    0.37
 -30  -4   2    0.55    0.28
 -30  -4   2    0.86    0.43
  30   4  -2    0.89    0.32
 -30   4   2    1.21    0.30
 -30   4   2    0.93    0.46
  30   4  -2    1.16    0.33
 -30   4   2    0.95    0.32
  28  -4  -2    2.36    0.26
 -28  -4   2    2.85    0.65
  28  -4  -2    1.71    0.38
  28  -4  -2    1.23    0.35
  28  -4  -2    2.50    0.60
 -28  -4   2    3.43    0.54
 -28  -4   2    2.44    0.46
  28  -4  -2    1.70    0.38
  28   4  -2    2.54    0.46
 -28   4   2    1.86    0.53
 -28   4   2    2.49    0.44
  28   4  -2    1.97    0.35
  28   4  -2    2.69    0.45
 -28   4   2    1.55    0.30
 -26  -4   2    0.11    0.26
 -26  -4   2    0.45    0.24
  26  -4  -2    0.25    0.21
 -26  -4   2   -0.11    0.13
  26  -4  -2   -0.05    0.14
  26  -4  -2    0.23    0.11
  26  -4  -2   -0.02    0.14
  26  -4  -2    0.02    0.26
 -26   4   2    0.12    0.15
  26   4  -2    0.19    0.18
 -26   4   2    0.04    0.16
 -26   4   2    0.07    0.16
 -26   4   2    0.25    0.29
  26   4  -2    0.15    0.17
  26   4  -2    0.23    0.18
 -24  -4   2    0.39    0.23
  24  -4  -2    0.19    0.27
  24  -4  -2    0.17    0.19
  24  -4  -2    0.50    0.26
 -24  -4   2    0.40    0.23
 -24  -4   2    0.27    0.25
  24  -4  -2    0.41    0.22
  24  -4  -2    0.28    0.18
  24  -4  -2    0.35    0.11
 -24   4   2    0.36    0.16
  24   4  -2    0.28    0.18
  24   4  -2    0.21    0.17
 -24   4   2    0.16    0.25
  24   4  -2    0.23    0.21
 -24   4   2    0.29    0.18
 -24   4   2    0.05    0.12
 -24   4   2    0.33    0.19
  22  -4  -2   14.62    0.61
  22  -4  -2   16.36    1.01
  22  -4  -2   14.28    1.02
  22  -4  -2   17.11    1.00
  22  -4  -2   16.47    0.92
  22  -4  -2   15.18    0.85
 -22  -4   2   17.95    1.00
 -22  -4   2   16.75    0.97
 -22  -4   2   14.35    1.11
 -22   4   2   16.46    0.79
 -22   4   2   15.51    0.88
 -22   4   2   14.33    1.05
  22   4  -2   14.74    0.88
  22   4  -2   14.66    0.81
  22   4  -2   16.67    0.97
 -22   4   2   15.70    0.77
 -22   4   2   15.72    0.71
  20  -4  -2    5.83    0.64
 -20  -4   2    4.69    0.56
  20  -4  -2    5.47    0.63
  20  -4  -2    4.54    0.27
 -20  -4   2    3.65    0.62
 -20  -4   2    5.19    0.60
  20  -4  -2    5.50    0.46
  20  -4  -2    6.61    0.52
  20  -4  -2    5.59    0.71
 -20   4   2    5.18    0.39
 -20   4   2    5.85    0.73
 -20   4   2    5.41    0.55
  20   4  -2    5.06    0.50
  20   4  -2    5.41    0.60
  20   4  -2    4.81    0.52
 -20   4   2    5.43    0.33
 -20   4   2    4.75    0.38
  18  -4  -2    6.35    0.69
  18  -4  -2    5.62    0.62
  18  -4  -2    6.21    0.47
 -18  -4   2    5.75    0.64
  18  -4  -2    6.15    0.49
  18  -4  -2    5.34    0.61
 -18  -4   2    5.97    0.78
 -18  -4   2    5.93    0.63
  18  -4  -2    5.89    0.30
  18   4  -2    6.51    0.53
 -18   4   2    6.28    0.41
 -18   4   2    6.00    0.40
 -18   4   2    6.09    0.32
  18   4  -2    4.98    0.52
 -18   4   2    5.75    0.70
  18   4  -2    5.71    0.46
  16  -4  -2    1.08    0.28
  16  -4  -2    0.65    0.24
 -16  -4   2    0.72    0.23
  16  -4  -2    0.63    0.20
  16  -4  -2    1.11    0.31
 -16  -4   2    0.95    0.32
  16  -4  -2    0.76    0.12
  16  -4  -2    0.78    0.21
 -16  -4   2    0.72    0.23
 -16  -4   2    0.42    0.19
  16   4  -2    0.59    0.20
  16   4  -2    0.70    0.20
  16   4  -2    0.46    0.18
 -16   4   2    0.71    0.16
 -16   4   2    0.97    0.30
 -16   4   2    0.75    0.11
 -16   4   2    0.63    0.15
 -14  -4   2    6.40    0.74
 -14  -4   2    4.96    0.55
  14  -4  -2    7.24    0.48
  14  -4  -2    6.28    0.32
 -14  -4   2    7.00    0.54
 -14  -4   2    6.66    0.51
  14  -4  -2    6.57    0.48
 -14  -4   2    6.39    0.47
  14  -4  -2    7.88    0.62
  14  -4  -2    7.79    0.60
  14  -4  -2    6.93    0.56
 -14   4   2    6.69    0.38
 -14   4   2    6.46    0.38
  14   4  -2    6.85    0.56
  14   4  -2    6.20    0.47
  14   4  -2    6.80    0.50
 -14   4   2    7.30    0.60
  14   4  -2    7.00    0.50
 -12  -4   2    0.18    0.15
 -12  -4   2    0.14    0.11
  12  -4  -2    0.28    0.17
  12  -4  -2    0.20    0.12
 -12  -4   2    0.22    0.14
  12  -4  -2    0.13    0.11
 -12  -4   2    0.19    0.15
  12  -4  -2    0.10    0.07
  12  -4  -2    0.15    0.13
  12  -4  -2    0.12    0.16
 -12  -4   2    0.19    0.18
 -12   4   2    0.10    0.14
 -12   4   2    0.16    0.09
  12   4  -2    0.02    0.13
  12   4  -2    0.05    0.11
 -12   4   2    0.01    0.06
  12   4  -2    0.05    0.14
 -12   4   2    0.08    0.11
  12   4  -2    0.10    0.14
  12   4  -2    0.21    0.14
  12   4  -2    0.24    0.13
 -12   4   2    0.36    0.20
  10  -4  -2    0.10    0.13
 -10  -4   2   -0.02    0.09
  10  -4  -2    0.05    0.10
  10  -4  -2    0.04    0.12
 -10  -4   2    0.08    0.12
  10  -4  -2    0.16    0.11
 -10  -4   2   -0.06    0.06
  10  -4  -2   -0.02    0.10
 -10  -4   2    0.02    0.12
 -10  -4   2   -0.01    0.11
 -10  -4   2    0.08    0.12
 -10   4   2    0.05    0.06
  10   4  -2   -0.01    0.12
  10   4  -2    0.10    0.11
  10   4  -2    0.01    0.18
 -10   4   2    0.10    0.07
  10   4  -2    0.08    0.13
 -10   4   2    0.00    0.12
 -10   4   2    0.11    0.07
 -10   4   2    0.20    0.14
  10   4  -2    0.07    0.12
  10   4  -2    0.10    0.13
 -10   4   2    0.18    0.11
  10   4  -2    0.07    0.11
  10   4  -2    0.01    0.12
  -8  -4   2    1.39    0.34
   8  -4  -2    2.44    0.36
  -8  -4   2    2.74    0.39
  -8  -4   2    2.15    0.29
   8  -4  -2    2.60    0.38
  -8  -4   2    2.00    0.31
  -8  -4   2    2.68    0.39
  -8  -4   2    2.73    0.37
   8  -4  -2    2.22    0.36
   8  -4  -2    2.58    0.30
   8  -4  -2    2.32    0.30
   8   4  -2    2.34    0.30
   8   4  -2    3.09    0.39
  -8   4   2    2.62    0.34
  -8   4   2    2.30    0.18
   8   4  -2    2.73    0.39
   8   4  -2    2.39    0.47
  -8   4   2    2.22    0.33
  -8   4   2    2.49    0.20
   8   4  -2    3.09    0.41
   8   4  -2    2.57    0.34
   8   4  -2    2.54    0.34
  -8   4   2    2.64    0.18
  -6  -4   2    1.95    0.38
  -6  -4   2    1.84    0.31
   6  -4  -2    2.24    0.28
  -6  -4   2    1.93    0.28
  -6  -4   2    2.16    0.34
  -6  -4   2    2.10    0.32
  -6  -4   2    1.92    0.26
   6  -4  -2    1.88    0.32
   6  -4  -2    1.93    0.31
   6  -4  -2    2.16    0.35
   6  -4  -2    1.70    0.24
   6  -4  -2    1.66    0.30
   6  -4  -2    2.03    0.27
   6   4  -2    1.88    0.33
  -6   4   2    2.03    0.30
  -6   4   2    1.99    0.21
   6   4  -2    2.19    0.31
   6   4  -2    1.68    0.30
  -6   4   2    1.94    0.15
   6   4  -2    2.41    0.32
   6   4  -2    2.31    0.32
  -6   4   2    1.96    0.15
   6   4  -2    1.61    0.24
   6   4  -2    2.02    0.43
   4  -4  -2    0.74    0.16
   4  -4  -2    0.92    0.19
  -4  -4   2    0.98    0.23
  -4  -4   2    1.37    0.32
   4  -4  -2    1.10    0.19
  -4  -4   2    1.11    0.23
   4  -4  -2    1.07    0.25
   4  -4  -2    1.21    0.26
  -4  -4   2    1.11    0.25
  -4  -4   2    0.84    0.23
   4  -4  -2    0.62    0.14
   4  -4  -2    0.69    0.21
  -4  -4   2    0.98    0.22
  -4  -4   2    1.12    0.18
   4  -4  -2    1.15    0.23
   4   4  -2    1.48    0.29
  -4   4   2    1.03    0.16
   4   4  -2    0.88    0.20
   4   4  -2    0.61    0.15
  -4   4   2    1.07    0.12
   4   4  -2    1.37    0.26
   4   4  -2    0.87    0.29
   4   4  -2    0.75    0.20
  -4   4   2    1.01    0.21
  -4   4   2    0.88    0.11
  -4   4   2    0.72    0.20
   2  -4  -2    6.54    0.52
   2  -4  -2    5.41    0.36
  -2  -4   2    5.97    0.63
   2  -4  -2    5.84    0.39
   2  -4  -2    5.61    0.43
   2  -4  -2    6.06    0.47
  -2  -4   2    5.54    0.46
   2  -4  -2    6.03    0.48
  -2  -4   2    6.00    0.37
  -2  -4   2    5.86    0.47
   2  -4  -2    5.97    0.39
  -2  -4   2    6.70    0.50
   2  -4  -2    6.01    0.24
   2  -4  -2    6.07    0.40
  -2  -4   2    5.19    0.41
  -2  -4   2    6.58    0.71
  -2  -4   2    6.20    0.48
   2  -4  -2    5.21    0.54
  -2  -4   2    6.87    0.50
  -2   4   2    5.80    0.43
   2   4  -2    6.16    0.49
  -2   4   2    5.72    0.46
  -2   4   2    6.18    0.36
   2   4  -2    5.90    0.44
   2   4  -2    5.51    0.46
   2   4  -2    5.59    0.35
  -2   4   2    5.79    0.26
  -2   4   2    6.08    0.27
   2   4  -2    6.31    0.44
   0  -4   2    9.37    0.61
   0  -4   2    9.14    0.59
   0  -4   2    9.03    0.59
   0  -4  -2    8.16    0.51
   0  -4   2    8.83    0.55
   0  -4  -2    7.94    0.57
   0  -4  -2    8.72    0.38
   0  -4  -2    9.02    0.51
   0  -4  -2    8.71    0.61
   0  -4  -2    8.71    0.59
   0  -4   2    9.47    0.60
   0  -4  -2    8.69    0.56
   0  -4   2    9.68    0.62
   0  -4   2    8.68    0.71
   0  -4   2    7.66    0.54
   0  -4  -2    8.21    0.48
   0  -4   2    8.51    0.67
   0  -4   2    8.93    0.46
   0  -4  -2    8.45    0.47
   0  -4  -2    9.37    0.51
   0   4   2    8.96    0.53
   0   4  -2    9.12    0.54
   0   4   2    8.86    0.59
   0   4   2    9.42    0.37
   0   4  -2    8.56    0.58
   0   4   2    8.85    0.48
   0   4  -2    8.59    0.55
   0   4  -2    8.87    0.61
   0   4   2    9.05    0.36
   0   4  -2    9.59    0.46
  -2  -4  -2    0.42    0.18
  -2  -4  -2    0.28    0.15
   2  -4   2    0.23    0.15
   2  -4   2    0.36    0.22
  -2  -4  -2    0.31    0.12
   2  -4   2    0.25    0.14
  -2  -4  -2    0.28    0.14
   2  -4   2    0.54    0.18
   2  -4   2    0.20    0.14
  -2  -4  -2    0.33    0.13
  -2  -4  -2    0.23    0.08
   2  -4   2   -0.03    0.14
  -2  -4  -2    0.17    0.10
   2  -4   2    0.21    0.13
   2  -4   2    0.19    0.15
  -2  -4  -2    0.20    0.10
  -2   4  -2    0.11    0.13
   2   4   2    0.11    0.09
  -2   4  -2    0.21    0.08
   2   4   2    0.11    0.11
   2   4   2    0.38    0.18
  -2   4  -2    0.07    0.10
   2   4   2    0.18    0.07
  -2   4  -2    0.28    0.15
  -2   4  -2    0.20    0.15
   2   4   2    0.04    0.05
   4  -4   2    3.63    0.42
  -4  -4  -2    4.32    0.47
  -4  -4  -2    3.72    0.27
  -4  -4  -2    3.72    0.46
   4  -4   2    3.83    0.45
   4  -4   2    5.10    0.52
  -4  -4  -2    4.07    0.31
   4  -4   2    4.26    0.57
  -4  -4  -2    4.35    0.33
  -4  -4  -2    3.84    0.46
   4  -4   2    2.72    0.38
   4  -4   2    4.27    0.58
   4  -4   2    3.41    0.42
  -4  -4  -2    4.10    0.33
   4   4   2    4.27    0.25
   4   4   2    3.95    0.32
  -4   4  -2    4.91    0.47
  -4   4  -2    5.16    0.49
   4   4   2    3.65    0.47
  -4   4  -2    4.08    0.26
   4   4   2    4.64    0.47
  -4   4  -2    3.97    0.46
   4   4   2    3.65    0.23
  -4   4  -2    3.75    0.44
   4   4   2    4.21    0.41
   6  -4   2    0.02    0.15
   6  -4   2   -0.04    0.08
   6  -4   2    0.03    0.11
  -6  -4  -2    0.16    0.09
  -6  -4  -2    0.00    0.08
  -6  -4  -2    0.09    0.12
  -6  -4  -2    0.10    0.09
   6  -4   2    0.17    0.13
  -6  -4  -2    0.10    0.09
   6  -4   2   -0.03    0.09
  -6  -4  -2    0.20    0.14
   6   4   2    0.05    0.07
  -6   4  -2    0.11    0.07
  -6   4  -2    0.06    0.12
  -6   4  -2    0.04    0.12
  -6   4  -2   -0.04    0.08
  -6   4  -2    0.12    0.10
   6   4   2   -0.02    0.08
   6   4   2   -0.05    0.13
   6   4   2    0.08    0.12
  -6   4  -2    0.13    0.04
   6   4   2    0.02    0.05
   6   4   2    0.06    0.09
  -6   4  -2    0.10    0.13
   6   4   2    0.08    0.09
   8  -4   2    0.13    0.13
  -8  -4  -2    0.26    0.16
  -8  -4  -2    0.01    0.06
   8  -4   2   -0.02    0.10
  -8  -4  -2    0.00    0.09
   8  -4   2    0.12    0.13
  -8  -4  -2   -0.01    0.09
   8  -4   2   -0.07    0.15
   8  -4   2   -0.06    0.09
  -8  -4  -2   -0.01    0.09
  -8  -4  -2    0.07    0.09
  -8   4  -2   -0.02    0.05
   8   4   2   -0.03    0.07
  -8   4  -2   -0.03    0.12
   8   4   2    0.00    0.07
   8   4   2    0.02    0.06
  -8   4  -2   -0.04    0.12
   8   4   2   -0.04    0.08
   8   4   2   -0.07    0.10
   8   4   2    0.05    0.15
  -8   4  -2    0.09    0.12
   8   4   2    0.05    0.08
  -8   4  -2    0.07    0.12
  -8   4  -2   -0.03    0.10
  -8   4  -2   -0.02    0.08
  10  -4   2    1.14    0.25
 -10  -4  -2    1.39    0.25
 -10  -4  -2    2.13    0.36
  10  -4   2    1.79    0.32
 -10  -4  -2    1.46    0.30
  10  -4   2    2.09    0.44
 -10  -4  -2    1.13    0.22
 -10  -4  -2    1.36    0.19
  10  -4   2    2.03    0.35
  10  -4   2    1.80    0.34
 -10  -4  -2    2.13    0.30
  10   4   2    1.70    0.23
  10   4   2    1.16    0.31
 -10   4  -2    1.44    0.19
 -10   4  -2    2.20    0.34
  10   4   2    1.66    0.26
  10   4   2    1.70    0.33
  10   4   2    1.93    0.23
  10   4   2    1.49    0.20
 -10   4  -2    2.08    0.34
 -10   4  -2    1.62    0.36
 -10   4  -2    1.62    0.28
  12  -4   2    2.94    0.41
 -12  -4  -2    2.42    0.40
  12  -4   2    2.20    0.37
 -12  -4  -2    2.68    0.36
 -12  -4  -2    2.82    0.36
 -12  -4  -2    2.53    0.21
  12  -4   2    1.90    0.44
  12  -4   2    2.93    0.43
 -12  -4  -2    2.17    0.31
 -12  -4  -2    2.37    0.39
  12  -4   2    2.74    0.39
  12   4   2    2.61    0.39
  12   4   2    3.07    0.30
  12   4   2    3.92    0.43
 -12   4  -2    3.00    0.26
 -12   4  -2    2.96    0.38
 -12   4  -2    2.34    0.35
 -12   4  -2    2.59    0.41
  12   4   2    2.32    0.28
 -12   4  -2    2.66    0.49
 -12   4  -2    2.70    0.26
  12   4   2    2.72    0.23
  14  -4   2    0.16    0.14
 -14  -4  -2    0.23    0.17
  14  -4   2    0.30    0.18
 -14  -4  -2    0.26    0.15
 -14  -4  -2    0.32    0.17
 -14  -4  -2    0.11    0.16
  14  -4   2    0.29    0.17
  14  -4   2    0.12    0.14
  14  -4   2    0.23    0.24
 -14  -4  -2    0.13    0.15
 -14   4  -2    0.53    0.14
 -14   4  -2    0.16    0.21
 -14   4  -2    0.30    0.18
  14   4   2    0.24    0.10
 -14   4  -2    0.18    0.13
  14   4   2    0.30    0.15
  14   4   2    0.24    0.13
  14   4   2    0.24    0.17
 -14   4  -2    0.32    0.18
  14   4   2    0.33    0.13
  16  -4   2    0.05    0.12
 -16  -4  -2    0.03    0.15
 -16  -4  -2   -0.02    0.14
  16  -4   2    0.17    0.26
 -16  -4  -2    0.01    0.10
  16  -4   2   -0.02    0.13
  16  -4   2   -0.01    0.11
  16  -4   2    0.01    0.12
 -16  -4  -2    0.12    0.14
  16   4   2    0.14    0.08
  16   4   2    0.22    0.18
 -16   4  -2    0.02    0.09
  16   4   2   -0.01    0.11
 -16   4  -2    0.13    0.13
  16   4   2    0.17    0.11
 -16   4  -2    0.19    0.18
 -16   4  -2    0.09    0.21
  18  -4   2    0.08    0.15
 -18  -4  -2    0.02    0.13
 -18  -4  -2    0.03    0.17
  18  -4   2    0.02    0.13
  18  -4   2    0.01    0.14
  18  -4   2   -0.07    0.23
 -18  -4  -2   -0.06    0.11
  18   4   2    0.00    0.07
  18   4   2   -0.01    0.10
 -18   4  -2   -0.06    0.10
 -18   4  -2    0.00    0.10
  18   4   2    0.01    0.12
 -18   4  -2   -0.14    0.19
 -18   4  -2    0.13    0.15
  20  -4   2    6.73    0.73
  20  -4   2    6.89    0.71
 -20  -4  -2    6.14    0.67
 -20  -4  -2    5.78    0.74
 -20  -4  -2    7.44    0.57
  20  -4   2    7.82    0.76
  20  -4   2    6.12    0.65
 -20   4  -2    7.65    0.94
  20   4   2    7.13    0.59
 -20   4  -2    7.19    0.48
 -20   4  -2    8.46    0.66
  20   4   2    6.21    0.34
  20   4   2    7.65    0.52
  22  -4   2    4.00    0.55
  22  -4   2    2.60    0.43
 -22  -4  -2    4.57    0.58
 -22  -4  -2    3.28    0.58
 -22  -4  -2    3.34    0.47
  22  -4   2    3.87    0.57
  22  -4   2    5.02    0.64
 -22   4  -2    3.70    0.70
  22   4   2    4.14    0.25
 -22   4  -2    3.30    0.52
  22   4   2    3.44    0.51
 -22   4  -2    3.92    0.43
  22   4   2    3.29    0.42
 -24  -4  -2    3.35    0.53
  24  -4   2    2.94    0.50
 -24  -4  -2    3.90    0.63
  24  -4   2    3.25    0.50
  24  -4   2    3.11    0.53
 -24  -4  -2    3.03    0.46
  24  -4   2    3.41    0.52
  24   4   2    3.76    0.46
  24   4   2    2.89    0.47
  24   4   2    2.93    0.21
 -24   4  -2    2.30    0.35
 -24   4  -2    3.04    0.50
 -24   4  -2    2.85    0.63
  24   4   2    3.29    0.22
 -26  -4  -2   -0.13    0.19
  26  -4   2   -0.12    0.15
  26  -4   2    0.11    0.19
 -26  -4  -2    0.05    0.17
  26  -4   2   -0.04    0.17
  26  -4   2    0.10    0.24
 -26  -4  -2   -0.04    0.14
 -26   4  -2    0.10    0.27
 -26   4  -2   -0.10    0.16
  26   4   2    0.01    0.07
  26   4   2    0.06    0.08
 -26   4  -2   -0.01    0.16
  26   4   2    0.14    0.18
  26   4   2    0.10    0.16
  28  -4   2    1.28    0.36
  28  -4   2    1.38    0.39
 -28  -4  -2    1.28    0.38
 -28  -4  -2    1.24    0.44
  28  -4   2    1.78    0.44
 -28  -4  -2    0.78    0.27
  28  -4   2    1.79    0.43
  28   4   2    0.86    0.29
 -28   4  -2    0.81    0.33
  28   4   2    0.78    0.29
  28   4   2    0.94    0.14
  28   4   2    0.88    0.13
 -28   4  -2    1.55    0.54
  30  -4   2    1.08    0.35
 -30  -4  -2    1.06    0.43
  30  -4   2    0.71    0.32
 -30  -4  -2    0.95    0.34
 -30  -4  -2    0.68    0.30
  30  -4   2    1.02    0.34
  30   4   2    1.69    0.36
 -30   4  -2    0.82    0.47
  30   4   2    1.25    0.15
  30   4   2    1.04    0.14
  30   4   2    1.93    0.45
 -30   4  -2    0.62    0.32
  32  -4   2    3.30    0.59
  32  -4   2    3.34    0.20
 -32  -4  -2    4.04    0.80
 -32  -4  -2    4.76    0.65
  32  -4   2    4.75    0.66
 -32  -4  -2    3.80    0.63
  32  -4   2    3.99    0.64
  32   4   2    3.24    0.22
 -32   4  -2    4.73    0.92
  32   4   2    4.57    0.67
 -32   4  -2    3.49    0.61
  32   4   2    3.28    0.50
  34  -4   2    0.46    0.12
  34  -4   2    0.60    0.30
 -34  -4  -2    1.15    0.39
 -34  -4  -2    0.51    0.31
 -34  -4  -2    0.11    0.34
  34  -4   2    0.32    0.28
  34  -4   2    0.95    0.39
  34   4   2    0.56    0.32
 -34   4  -2    0.47    0.33
  34   4   2    0.72    0.29
 -34   4  -2    0.52    0.46
 -36  -4  -2    0.00    0.23
 -36  -4  -2   -0.04    0.22
  36  -4   2   -0.01    0.09
 -36  -4  -2    0.02    0.34
  36  -4   2    0.06    0.27
  36  -4   2    0.17    0.27
  36  -4   2    0.06    0.23
  36   4   2    0.02    0.22
 -36   4  -2   -0.13    0.26
 -36   4  -2   -0.25    0.38
  38  -4   2    0.00    0.29
  38  -4   2    0.12    0.30
  38  -4   2    0.30    0.32
 -38  -4  -2    0.00    0.25
 -38  -4  -2   -0.06    0.25
  38  -4   2    0.11    0.12
 -38  -4  -2   -0.17    0.35
 -38   4  -2    0.06    0.33
 -38   4  -2   -0.08    0.40
  38   4   2   -0.01    0.23
 -40  -4  -2    0.64    0.37
 -40  -4  -2    0.55    0.51
  40  -4   2    0.14    0.31
  40  -4   2    0.24    0.32
  40  -4   2    0.74    0.42
 -40  -4  -2    0.71    0.40
 -40   4  -2    0.30    0.40
  40   4   2    1.29    0.43
 -40   4  -2    0.10    0.47
  42  -4   2    2.10    0.60
  42  -4   2    2.17    0.57
 -42  -4  -2    3.23    0.66
 -42  -4  -2    3.14    0.68
  42  -4   2    4.73    0.79
 -42  -4  -2    1.68    0.72
  42   4   2    2.59    0.57
 -42   4  -2    1.99    0.83
 -42   4  -2    1.43    0.57
 -44  -4  -2   -0.18    0.43
  44  -4   2    0.35    0.43
 -44  -4  -2   -0.06    0.28
  44  -4   2    0.12    0.40
 -44  -4  -2    0.16    0.39
  44  -4   2    0.17    0.38
 -44   4  -2   -0.07    0.61
  44   4   2    0.15    0.34
 -44   4  -2    0.19    0.47
 -43  -5   2   -0.08    0.32
  43  -5  -2    0.04    0.38
  43  -5  -2    0.07    0.35
 -43  -5   2   -0.23    0.45
  43  -5  -2    0.00    0.33
 -43  -5   2    0.06    0.39
  43   5  -2   -0.01    0.33
  43   5  -2   -0.05    0.26
 -43   5   2    0.21    0.66
 -43   5   2   -0.06    0.30
  43   5  -2   -0.04    0.33
  41  -5  -2    0.15    0.35
 -41  -5   2   -0.05    0.26
 -41  -5   2    0.83    0.67
  41  -5  -2    0.64    0.45
  41  -5  -2    0.25    0.37
 -41  -5   2    0.34    0.37
 -41   5   2    0.14    0.30
  41   5  -2   -0.01    0.25
 -41   5   2    0.02    0.56
  41   5  -2   -0.01    0.30
  41   5  -2    0.38    0.38
  39  -5  -2    0.33    0.38
 -39  -5   2    0.17    0.32
  39  -5  -2    0.08    0.32
 -39  -5   2    0.60    0.35
  39  -5  -2    0.34    0.37
 -39  -5   2   -0.09    0.44
 -39   5   2   -0.07    0.36
 -39   5   2    0.73    0.60
  39   5  -2    0.33    0.28
  39   5  -2    0.45    0.33
 -39   5   2    0.38    0.30
  39   5  -2    0.42    0.37
 -37  -5   2    1.46    0.46
  37  -5  -2    0.97    0.46
  37  -5  -2    0.94    0.44
 -37  -5   2    1.33    0.59
 -37  -5   2    1.09    0.44
  37  -5  -2    0.60    0.38
  37   5  -2    0.45    0.36
  37   5  -2    1.58    0.44
 -37   5   2    1.70    0.51
 -37   5   2    0.75    0.57
 -37   5   2    1.73    0.38
 -35  -5   2    0.98    0.38
 -35  -5   2    0.63    0.35
  35  -5  -2    0.51    0.34
  35  -5  -2    0.55    0.37
  35  -5  -2    0.88    0.41
 -35  -5   2   -0.07    0.33
 -35   5   2    0.26    0.24
 -35   5   2    0.30    0.33
  35   5  -2    0.75    0.40
  35   5  -2    0.87    0.36
 -35   5   2    0.82    0.60
  33  -5  -2    0.09    0.23
  33  -5  -2   -0.01    0.22
 -33  -5   2   -0.16    0.30
 -33  -5   2    0.12    0.23
  33  -5  -2   -0.04    0.24
 -33  -5   2   -0.03    0.21
  33  -5  -2    0.18    0.30
 -33   5   2   -0.15    0.33
  33   5  -2   -0.10    0.21
 -33   5   2   -0.05    0.17
 -33   5   2    0.01    0.26
 -33   5   2    0.04    0.23
  33   5  -2    0.08    0.22
 -31  -5   2    4.60    0.70
  31  -5  -2    3.60    0.65
 -31  -5   2    4.78    0.85
 -31  -5   2    4.36    0.66
  31  -5  -2    5.38    0.74
  31  -5  -2    4.58    0.65
  31  -5  -2    3.57    0.64
 -31   5   2    4.88    0.70
  31   5  -2    5.77    0.70
  31   5  -2    3.68    0.63
 -31   5   2    4.73    0.48
 -31   5   2    4.03    0.50
 -31   5   2    3.37    0.74
 -29  -5   2    2.06    0.58
  29  -5  -2    1.82    0.47
 -29  -5   2    1.24    0.37
  29  -5  -2    1.59    0.45
  29  -5  -2    1.20    0.38
  29  -5  -2    1.22    0.36
 -29  -5   2    1.54    0.42
 -29   5   2    1.18    0.48
 -29   5   2    1.33    0.26
 -29   5   2    0.80    0.32
  29   5  -2    1.24    0.37
  29   5  -2    1.54    0.39
 -29   5   2    1.53    0.32
  27  -5  -2    1.20    0.35
  27  -5  -2    0.96    0.36
  27  -5  -2    1.37    0.41
  27  -5  -2    0.80    0.45
 -27  -5   2    1.06    0.35
 -27  -5   2    1.95    0.43
 -27  -5   2    0.99    0.44
  27  -5  -2    1.15    0.34
  27   5  -2    1.30    0.35
 -27   5   2    0.92    0.32
 -27   5   2    1.82    0.54
 -27   5   2    1.15    0.23
 -27   5   2    1.54    0.31
 -27   5   2    1.52    0.33
  27   5  -2    1.98    0.45
 -25  -5   2    0.13    0.20
  25  -5  -2    0.04    0.18
  25  -5  -2    0.08    0.31
  25  -5  -2   -0.08    0.16
 -25  -5   2   -0.04    0.17
  25  -5  -2   -0.11    0.15
  25  -5  -2    0.13    0.20
 -25  -5   2   -0.04    0.24
  25   5  -2    0.27    0.21
 -25   5   2   -0.04    0.13
 -25   5   2    0.26    0.13
 -25   5   2    0.12    0.29
 -25   5   2    0.08    0.18
  25   5  -2    0.04    0.17
 -25   5   2    0.20    0.21
  23  -5  -2    0.00    0.27
 -23  -5   2   -0.01    0.16
 -23  -5   2   -0.10    0.22
 -23  -5   2    0.01    0.17
  23  -5  -2   -0.05    0.17
  23  -5  -2    0.03    0.15
  23  -5  -2    0.00    0.17
  23  -5  -2    0.04    0.18
 -23   5   2    0.02    0.23
 -23   5   2    0.01    0.16
 -23   5   2    0.08    0.13
  23   5  -2   -0.04    0.14
 -23   5   2    0.07    0.17
 -23   5   2    0.00    0.08
  23   5  -2    0.01    0.18
  23   5  -2   -0.04    0.13
 -21  -5   2    0.11    0.23
  21  -5  -2   -0.07    0.14
  21  -5  -2    0.14    0.19
 -21  -5   2   -0.05    0.15
  21  -5  -2   -0.04    0.14
  21  -5  -2   -0.08    0.12
 -21  -5   2    0.10    0.17
  21  -5  -2    0.07    0.25
 -21   5   2    0.04    0.14
  21   5  -2    0.00    0.13
  21   5  -2   -0.08    0.15
 -21   5   2    0.07    0.12
 -21   5   2   -0.04    0.13
 -21   5   2    0.01    0.21
  21   5  -2   -0.04    0.16
  19  -5  -2    0.02    0.14
 -19  -5   2    0.04    0.22
  19  -5  -2    0.15    0.20
  19  -5  -2    0.12    0.17
 -19  -5   2   -0.09    0.14
  19  -5  -2    0.05    0.23
  19  -5  -2   -0.09    0.12
 -19  -5   2   -0.11    0.13
 -19   5   2   -0.01    0.19
 -19   5   2   -0.06    0.09
  19   5  -2    0.47    0.20
  19   5  -2    0.00    0.16
  19   5  -2   -0.03    0.12
 -19   5   2    0.08    0.13
  17  -5  -2    1.78    0.35
  17  -5  -2    1.32    0.38
  17  -5  -2    1.65    0.31
  17  -5  -2    1.56    0.37
 -17  -5   2    1.90    0.37
  17  -5  -2    2.06    0.43
 -17  -5   2    2.03    0.40
 -17  -5   2    2.10    0.48
 -17   5   2    1.56    0.24
  17   5  -2    1.83    0.36
  17   5  -2    1.23    0.28
  17   5  -2    1.90    0.34
 -17   5   2    1.78    0.25
 -17   5   2    2.24    0.45
 -15  -5   2    2.99    0.48
  15  -5  -2    4.40    0.49
 -15  -5   2    4.25    0.49
  15  -5  -2    4.32    0.51
 -15  -5   2    3.77    0.53
 -15  -5   2    3.82    0.63
  15  -5  -2    3.79    0.55
  15  -5  -2    4.70    0.61
  15  -5  -2    3.12    0.54
  15   5  -2    4.44    0.50
  15   5  -2    4.17    0.49
 -15   5   2    4.09    0.30
  15   5  -2    4.00    0.47
 -15   5   2    3.82    0.30
 -15   5   2    3.71    0.47
 -15   5   2    3.83    0.54
 -13  -5   2    2.34    0.40
 -13  -5   2    2.35    0.37
 -13  -5   2    3.52    0.45
 -13  -5   2    3.34    0.50
 -13  -5   2    3.01    0.56
  13  -5  -2    3.15    0.47
  13  -5  -2    3.43    0.44
  13  -5  -2    2.83    0.49
  13  -5  -2    3.57    0.43
  13  -5  -2    3.70    0.52
 -13   5   2    3.53    0.49
 -13   5   2    3.45    0.42
  13   5  -2    3.31    0.44
  13   5  -2    3.04    0.42
  13   5  -2    3.55    0.43
 -13   5   2    3.34    0.26
 -13   5   2    3.34    0.26
  11  -5  -2    1.36    0.30
 -11  -5   2    1.15    0.28
 -11  -5   2    2.50    0.37
 -11  -5   2    1.18    0.36
  11  -5  -2    1.28    0.25
 -11  -5   2    1.73    0.29
 -11  -5   2    1.51    0.33
  11  -5  -2    1.35    0.28
  11  -5  -2    1.81    0.39
  11  -5  -2    1.73    0.35
 -11   5   2    1.47    0.18
  11   5  -2    0.83    0.29
  11   5  -2    1.56    0.31
  11   5  -2    1.81    0.31
  11   5  -2    1.28    0.27
 -11   5   2    1.00    0.16
   9  -5  -2   15.46    0.84
  -9  -5   2   15.43    0.81
  -9  -5   2   17.59    0.90
   9  -5  -2   16.03    0.94
   9  -5  -2   15.84    0.82
  -9  -5   2   17.50    0.99
   9  -5  -2   16.63    0.99
   9  -5  -2   16.62    1.00
  -9  -5   2   16.65    1.13
   9  -5  -2   16.30    1.01
  -9  -5   2   16.86    0.95
   9   5  -2   16.67    0.86
  -9   5   2   15.88    0.63
  -9   5   2   16.94    0.67
  -9   5   2   15.80    0.64
   9   5  -2   16.18    0.89
   9   5  -2   16.01    0.81
   9   5  -2   15.62    0.88
  -7  -5   2    0.15    0.13
   7  -5  -2   -0.04    0.10
   7  -5  -2    0.09    0.12
   7  -5  -2    0.12    0.16
   7  -5  -2   -0.05    0.11
  -7  -5   2   -0.01    0.15
  -7  -5   2    0.01    0.10
   7  -5  -2    0.15    0.12
  -7  -5   2    0.06    0.14
  -7  -5   2    0.21    0.16
   7  -5  -2    0.05    0.11
   7  -5  -2    0.20    0.20
   7  -5  -2   -0.01    0.10
  -7   5   2    0.07    0.07
  -7   5   2    0.01    0.07
   7   5  -2    0.11    0.12
  -7   5   2    0.08    0.07
   7   5  -2    0.03    0.10
   7   5  -2    0.04    0.14
   7   5  -2    0.09    0.16
   5  -5  -2   16.55    0.84
  -5  -5   2   17.44    1.04
   5  -5  -2   15.49    0.90
   5  -5  -2   16.08    0.82
  -5  -5   2   16.85    0.98
   5  -5  -2   18.63    1.03
  -5  -5   2   17.62    1.14
  -5  -5   2   16.98    0.96
  -5  -5   2   17.47    0.96
   5  -5  -2   16.99    0.99
  -5  -5   2   17.71    0.92
   5  -5  -2   16.12    0.80
  -5  -5   2   17.29    0.79
   5  -5  -2   16.99    0.98
   5  -5  -2   17.48    0.86
   5   5  -2   16.09    0.92
   5   5  -2   17.74    0.79
  -5   5   2   16.94    0.72
  -5   5   2   16.61    0.63
  -5   5   2   16.33    0.91
   5   5  -2   16.14    0.89
   5   5  -2   17.61    0.87
  -5   5   2   17.04    0.63
  -3  -5   2    0.94    0.26
   3  -5  -2    0.84    0.23
  -3  -5   2    0.93    0.19
   3  -5  -2    0.48    0.21
  -3  -5   2    1.09    0.32
   3  -5  -2    0.47    0.21
   3  -5  -2    0.66    0.24
   3  -5  -2    0.88    0.21
   3  -5  -2    0.78    0.20
   3  -5  -2    0.59    0.18
  -3  -5   2    0.91    0.30
   3  -5  -2    0.59    0.22
  -3  -5   2    1.13    0.28
   3  -5  -2    0.80    0.20
  -3  -5   2    1.41    0.31
  -3  -5   2    0.65    0.21
   3   5  -2    0.71    0.30
   3   5  -2    0.91    0.18
  -3   5   2    0.95    0.18
  -3   5   2    0.83    0.11
   3   5  -2    0.97    0.22
  -3   5   2    0.68    0.22
  -3   5   2    0.92    0.12
   3   5  -2    1.05    0.26
  -1  -5   2    8.97    0.66
  -1  -5   2    9.27    0.66
  -1  -5   2    7.17    0.58
   1  -5  -2    8.41    0.55
   1  -5  -2    9.62    0.70
   1  -5  -2    7.50    0.51
   1  -5  -2    8.92    0.60
   1  -5  -2   10.61    0.72
  -1  -5   2   10.47    0.69
   1  -5  -2    9.14    0.67
  -1  -5   2    8.88    0.91
  -1  -5   2   10.12    1.02
   1  -5  -2    8.83    0.69
   1  -5  -2    8.92    0.56
   1  -5  -2    8.35    0.55
[truncated: 1,441,955 more chars]
