# Supplementary material for: Synthesis, structure and Hirshfeld surface analysis of 2-oxo-2H-chromen-6-yl 4-tert-butyl­benzoate: work carried out as part of the AFRAMED project
Source: Acta Crystallogr E Crystallogr Commun. 2024 Jan 5;80(Pt 2):106–9. doi: 10.1107/S2056989023011052 (PMC10848970; doi:10.1107/S2056989023011052)
Supplement: Supplementary file 2 [file e-80-00106-Isup2.hkl]

data_I                                                                          
_shelx_title ' mo_m21_12_burkina_yodaken_s3_a_a in C 2/c'                       
_shelx_refln_list_code          4                                               
_shelx_F_calc_maximum      461.69                                               
_exptl_crystal_F_000      1360.00                                               
_reflns_d_resolution_high  0.6985                                               
                                                                                
loop_                                                                           
 _space_group_symop_operation_xyz                                               
 'x, y, z'                                                                      
 '-x, y, -z+1/2'                                                                
 'x+1/2, y+1/2, z'                                                              
 '-x+1/2, y+1/2, -z+1/2'                                                        
 '-x, -y, -z'                                                                   
 'x, -y, z-1/2'                                                                 
 '-x+1/2, -y+1/2, -z'                                                           
 'x+1/2, -y+1/2, z-1/2'                                                         
                                                                                
_cell_length_a    35.9075                                                       
_cell_length_b     6.8473                                                       
_cell_length_c    13.2661                                                       
_cell_angle_alpha  90.000                                                       
_cell_angle_beta   98.915                                                       
_cell_angle_gamma  90.000                                                       
                                                                                
_shelx_F_squared_multiplier     1.000                                           
                                                                                
loop_                                                                           
 _refln_index_h                                                                 
 _refln_index_k                                                                 
 _refln_index_l                                                                 
 _refln_F_squared_calc                                                          
 _refln_F_squared_meas                                                          
 _refln_F_squared_sigma                                                         
 _refln_observed_status                                                         
   4   0   0         14.56         15.62         2.10 o                         
   6   0   0       6510.38       6499.76        65.11 o                         
   8   0   0       7430.18       7382.70       107.09 o                         
  10   0   0       6193.46       6179.52        70.79 o                         
  12   0   0        721.86        781.90        17.66 o                         
  14   0   0      10181.89      10828.09       113.85 o                         
  16   0   0      24386.01      26819.39       257.80 o                         
  18   0   0      15672.16      16877.54       172.89 o                         
  20   0   0       2652.48       2459.08        42.19 o                         
  22   0   0        110.65         89.33        10.55 o                         
  24   0   0          0.08         10.18         8.24 o                         
  26   0   0         23.77          6.11         9.04 o                         
  28   0   0        235.19        225.04        21.91 o                         
  30   0   0       1040.16       1100.32        48.85 o                         
  32   0   0       1832.69       1801.24        61.06 o                         
  34   0   0        393.44        305.19        31.24 o                         
  36   0   0       1955.33       1947.47        78.59 o                         
  38   0   0        456.60        426.36        39.72 o                         
  40   0   0        763.50        819.53        64.07 o                         
  42   0   0        898.14        860.90        56.99 o                         
  44   0   0        190.62        190.94        35.98 o                         
  46   0   0       1266.15       1369.77        84.24 o                         
  48   0   0        631.77        611.39        70.44 o                         
  50   0   0        245.82        231.34        49.34 o                         
   1   1   0       3547.14       3306.10        22.21 o                         
   3   1   0       4828.77       4624.03        32.75 o                         
   5   1   0      40222.47      40046.43       249.09 o                         
   7   1   0      30120.74      29577.42       196.32 o                         
   9   1   0        917.24        956.79        12.85 o                         
  11   1   0       2281.11       2229.80        23.14 o                         
  13   1   0        162.59        200.53         7.60 o                         
  15   1   0       1341.05       1228.00        17.81 o                         
  17   1   0       1929.64       2008.17        24.29 o                         
  19   1   0        875.38       1042.57        19.86 o                         
  21   1   0        472.84        566.53        16.00 o                         
  23   1   0        455.44        459.41        15.72 o                         
  25   1   0         51.48         23.54         7.21 o                         
  27   1   0        319.17        328.11        17.70 o                         
  29   1   0        178.47        182.89        16.09 o                         
  31   1   0        115.96         85.50        12.89 o                         
  33   1   0          8.57         -8.74         8.74 o                         
  35   1   0       1379.96       1516.91        47.24 o                         
  37   1   0        557.18        534.45        29.60 o                         
  39   1   0        142.14        125.24        18.61 o                         
  41   1   0       1042.43       1079.20        55.69 o                         
  43   1   0        130.19        102.51        21.64 o                         
  45   1   0          1.18         -5.05        17.44 o                         
  47   1   0          5.68          2.43        19.35 o                         
  49   1   0        148.32         85.72        27.82 o                         
   0   2   0       1193.30        946.17        14.88 o                         
   2   2   0        475.58        393.64         8.98 o                         
   4   2   0        343.14        356.57         6.99 o                         
   6   2   0        325.07        341.46         8.81 o                         
   8   2   0         91.39         72.08         4.27 o                         
  10   2   0       2643.50       2536.80        26.76 o                         
  12   2   0       2412.78       2501.88        28.23 o                         
  14   2   0       9193.63       9981.75        77.27 o                         
  16   2   0        892.52       1053.85        17.68 o                         
  18   2   0        242.78        233.05        10.00 o                         
  20   2   0        539.61        613.14        17.38 o                         
  22   2   0         41.87         21.37         6.51 o                         
  24   2   0          7.58          3.36         6.03 o                         
  26   2   0        557.05        595.91        23.24 o                         
  28   2   0         40.06         47.38         9.99 o                         
  30   2   0       7800.78       8287.52       125.35 o                         
  32   2   0       2814.83       3004.43        62.41 o                         
  34   2   0       1297.81       1369.06        45.06 o                         
  36   2   0          8.02         11.89        12.58 o                         
  38   2   0         15.67         15.73        13.71 o                         
  40   2   0         64.96         26.54        16.10 o                         
  42   2   0          2.66         -7.57        15.30 o                         
  44   2   0        301.93        270.34        28.70 o                         
  46   2   0        377.11        465.03        39.15 o                         
  48   2   0          3.66         -3.40        21.24 o                         
   1   3   0        728.87        840.11        11.47 o                         
   3   3   0       3063.12       3022.44        26.20 o                         
   5   3   0       3076.38       3169.86        28.30 o                         
   7   3   0        538.40        507.31         9.18 o                         
   9   3   0          3.36          7.71         3.12 o                         
  11   3   0       2995.28       3008.31        30.41 o                         
  13   3   0          0.77         -2.45         3.40 o                         
  15   3   0       1659.53       1687.21        22.66 o                         
  17   3   0       3845.06       3765.14        38.48 o                         
  19   3   0       3890.22       3892.54        54.07 o                         
  21   3   0       3760.83       3595.50        51.33 o                         
  23   3   0         39.64         15.89         8.11 o                         
  25   3   0       1764.39       1842.72        46.14 o                         
  27   3   0       1599.64       1530.82        39.48 o                         
  29   3   0        365.58        413.96        23.01 o                         
  31   3   0       3054.73       3241.71        59.02 o                         
  33   3   0        494.76        484.73        26.26 o                         
  35   3   0          7.26          6.87        12.75 o                         
  37   3   0        248.94        243.75        23.97 o                         
  39   3   0         44.60         83.10        20.14 o                         
  41   3   0        188.11        195.87        26.31 o                         
  43   3   0         63.70         52.01        21.64 o                         
  45   3   0         30.78         15.95        21.29 o                         
  47   3   0        141.33         89.87        25.64 o                         
   0   4   0       2810.54       2815.83        36.36 o                         
   2   4   0          1.24          0.48         2.50 o                         
   4   4   0       4455.93       4584.16        39.84 o                         
   6   4   0         30.17         11.38         3.78 o                         
   8   4   0         12.91          4.14         3.44 o                         
  10   4   0         20.21         18.91         4.78 o                         
  12   4   0         86.45         73.52         6.16 o                         
  14   4   0         96.67         95.91         8.11 o                         
  16   4   0       2027.93       1901.65        33.68 o                         
  18   4   0        459.74        489.20        18.90 o                         
  20   4   0        128.55        136.18        12.47 o                         
  22   4   0       1227.58       1110.05        31.70 o                         
  24   4   0       4642.35       4613.02        65.46 o                         
  26   4   0       1038.26        994.15        23.90 o                         
  28   4   0       1416.13       1404.02        41.22 o                         
  30   4   0        331.49        318.90        18.80 o                         
  32   4   0         16.94         10.16         9.06 o                         
  34   4   0         41.97         27.47        10.67 o                         
  36   4   0          3.89          6.55        10.50 o                         
  38   4   0         56.81         47.33        15.96 o                         
  40   4   0        163.65        161.74        20.97 o                         
  42   4   0          1.90          5.22        18.76 o                         
  44   4   0         71.27         79.09        27.10 o                         
  46   4   0        417.48        522.06        51.70 o                         
   1   5   0        431.40        477.22        12.07 o                         
   3   5   0       1952.69       1991.65        25.19 o                         
   5   5   0       3956.94       3916.96        43.01 o                         
   7   5   0       5246.60       4923.95        51.86 o                         
   9   5   0       1853.39       1708.95        32.12 o                         
  11   5   0        465.28        458.04        18.22 o                         
  13   5   0        918.78       1038.54        25.96 o                         
  15   5   0        690.90        681.66        22.45 o                         
  17   5   0         48.51         23.82         8.59 o                         
  19   5   0        711.61        605.50        21.19 o                         
  21   5   0       1069.65        986.03        28.95 o                         
  23   5   0        752.24        640.90        25.49 o                         
  25   5   0       1952.51       1975.75        41.94 o                         
  27   5   0         12.77         10.04        10.87 o                         
  29   5   0        393.93        428.90        33.92 o                         
  31   5   0         56.34         50.57        14.90 o                         
  33   5   0          8.31          9.38        12.96 o                         
  35   5   0         20.03          7.81        15.17 o                         
  37   5   0        298.95        406.57        33.85 o                         
  39   5   0        124.03         90.39        21.55 o                         
  41   5   0        100.68         88.94        28.14 o                         
  43   5   0        130.47        143.00        33.39 o                         
   0   6   0       1541.27       1617.72        41.46 o                         
   2   6   0       3556.18       3746.30        41.19 o                         
   4   6   0        716.87        714.42        19.04 o                         
   6   6   0         76.58         64.17         8.46 o                         
   8   6   0       2652.25       2524.49        36.45 o                         
  10   6   0          0.93          1.67         7.00 o                         
  12   6   0        277.39        299.11        16.19 o                         
  14   6   0        465.74        390.84        19.74 o                         
  16   6   0        939.41        967.30        30.23 o                         
  18   6   0         55.21         22.03        10.79 o                         
  20   6   0        433.78        391.47        24.75 o                         
  22   6   0          1.90          7.98        11.45 o                         
  24   6   0        449.74        466.60        26.57 o                         
  26   6   0          1.35         -6.16        12.35 o                         
  28   6   0        382.29        422.87        26.25 o                         
  30   6   0         26.32         46.65        18.13 o                         
  32   6   0          2.52          4.35        17.26 o                         
  34   6   0         92.91         76.35        19.74 o                         
  36   6   0         47.06         31.24        21.73 o                         
  38   6   0         26.43         34.60        24.72 o                         
  40   6   0        110.66        118.37        37.17 o                         
   1   7   0        108.52         90.80        11.04 o                         
   3   7   0         34.88         25.63         8.22 o                         
   5   7   0         72.90         59.10         9.53 o                         
   7   7   0          5.18          0.27         6.98 o                         
   9   7   0          0.35         -3.17         8.24 o                         
  11   7   0         15.14          7.46         9.22 o                         
  13   7   0        483.08        465.93        22.73 o                         
  15   7   0        408.84        405.93        23.01 o                         
  17   7   0        408.74        417.16        30.34 o                         
  19   7   0          4.91         -6.54        12.77 o                         
  21   7   0        216.44        198.19        23.01 o                         
  23   7   0        287.19        345.31        28.04 o                         
  25   7   0        193.85        134.67        22.33 o                         
  27   7   0        240.01        176.03        25.43 o                         
  29   7   0        101.70         70.69        22.64 o                         
  31   7   0         13.31          3.18        20.57 o                         
  33   7   0         16.89         22.35        23.02 o                         
  35   7   0         90.79         77.41        27.71 o                         
   0   8   0         18.02         22.84        16.54 o                         
   2   8   0       1003.26       1092.53        30.35 o                         
   4   8   0        834.52        952.44        33.96 o                         
   6   8   0        107.00         67.24        11.69 o                         
   8   8   0        230.83        257.68        19.18 o                         
  10   8   0        244.18        253.61        21.67 o                         
  12   8   0          0.26          6.43        13.30 o                         
  14   8   0         13.79         -6.39        13.75 o                         
  16   8   0        200.21        236.10        24.95 o                         
  18   8   0          6.66         -2.49        15.97 o                         
  20   8   0          0.00          4.64        16.65 o                         
  22   8   0        524.87        677.50        41.59 o                         
  24   8   0          0.08         -3.30        20.13 o                         
  26   8   0        312.16        251.29        32.98 o                         
  28   8   0         59.46         51.61        26.92 o                         
   1   9   0        147.52        116.78        18.80 o                         
   3   9   0         60.47         29.90        14.83 o                         
   5   9   0         57.32         48.72        16.86 o                         
   7   9   0        432.13        538.13        38.99 o                         
   9   9   0         79.02         59.44        19.51 o                         
  11   9   0        269.86        244.58        29.05 o                         
  13   9   0        215.05        220.04        29.78 o                         
  15   9   0        135.68        124.34        23.90 o                         
  17   9   0        299.49        249.46        34.15 o                         
  19   9   0        831.99       1100.14        70.48 o                         
 -49   1   1          3.45         -8.37        21.00 o                         
 -47   1   1        404.68        455.80        36.26 o                         
 -45   1   1         91.14         96.10        21.46 o                         
 -43   1   1         14.50          3.14        15.27 o                         
 -41   1   1        157.48        151.97        20.88 o                         
 -39   1   1       1211.88       1216.35        45.95 o                         
 -37   1   1        194.43        181.55        19.51 o                         
 -35   1   1        155.25        185.37        18.78 o                         
 -33   1   1         69.21         77.82        13.32 o                         
 -31   1   1        559.75        540.02        25.16 o                         
 -29   1   1        301.64        273.71        17.37 o                         
 -27   1   1       1168.03       1349.32        31.30 o                         
 -25   1   1        308.51        330.43        15.31 o                         
 -23   1   1       2637.21       2751.65        34.12 o                         
 -21   1   1         29.84         22.36         5.09 o                         
 -19   1   1        441.89        404.42        13.28 o                         
 -17   1   1       1310.88       1243.88        19.40 o                         
 -15   1   1         75.60         81.57         5.78 o                         
 -13   1   1       1853.60       1863.05        21.55 o                         
 -11   1   1       1125.71       1109.48        15.03 o                         
  -9   1   1       7235.59       6925.21        52.07 o                         
  -7   1   1      12088.05      11489.26        81.08 o                         
  -5   1   1        466.03        414.28         6.42 o                         
  -3   1   1         62.37         67.74         2.34 o                         
  -1   1   1       4567.03       4264.76        29.12 o                         
   1   1   1        136.07        104.56         2.77 o                         
   3   1   1      49317.93      48640.76       287.99 o                         
   5   1   1      29108.78      28754.81       185.17 o                         
   7   1   1      21775.05      21828.57       147.74 o                         
   9   1   1      11973.27      11831.65        85.87 o                         
  11   1   1      18178.09      18425.03       126.45 o                         
  13   1   1         52.32         53.15         5.07 o                         
  15   1   1       4327.60       4782.69        43.32 o                         
  17   1   1       3104.65       3255.45        33.53 o                         
  19   1   1       5082.50       5229.60        48.18 o                         
  21   1   1       2050.38       2073.69        27.29 o                         
  23   1   1         76.94         72.55         8.25 o                         
  25   1   1        883.95        975.37        26.87 o                         
  27   1   1          0.42         -2.37         7.18 o                         
  29   1   1        242.23        250.35        17.12 o                         
  31   1   1        283.17        277.98        22.50 o                         
  33   1   1        869.20        748.32        33.83 o                         
  35   1   1       4677.60       4660.67        81.37 o                         
  37   1   1         26.17         42.55        14.46 o                         
  39   1   1        116.35        106.52        19.02 o                         
  41   1   1        303.04        340.35        28.59 o                         
  43   1   1         40.24          4.12        17.74 o                         
  45   1   1          4.59         -4.14        19.16 o                         
  47   1   1        937.83       1192.38        89.92 o                         
  49   1   1        476.53        653.46        46.12 o                         
 -50   2   1         17.25         28.10        42.22 o                         
 -48   2   1         89.29         75.50        25.57 o                         
 -46   2   1        922.55       1009.48        60.90 o                         
 -44   2   1         28.19         26.43        18.62 o                         
 -42   2   1         28.78         30.77        17.47 o                         
 -40   2   1         65.00         41.76        16.39 o                         
 -38   2   1         24.04         17.62        13.15 o                         
 -36   2   1         22.61         17.27        11.94 o                         
 -34   2   1         37.70         21.40        11.33 o                         
 -32   2   1       3976.37       4086.52        66.21 o                         
 -30   2   1       5809.44       5672.19        79.23 o                         
 -28   2   1       5074.30       5280.46        83.79 o                         
 -26   2   1        333.87        344.41        17.76 o                         
 -24   2   1         34.06         26.61         7.52 o                         
 -22   2   1         33.36         28.65         6.57 o                         
 -20   2   1        535.70        513.09        15.67 o                         
 -18   2   1        433.71        507.06        14.67 o                         
 -16   2   1        822.20       1013.14        17.33 o                         
 -14   2   1        852.86        858.71        15.67 o                         
 -12   2   1      10230.09      10200.25        76.82 o                         
 -10   2   1          1.47          3.19         2.40 o                         
  -8   2   1       8140.62       8283.24        61.46 o                         
  -6   2   1         78.92         76.54         4.14 o                         
  -4   2   1        409.13        359.73         8.89 o                         
  -2   2   1       3051.63       2896.32        22.83 o                         
   0   2   1       4081.87       3867.42        29.51 o                         
   2   2   1         13.31          1.90         1.75 o                         
   4   2   1      23803.05      23221.90       138.88 o                         
   6   2   1        466.35        440.21         9.09 o                         
   8   2   1        104.44         73.70         5.13 o                         
  10   2   1        312.20        292.48         7.68 o                         
  12   2   1         23.73         15.85         3.71 o                         
  14   2   1        157.46        156.98         7.72 o                         
  16   2   1        302.40        301.11        11.26 o                         
  18   2   1       2285.65       2427.17        31.17 o                         
  20   2   1         56.43         47.72         6.94 o                         
  22   2   1        118.07         86.03         9.04 o                         
  24   2   1         77.32         73.83         9.89 o                         
  26   2   1        174.69        134.12        13.15 o                         
  28   2   1       2125.44       2200.76        47.06 o                         
  30   2   1        377.72        334.41        21.14 o                         
  32   2   1        218.81        177.52        18.88 o                         
  34   2   1        523.37        629.80        41.34 o                         
  36   2   1         50.77         22.89        13.35 o                         
  38   2   1          9.60          6.16        13.50 o                         
  40   2   1         32.15         12.32        14.97 o                         
  42   2   1         35.99         27.47        17.92 o                         
  44   2   1         89.96        106.33        24.44 o                         
  46   2   1         62.73         47.49        24.16 o                         
  48   2   1         16.27         29.85        23.13 o                         
 -47   3   1         98.74         76.90        27.24 o                         
 -45   3   1        158.43         93.35        26.51 o                         
 -43   3   1          2.15         -3.47        18.62 o                         
 -41   3   1          1.57        -10.93        16.59 o                         
 -39   3   1          2.94          0.45        15.27 o                         
 -37   3   1        237.85        223.91        25.93 o                         
 -35   3   1        292.53        268.34        31.19 o                         
 -33   3   1        722.39        724.02        43.68 o                         
 -31   3   1         12.50         12.63        10.76 o                         
 -29   3   1        203.06        208.17        17.95 o                         
 -27   3   1       3100.32       3174.02        58.61 o                         
 -25   3   1       3005.81       3060.30        49.17 o                         
 -23   3   1       6349.29       6288.90        76.49 o                         
 -21   3   1       1276.38       1286.06        28.80 o                         
 -19   3   1        546.47        597.71        18.06 o                         
 -17   3   1       2475.42       2564.68        30.70 o                         
 -15   3   1        770.37        896.10        16.99 o                         
 -13   3   1        178.87        227.84         9.09 o                         
 -11   3   1        311.43        325.54         8.96 o                         
  -9   3   1       2454.29       2659.27        28.30 o                         
  -7   3   1       5834.71       5911.08        47.59 o                         
  -5   3   1       1418.88       1523.85        17.74 o                         
  -3   3   1        180.93        162.61         6.27 o                         
  -1   3   1       1215.68       1175.35        13.51 o                         
   1   3   1       3531.86       3621.21        29.54 o                         
   3   3   1      10009.57       9843.47        70.89 o                         
   5   3   1        600.82        600.71        11.78 o                         
   7   3   1      14931.02      15919.94       104.35 o                         
   9   3   1        611.25        767.51        14.78 o                         
  11   3   1       2285.46       2368.93        26.21 o                         
  13   3   1       2676.55       2821.34        31.10 o                         
  15   3   1       1522.23       1530.25        22.77 o                         
  17   3   1        223.64        194.35        10.25 o                         
  19   3   1        717.84        761.83        22.75 o                         
  21   3   1       3221.81       3091.72        45.75 o                         
  23   3   1       3276.96       3085.22        50.31 o                         
  25   3   1       2681.08       2778.22        46.67 o                         
  27   3   1        262.98        233.10        20.85 o                         
  29   3   1        541.15        568.16        26.06 o                         
  31   3   1        315.91        309.52        20.60 o                         
  33   3   1          7.43         -3.54        10.81 o                         
  35   3   1         50.79         47.34        14.35 o                         
  37   3   1          1.12        -11.53        12.34 o                         
  39   3   1        176.16        136.28        19.11 o                         
  41   3   1         63.49         45.43        17.69 o                         
  43   3   1          0.25         -5.12        16.91 o                         
  45   3   1         60.33         27.64        24.81 o                         
  47   3   1         50.43         60.92        32.50 o                         
 -46   4   1         34.71         30.42        27.55 o                         
 -44   4   1          0.10         -3.01        20.72 o                         
 -42   4   1         11.47         18.55        20.91 o                         
 -40   4   1        159.10        169.33        26.10 o                         
 -38   4   1        367.96        440.97        37.67 o                         
 -36   4   1         75.43         53.90        15.58 o                         
 -34   4   1        187.94        144.82        16.91 o                         
 -32   4   1         62.41         37.19        13.22 o                         
 -30   4   1        856.90        883.47        29.77 o                         
 -28   4   1       1315.87       1327.26        35.63 o                         
 -26   4   1       2286.76       2191.09        51.39 o                         
 -24   4   1        823.90        844.98        27.27 o                         
 -22   4   1       1139.14       1081.77        25.79 o                         
 -20   4   1       4701.71       4687.75        54.20 o                         
 -18   4   1        207.57        215.81        13.05 o                         
 -16   4   1       2120.05       2017.32        34.30 o                         
 -14   4   1       4255.27       4407.56        48.32 o                         
 -12   4   1        711.93        764.11        18.14 o                         
 -10   4   1         51.86         23.28         4.81 o                         
  -8   4   1        352.85        306.32        10.55 o                         
  -6   4   1        254.28        239.37         9.00 o                         
  -4   4   1          5.72         -0.58         3.25 o                         
  -2   4   1        450.08        477.27        12.64 o                         
   0   4   1         35.69         14.20         3.24 o                         
   2   4   1        164.51        209.51         7.58 o                         
   4   4   1         17.03         18.59         3.66 o                         
   6   4   1        587.62        696.11        14.97 o                         
   8   4   1        558.39        622.51        13.22 o                         
  10   4   1         32.58         39.09         4.79 o                         
  12   4   1         89.91         78.42         6.42 o                         
  14   4   1         19.43         12.13         5.29 o                         
  16   4   1        108.05         88.25         8.99 o                         
  18   4   1        362.06        336.01        15.67 o                         
  20   4   1        960.71        991.49        30.39 o                         
  22   4   1        117.52        103.95        12.08 o                         
  24   4   1       2134.51       2183.55        49.66 o                         
  26   4   1        193.83        149.19        14.84 o                         
  28   4   1        166.05        155.11        14.87 o                         
  30   4   1         31.83         20.74         8.18 o                         
  32   4   1         45.41         28.72         8.94 o                         
  34   4   1          4.09         -1.81         9.68 o                         
  36   4   1         83.63         61.97        13.31 o                         
  38   4   1        370.62        315.96        23.31 o                         
  40   4   1        927.02       1082.34        56.97 o                         
  42   4   1        412.06        527.50        41.99 o                         
  44   4   1         22.90         18.66        26.92 o                         
 -43   5   1         23.86         29.40        24.57 o                         
 -41   5   1         39.12         51.19        22.24 o                         
 -39   5   1        146.31        117.27        23.33 o                         
 -37   5   1        210.08        223.48        24.92 o                         
 -35   5   1        101.48         88.76        18.78 o                         
 -33   5   1          9.31         10.74        14.03 o                         
 -31   5   1         86.45         76.78        16.05 o                         
 -29   5   1         52.71         34.97        12.85 o                         
 -27   5   1        381.39        395.92        22.24 o                         
 -25   5   1         85.15         36.69        10.91 o                         
 -23   5   1         11.20         -6.54         7.62 o                         
 -21   5   1        501.38        436.17        19.25 o                         
 -19   5   1         34.11         14.46         8.45 o                         
 -17   5   1        130.09        122.92        12.30 o                         
 -15   5   1       3441.03       3308.90        48.54 o                         
 -13   5   1        938.05        967.57        24.96 o                         
 -11   5   1         85.38         69.51         8.66 o                         
  -9   5   1        150.23        144.26        10.56 o                         
  -7   5   1       3968.82       3887.12        43.97 o                         
  -5   5   1        383.67        324.87        12.22 o                         
  -3   5   1         12.53          8.74         4.54 o                         
  -1   5   1          0.39          4.11         3.73 o                         
   1   5   1       1876.66       1843.01        23.53 o                         
   3   5   1       1914.54       1795.01        23.61 o                         
   5   5   1         87.11         76.63         6.69 o                         
   7   5   1       3236.60       3326.51        39.05 o                         
   9   5   1        193.56        267.67        13.48 o                         
  11   5   1        210.66        255.93        13.14 o                         
  13   5   1        103.40         66.36         7.50 o                         
  15   5   1         92.38         68.09         7.49 o                         
  17   5   1         81.77         61.81         8.51 o                         
  19   5   1        293.65        240.89        19.66 o                         
  21   5   1       1477.97       1325.81        34.83 o                         
  23   5   1        158.30         84.25        12.46 o                         
  25   5   1        478.52        459.60        22.77 o                         
  27   5   1        219.85        188.39        17.02 o                         
  29   5   1         31.32         17.45        10.69 o                         
  31   5   1         12.46         -4.49        10.56 o                         
  33   5   1        100.04         98.51        15.66 o                         
  35   5   1         11.52          4.63        14.79 o                         
  37   5   1        272.10        341.60        34.12 o                         
  39   5   1        973.60       1263.98        59.26 o                         
  41   5   1         70.16         34.80        27.37 o                         
  43   5   1        364.83        352.54        49.86 o                         
 -40   6   1          0.01        -10.75        23.65 o                         
 -38   6   1        327.79        272.51        34.00 o                         
 -36   6   1          1.75         -4.08        17.83 o                         
 -34   6   1       1239.78       1364.59        58.13 o                         
 -32   6   1         64.76         28.51        18.33 o                         
 -30   6   1        103.60        105.60        17.59 o                         
 -28   6   1        417.28        431.52        32.80 o                         
 -26   6   1          0.60         -2.71        12.76 o                         
 -24   6   1        125.41        109.76        16.76 o                         
 -22   6   1        430.48        366.31        22.61 o                         
 -20   6   1         93.63         56.72        12.73 o                         
 -18   6   1         29.66          7.74         9.80 o                         
 -16   6   1         20.90         19.27         9.83 o                         
 -14   6   1          2.73          3.01         8.67 o                         
 -12   6   1        174.55        171.59        14.54 o                         
 -10   6   1        695.36        762.45        27.78 o                         
  -8   6   1        690.80        600.28        19.15 o                         
  -6   6   1       2185.33       2113.11        31.74 o                         
  -4   6   1       3499.89       3536.58        42.49 o                         
  -2   6   1       2456.73       2566.90        35.06 o                         
   0   6   1        251.40        271.54        12.86 o                         
   2   6   1         19.20         14.88         5.58 o                         
   4   6   1         10.48         15.93         6.10 o                         
   6   6   1        364.50        395.40        16.34 o                         
   8   6   1       1312.31       1270.09        27.36 o                         
  10   6   1        911.34        875.15        30.62 o                         
  12   6   1         56.61         22.33         8.70 o                         
  14   6   1        983.38        799.97        27.63 o                         
  16   6   1        207.98        245.32        16.83 o                         
  18   6   1         10.03          6.27         9.98 o                         
  20   6   1         19.89         23.52        11.53 o                         
  22   6   1        211.82        198.01        18.51 o                         
  24   6   1        171.74        185.42        17.23 o                         
  26   6   1         64.39         56.21        12.51 o                         
  28   6   1         34.83         26.35        12.65 o                         
  30   6   1       1235.63       1406.57        54.62 o                         
  32   6   1        217.21        169.51        25.30 o                         
  34   6   1        108.17         81.89        22.88 o                         
  36   6   1         60.44         55.30        23.55 o                         
  38   6   1         59.56         47.91        27.64 o                         
 -35   7   1         87.61         85.36        27.72 o                         
 -33   7   1         13.75         26.50        22.67 o                         
 -31   7   1          0.23          8.40        20.48 o                         
 -29   7   1         34.07         26.44        20.06 o                         
 -27   7   1         42.53         36.87        20.00 o                         
 -25   7   1          0.11         -5.20        14.94 o                         
 -23   7   1          1.93          0.16        15.20 o                         
 -21   7   1        155.18        136.42        19.83 o                         
 -19   7   1          3.91         -3.65        12.18 o                         
 -17   7   1        270.98        204.36        18.45 o                         
 -15   7   1        545.55        533.77        24.69 o                         
 -13   7   1        107.88         81.97        13.13 o                         
 -11   7   1          8.98         -2.53         8.82 o                         
  -9   7   1        120.25         91.87        10.68 o                         
  -7   7   1          7.94         -4.00         7.18 o                         
  -5   7   1          2.22         -1.65         6.85 o                         
  -3   7   1        547.60        530.32        18.10 o                         
  -1   7   1          0.01         -1.38         7.43 o                         
   1   7   1        119.21        112.48        11.37 o                         
   3   7   1       1040.43       1025.63        24.14 o                         
   5   7   1          9.40          9.35         7.46 o                         
   7   7   1        517.53        521.08        21.08 o                         
   9   7   1         59.75         39.14        10.74 o                         
  11   7   1        194.46        176.35        15.61 o                         
  13   7   1        759.61        795.65        30.78 o                         
  15   7   1         15.67          5.30        11.26 o                         
  17   7   1          0.01          7.74        12.75 o                         
  19   7   1        174.33        127.21        18.36 o                         
  21   7   1         39.26         43.00        15.94 o                         
  23   7   1          4.90         -2.81        14.62 o                         
  25   7   1        175.39        122.65        22.46 o                         
  27   7   1         62.98         62.66        21.73 o                         
  29   7   1         26.88         18.22        20.69 o                         
  31   7   1        127.72        186.54        31.67 o                         
  33   7   1          1.26          5.08        24.15 o                         
 -28   8   1          4.02         18.71        26.01 o                         
 -26   8   1          0.59         -3.77        22.63 o                         
 -24   8   1         64.51         66.94        21.42 o                         
 -22   8   1          5.93         -4.84        16.62 o                         
 -20   8   1          6.84          3.19        16.10 o                         
 -18   8   1         88.57         97.30        19.21 o                         
 -16   8   1          0.14         -7.38        13.23 o                         
 -14   8   1         44.93         23.42        13.12 o                         
 -12   8   1          8.81          5.41        10.86 o                         
 -10   8   1         68.18         60.61        12.31 o                         
  -8   8   1        163.25        146.99        13.58 o                         
  -6   8   1          4.58          8.81         9.53 o                         
  -4   8   1       2288.86       2651.91        52.23 o                         
  -2   8   1        223.28        270.08        16.33 o                         
   0   8   1        524.97        569.40        22.51 o                         
   2   8   1        166.44        160.16        14.85 o                         
   4   8   1         16.29         11.05        10.11 o                         
   6   8   1          8.99         14.84        10.80 o                         
   8   8   1         74.70         60.79        13.74 o                         
  10   8   1         98.59         88.75        15.68 o                         
  12   8   1          5.84         24.89        14.51 o                         
  14   8   1        281.45        305.47        27.89 o                         
  16   8   1        266.61        262.16        23.84 o                         
  18   8   1         81.91         80.50        19.80 o                         
  20   8   1         41.35         18.63        18.18 o                         
  22   8   1        194.96        239.07        27.47 o                         
  24   8   1         13.47         43.52        22.35 o                         
  26   8   1          0.52         -6.03        20.96 o                         
  28   8   1        131.36        152.29        30.55 o                         
 -19   9   1          0.10        -10.43        22.20 o                         
 -17   9   1        251.05        282.12        31.74 o                         
 -15   9   1        329.78        375.79        31.14 o                         
 -13   9   1         87.58         80.08        21.96 o                         
 -11   9   1        269.97        300.97        28.08 o                         
  -9   9   1        104.78        116.82        22.69 o                         
  -7   9   1        193.24        165.16        24.78 o                         
  -5   9   1        272.63        336.60        30.00 o                         
  -3   9   1         17.74          6.04        17.01 o                         
  -1   9   1         84.84         73.43        19.50 o                         
   1   9   1          7.03         13.92        16.21 o                         
   3   9   1        191.39        227.06        27.46 o                         
   5   9   1        131.29         87.92        22.51 o                         
   7   9   1        207.77        199.91        26.63 o                         
   9   9   1         79.02         87.13        21.49 o                         
  11   9   1         80.38        113.84        23.34 o                         
  13   9   1         65.95         44.58        20.38 o                         
  15   9   1       1131.75       1298.53        53.57 o                         
  17   9   1        650.92        806.78        55.36 o                         
  19   9   1        162.52        127.73        30.18 o                         
 -50   0   2        175.26        145.87        39.85 o                         
 -48   0   2          0.73          4.87        28.31 o                         
 -46   0   2         89.22         61.13        27.48 o                         
 -44   0   2       1085.50       1300.56        72.90 o                         
 -42   0   2         63.42         57.16        24.79 o                         
 -40   0   2         86.46         62.11        21.98 o                         
 -38   0   2        253.25        273.71        32.22 o                         
 -36   0   2       1881.47       1838.79        69.25 o                         
 -34   0   2          6.65          6.85        12.88 o                         
 -32   0   2        185.93        121.32        19.96 o                         
 -30   0   2         18.84         14.89        11.91 o                         
 -28   0   2         40.06         33.78        12.51 o                         
 -26   0   2        149.62        125.29        17.46 o                         
 -24   0   2       8168.99       8483.98       104.55 o                         
 -22   0   2       4392.15       4497.71        64.26 o                         
 -20   0   2       4525.05       4975.36        66.88 o                         
 -18   0   2       2841.43       2869.08        44.28 o                         
 -16   0   2          1.49         -2.51         4.44 o                         
 -14   0   2       1275.76       1233.22        24.99 o                         
 -12   0   2       2988.86       2754.40        39.42 o                         
 -10   0   2       1270.53       1065.87        31.64 o                         
  -8   0   2       1446.04       1262.78        20.33 o                         
  -6   0   2      39395.77      39303.84       390.64 o                         
  -4   0   2      63741.74      60272.99       886.36 o                         
  -2   0   2       3084.37       3267.12        42.55 o                         
   0   0   2      20557.57      20098.14       200.27 o                         
   2   0   2       3071.13       3036.17        30.94 o                         
   4   0   2        314.19        325.95         7.62 o                         
   6   0   2       7293.23       6849.97        73.18 o                         
   8   0   2        165.10        139.28         6.97 o                         
  10   0   2       3682.24       3779.68        46.53 o                         
  12   0   2       3209.39       3022.07        41.17 o                         
  14   0   2         86.41         68.60         8.03 o                         
  16   0   2        787.46        829.98        24.99 o                         
  18   0   2       1701.06       1674.49        30.92 o                         
  20   0   2        244.42        285.26        16.36 o                         
  22   0   2         65.24         57.47        10.00 o                         
  24   0   2         42.97         24.96        10.43 o                         
  26   0   2        147.80        180.42        21.73 o                         
  28   0   2        968.70       1115.54        77.23 o                         
  30   0   2       1037.74        937.36        53.54 o                         
  32   0   2       1801.66       1764.56        66.81 o                         
  34   0   2        622.20        709.81        52.86 o                         
  36   0   2        458.94        461.01        43.67 o                         
  38   0   2       3273.94       3322.12       116.18 o                         
  40   0   2        436.17        475.68        71.76 o                         
  42   0   2       1726.37       1744.66       114.89 o                         
  44   0   2          0.94         -7.32        24.65 o                         
  46   0   2        167.78        133.07        37.23 o                         
  48   0   2       1462.33       1756.06        99.06 o                         
 -51   1   2        179.71        171.06        55.03 o                         
 -49   1   2          2.26         -7.97        20.62 o                         
 -47   1   2        107.79         98.24        23.03 o                         
 -45   1   2          0.59         -6.38        16.09 o                         
 -43   1   2          2.48          6.14        15.41 o                         
 -41   1   2       1031.52       1109.01        48.67 o                         
 -39   1   2        178.07        183.29        20.35 o                         
 -37   1   2         65.39         30.17        13.78 o                         
 -35   1   2         18.87         10.93        10.80 o                         
 -33   1   2        146.27        116.17        14.66 o                         
 -31   1   2        543.85        523.85        24.51 o                         
 -29   1   2        155.35        170.40        14.31 o                         
 -27   1   2        616.63        624.41        23.43 o                         
 -25   1   2        997.94       1069.76        30.78 o                         
 -23   1   2       3867.51       4120.79        45.17 o                         
 -21   1   2       2915.62       3032.64        35.64 o                         
 -19   1   2        101.92         85.72         7.34 o                         
 -17   1   2       4252.75       4057.13        40.35 o                         
 -15   1   2        531.44        463.36        16.94 o                         
 -13   1   2       3104.30       3036.81        30.36 o                         
 -11   1   2         71.89         84.45         5.34 o                         
  -9   1   2       6915.22       6860.88        55.82 o                         
  -7   1   2      10531.61      10678.51        74.12 o                         
  -5   1   2        853.23        850.80        10.28 o                         
  -3   1   2        464.82        443.26         7.64 o                         
  -1   1   2       8992.08       8690.73        67.38 o                         
   1   1   2       8594.75       8300.28        58.46 o                         
   3   1   2      41172.25      41330.99       241.36 o                         
   5   1   2       6867.69       6812.70        49.57 o                         
   7   1   2      28200.64      28614.08       191.48 o                         
   9   1   2        137.13        110.53         4.97 o                         
  11   1   2       1707.77       1773.98        20.84 o                         
  13   1   2        395.45        451.52        11.55 o                         
  15   1   2       1804.73       1808.72        24.81 o                         
  17   1   2       4762.42       4763.94        45.06 o                         
  19   1   2       5333.73       5861.93        53.96 o                         
  21   1   2          4.45          2.41         4.49 o                         
  23   1   2        876.21        765.91        22.93 o                         
  25   1   2        546.81        580.69        23.41 o                         
  27   1   2          0.02         -3.67         7.12 o                         
  29   1   2          1.59         12.40         9.00 o                         
  31   1   2        926.94        876.63        37.44 o                         
  33   1   2         97.73        117.32        16.34 o                         
  35   1   2         10.69         10.60        12.77 o                         
  37   1   2        381.36        360.34        27.88 o                         
  39   1   2        494.23        525.57        33.81 o                         
  41   1   2          7.03          6.09        16.54 o                         
  43   1   2        167.38        139.14        25.19 o                         
  45   1   2        196.19        225.31        30.39 o                         
  47   1   2        769.97        929.26        50.55 o                         
  49   1   2          1.18         -3.62        22.34 o                         
 -50   2   2         42.32         13.66        26.34 o                         
 -48   2   2          1.27          4.47        22.78 o                         
 -46   2   2         18.35          8.16        19.97 o                         
 -44   2   2          3.17         -7.18        16.00 o                         
 -42   2   2         57.26         30.61        15.94 o                         
 -40   2   2        161.18        173.30        21.61 o                         
 -38   2   2        352.08        310.74        25.17 o                         
 -36   2   2        436.35        394.01        24.65 o                         
 -34   2   2        436.78        460.91        25.52 o                         
 -32   2   2       3060.06       3101.06        55.98 o                         
 -30   2   2       3051.06       3367.17        60.31 o                         
 -28   2   2          2.03          1.55         7.71 o                         
 -26   2   2        771.89        754.70        27.60 o                         
 -24   2   2          0.03         -2.25         5.74 o                         
 -22   2   2        366.53        386.60        15.68 o                         
 -20   2   2        917.48        890.76        26.70 o                         
 -18   2   2       1068.71        954.61        18.44 o                         
 -16   2   2        121.75         67.81         5.99 o                         
 -14   2   2        358.17        277.44         9.62 o                         
 -12   2   2         57.30         44.45         4.37 o                         
 -10   2   2       4770.86       4792.43        39.50 o                         
  -8   2   2       8814.62       9198.50        67.66 o                         
  -6   2   2       1984.21       2009.61        17.94 o                         
  -4   2   2       2729.28       2596.74        23.53 o                         
  -2   2   2       1190.37       1157.56        13.29 o                         
   0   2   2       4051.70       4096.15        32.56 o                         
   2   2   2      24819.84      24753.26       159.33 o                         
   4   2   2       7714.56       8190.75        55.16 o                         
   6   2   2       1644.27       1747.20        17.91 o                         
   8   2   2      26856.30      27470.14       178.89 o                         
  10   2   2       2738.69       2931.53        29.25 o                         
  12   2   2      26896.70      28884.88       190.29 o                         
  14   2   2       9905.35      10683.68        77.85 o                         
  16   2   2         24.94         25.35         4.20 o                         
  18   2   2       2996.18       2694.34        29.47 o                         
  20   2   2        149.39        125.17         8.79 o                         
  22   2   2        149.62        148.93        13.11 o                         
  24   2   2        181.42        187.90        14.13 o                         
  26   2   2       2903.33       3023.40        53.36 o                         
  28   2   2       5038.28       5131.36        76.24 o                         
  30   2   2        121.46         88.36        13.68 o                         
  32   2   2        306.60        405.05        25.40 o                         
  34   2   2        132.43         88.21        16.31 o                         
  36   2   2         41.23         10.64        12.68 o                         
  38   2   2          8.78          2.70        14.00 o                         
  40   2   2          5.38          6.35        14.85 o                         
  42   2   2         24.76         42.61        17.79 o                         
  44   2   2         17.77         30.96        19.60 o                         
  46   2   2        312.42        425.54        36.13 o                         
  48   2   2        117.89        149.55        30.96 o                         
 -47   3   2         15.50         14.35        23.43 o                         
 -45   3   2         42.63         40.78        22.87 o                         
 -43   3   2        576.45        643.58        41.77 o                         
 -41   3   2          0.95         -8.49        16.42 o                         
 -39   3   2        831.60        880.32        42.33 o                         
 -37   3   2        401.26        393.65        28.36 o                         
 -35   3   2        226.11        201.41        19.96 o                         
 -33   3   2        425.43        436.84        28.88 o                         
 -31   3   2        147.51        148.74        17.39 o                         
 -29   3   2       1907.13       2080.21        42.95 o                         
 -27   3   2      13652.54      13777.71       141.29 o                         
 -25   3   2       3019.15       3038.09        48.38 o                         
 -23   3   2        501.84        507.05        20.97 o                         
 -21   3   2        404.50        355.77        14.73 o                         
 -19   3   2        448.07        439.78        16.34 o                         
 -17   3   2       1415.39       1523.06        21.87 o                         
 -15   3   2       2589.50       2936.73        31.23 o                         
 -13   3   2       6660.71       7064.48        56.32 o                         
 -11   3   2      12928.61      14019.92        95.69 o                         
  -9   3   2      11170.37      11837.63        84.64 o                         
  -7   3   2          5.12          6.29         2.73 o                         
  -5   3   2        784.80        769.55        11.83 o                         
  -3   3   2        651.12        686.41        10.73 o                         
  -1   3   2        379.35        406.62         8.62 o                         
   1   3   2         87.65        123.49         5.27 o                         
   3   3   2       1744.67       1767.94        19.15 o                         
   5   3   2       3566.50       3802.82        32.90 o                         
   7   3   2      30463.44      33595.82       214.42 o                         
   9   3   2       8727.26       9508.03        70.94 o                         
  11   3   2       2164.23       2371.56        27.23 o                         
  13   3   2       1635.65       1557.41        21.76 o                         
  15   3   2        653.16        661.55        16.02 o                         
  17   3   2         32.27         19.14         5.20 o                         
  19   3   2         21.21          9.96         4.67 o                         
  21   3   2      10901.60      11065.34       104.84 o                         
  23   3   2       9055.85       8921.78       103.23 o                         
  25   3   2       2983.02       3035.41        47.87 o                         
  27   3   2        631.04        532.27        23.06 o                         
  29   3   2        148.35        121.23        14.52 o                         
  31   3   2        468.16        483.09        27.55 o                         
  33   3   2         98.74         83.46        13.05 o                         
  35   3   2        151.27        170.82        16.69 o                         
  37   3   2        245.97        279.65        21.82 o                         
  39   3   2         31.07         36.05        16.73 o                         
  41   3   2         90.03        108.09        21.33 o                         
  43   3   2         53.55         49.47        20.05 o                         
  45   3   2         28.80         12.56        22.80 o                         
  47   3   2          0.35         -1.06        26.38 o                         
 -46   4   2         91.25         41.87        27.32 o                         
 -44   4   2          1.50        -14.27        22.33 o                         
 -42   4   2        116.43         68.23        22.32 o                         
 -40   4   2        255.56        320.53        31.98 o                         
 -38   4   2        236.97        233.82        27.35 o                         
 -36   4   2          5.86          3.39        13.60 o                         
 -34   4   2         14.23         15.12        13.75 o                         
 -32   4   2        445.97        414.62        26.64 o                         
 -30   4   2        212.66        205.43        18.22 o                         
 -28   4   2        481.46        460.50        27.95 o                         
 -26   4   2         48.16         23.39         8.86 o                         
 -24   4   2         66.78         57.73         9.11 o                         
 -22   4   2       3213.34       3242.84        48.14 o                         
 -20   4   2       1151.45       1072.90        24.45 o                         
 -18   4   2       1163.07       1233.18        24.75 o                         
 -16   4   2        229.13        150.54         9.33 o                         
 -14   4   2       1468.98       1387.95        23.67 o                         
 -12   4   2         26.30         27.79         5.08 o                         
 -10   4   2         21.34         11.59         4.12 o                         
  -8   4   2        496.27        513.69        13.01 o                         
  -6   4   2        345.90        408.20        11.18 o                         
  -4   4   2        191.12        201.98         7.69 o                         
  -2   4   2       1187.90       1228.51        15.45 o                         
   0   4   2       1809.15       1836.55        19.57 o                         
   2   4   2         31.98         41.55         4.40 o                         
   4   4   2        724.86        837.16        16.63 o                         
   6   4   2         35.48         12.59         3.48 o                         
   8   4   2          0.73          1.82         3.61 o                         
  10   4   2        314.15        342.67        12.54 o                         
  12   4   2        563.38        558.25        14.57 o                         
  14   4   2         38.36         52.44         6.99 o                         
  16   4   2         29.65         14.01         6.15 o                         
  18   4   2          1.70         -0.45         6.55 o                         
  20   4   2       1370.46       1445.15        38.93 o                         
  22   4   2        775.44        789.16        29.32 o                         
  24   4   2        703.47        645.91        21.40 o                         
  26   4   2          0.98          2.75         7.50 o                         
  28   4   2        216.90        218.30        19.25 o                         
  30   4   2        244.27        231.68        18.77 o                         
  32   4   2        709.22        741.25        35.42 o                         
  34   4   2        103.26        112.88        16.29 o                         
  36   4   2          0.04         -0.85        12.81 o                         
  38   4   2         13.67          7.78        15.55 o                         
  40   4   2        121.94        104.14        26.82 o                         
  42   4   2        559.89        561.51        59.19 o                         
  44   4   2          2.32         18.91        26.87 o                         
 -43   5   2          0.24         -3.50        21.54 o                         
 -41   5   2         36.39         39.61        21.43 o                         
 -39   5   2         62.48         61.45        20.89 o                         
 -37   5   2        245.12        242.42        27.55 o                         
 -35   5   2        108.02        113.99        21.86 o                         
 -33   5   2         14.34         -0.09        13.30 o                         
 -31   5   2        829.18        925.01        36.84 o                         
 -29   5   2        269.96        287.72        21.48 o                         
 -27   5   2        323.41        274.81        18.96 o                         
 -25   5   2         22.56         13.11         9.56 o                         
 -23   5   2          6.47          0.63         7.81 o                         
 -21   5   2          3.76          0.26         8.06 o                         
 -19   5   2          7.89          3.87         7.97 o                         
 -17   5   2        382.38        363.23        18.60 o                         
 -15   5   2        857.90        824.20        23.89 o                         
 -13   5   2        656.40        674.42        20.24 o                         
 -11   5   2        305.59        301.88        15.65 o                         
  -9   5   2       3329.83       3366.83        41.08 o                         
  -7   5   2         13.50         12.20         4.97 o                         
  -5   5   2       3509.25       3503.25        36.96 o                         
  -3   5   2        179.98        176.52         8.47 o                         
  -1   5   2       1739.40       1799.32        27.44 o                         
   1   5   2         10.13          5.33         4.07 o                         
   3   5   2         39.14         40.05         5.45 o                         
   5   5   2         46.95         30.01         5.08 o                         
   7   5   2         14.86         16.95         5.41 o                         
   9   5   2         36.53         34.87         6.38 o                         
  11   5   2         91.47         75.57         7.57 o                         
  13   5   2         17.41         14.01         6.01 o                         
  15   5   2         23.66         19.91         6.95 o                         
  17   5   2         15.40         29.70         7.95 o                         
  19   5   2        156.34        178.55        12.89 o                         
  21   5   2        110.34         59.20        10.58 o                         
  23   5   2        511.13        556.37        22.69 o                         
  25   5   2        272.94        271.28        17.59 o                         
  27   5   2         26.75         31.63        13.15 o                         
  29   5   2          6.29          4.55        12.65 o                         
  31   5   2        189.09        168.04        22.80 o                         
  33   5   2        217.37        226.73        28.75 o                         
  35   5   2        631.63        709.91        45.71 o                         
  37   5   2        565.23        694.54        47.51 o                         
  39   5   2        324.56        398.63        38.93 o                         
  41   5   2          0.49         -8.35        23.96 o                         
 -40   6   2          1.06         -0.76        24.49 o                         
 -38   6   2          3.84        -17.42        20.98 o                         
 -36   6   2         95.89         96.60        25.00 o                         
 -34   6   2        464.83        550.11        49.97 o                         
 -32   6   2        112.98         99.33        20.99 o                         
 -30   6   2         55.03         45.75        17.89 o                         
 -28   6   2        217.24        191.14        20.53 o                         
 -26   6   2         37.05         15.43        12.96 o                         
 -24   6   2         12.64         -2.93        11.28 o                         
 -22   6   2        701.42        699.15        40.67 o                         
 -20   6   2         48.43         24.79        11.25 o                         
 -18   6   2        983.16        977.68        40.27 o                         
 -16   6   2         60.82         48.85        11.16 o                         
 -14   6   2        583.98        554.79        27.56 o                         
 -12   6   2       2267.36       2178.74        38.01 o                         
 -10   6   2         47.31         30.15         7.07 o                         
  -8   6   2       6128.03       6123.99        63.30 o                         
  -6   6   2       3378.41       3262.29        40.03 o                         
  -4   6   2        383.45        340.63        13.21 o                         
  -2   6   2          6.96          7.58         5.34 o                         
   0   6   2       3551.49       3512.69        42.18 o                         
   2   6   2       3135.26       3048.42        37.77 o                         
   4   6   2       2539.84       2606.60        31.87 o                         
   6   6   2         77.51         51.24         6.55 o                         
   8   6   2        809.97        771.58        24.62 o                         
  10   6   2       1545.35       1225.35        31.03 o                         
  12   6   2       1221.66       1106.42        31.29 o                         
  14   6   2        346.38        334.00        20.27 o                         
  16   6   2         46.92         34.59        10.88 o                         
  18   6   2        198.52        151.81        11.69 o                         
  20   6   2          3.57         -3.46         8.06 o                         
  22   6   2        311.13        287.44        16.93 o                         
  24   6   2         29.32         32.27        11.28 o                         
  26   6   2        384.51        512.07        30.37 o                         
  28   6   2        843.44       1157.62        49.34 o                         
  30   6   2          3.91         -7.21        16.58 o                         
  32   6   2        141.83        133.45        25.47 o                         
  34   6   2        114.60        121.46        26.30 o                         
  36   6   2        113.87        105.72        27.41 o                         
  38   6   2        300.55        317.54        38.44 o                         
 -35   7   2        560.18        714.57        60.04 o                         
 -33   7   2        758.98        944.52        56.21 o                         
 -31   7   2         16.68         15.26        19.91 o                         
 -29   7   2         55.49         40.59        20.10 o                         
 -27   7   2        214.15        182.95        24.55 o                         
 -25   7   2          1.15          4.61        15.35 o                         
 -23   7   2        180.05        164.07        19.17 o                         
 -21   7   2        151.00        126.24        16.78 o                         
 -19   7   2        125.42         60.79        13.16 o                         
 -17   7   2         73.50         33.25        10.86 o                         
 -15   7   2        177.28        129.55        13.27 o                         
 -13   7   2        929.80        902.68        35.95 o                         
 -11   7   2        323.26        307.07        28.55 o                         
  -9   7   2         18.53          9.32         9.21 o                         
  -7   7   2        327.10        354.41        18.73 o                         
  -5   7   2         13.58         11.00         9.08 o                         
  -3   7   2         24.98         17.05         9.01 o                         
  -1   7   2         90.52         72.28        11.63 o                         
   1   7   2        352.12        354.26        17.72 o                         
   3   7   2         14.05         -0.65         7.93 o                         
   5   7   2        436.84        398.55        18.86 o                         
   7   7   2        951.09        916.72        28.27 o                         
   9   7   2        298.24        287.21        18.97 o                         
  11   7   2        499.38        420.77        20.21 o                         
  13   7   2        725.00        685.95        26.39 o                         
  15   7   2        217.14        146.46        15.67 o                         
  17   7   2          4.70         -0.66        11.56 o                         
  19   7   2         94.40        103.93        16.97 o                         
  21   7   2          0.67         -1.75        13.59 o                         
  23   7   2        122.61        102.25        20.51 o                         
  25   7   2        156.54        133.17        22.95 o                         
  27   7   2        309.73        326.92        33.39 o                         
  29   7   2        192.34        227.30        35.00 o                         
  31   7   2        571.47        683.82        43.64 o                         
  33   7   2        214.57        178.60        31.47 o                         
 -28   8   2         40.86         34.61        27.41 o                         
 -26   8   2         11.11          2.47        23.63 o                         
 -24   8   2         84.86         53.24        25.08 o                         
 -22   8   2        485.66        532.24        39.07 o                         
 -20   8   2        812.32        987.64        49.59 o                         
 -18   8   2        204.98        241.49        27.80 o                         
 -16   8   2         25.21         13.85        15.92 o                         
 -14   8   2         12.72          3.67        15.46 o                         
 -12   8   2         23.40         20.40        14.81 o                         
 -10   8   2        232.50        268.75        22.92 o                         
  -8   8   2          0.08         -2.91        10.81 o                         
  -6   8   2         10.23         28.47        12.09 o                         
  -4   8   2        223.03        198.59        17.53 o                         
  -2   8   2          5.60          3.54        11.84 o                         
   0   8   2        322.58        353.89        23.26 o                         
   2   8   2         47.28         58.02        15.00 o                         
   4   8   2        530.37        617.60        28.11 o                         
   6   8   2        248.24        278.57        23.03 o                         
   8   8   2         48.89         28.94        14.89 o                         
  10   8   2        210.71        253.66        23.91 o                         
  12   8   2        251.24        313.96        26.92 o                         
  14   8   2        674.48        795.77        40.46 o                         
  16   8   2         22.56         13.17        17.85 o                         
  18   8   2        986.85       1085.47        51.65 o                         
  20   8   2        327.11        292.13        31.18 o                         
  22   8   2         26.81         17.33        21.15 o                         
  24   8   2        223.87        214.16        37.98 o                         
  26   8   2        278.31        214.72        34.01 o                         
 -19   9   2        241.38        240.39        30.76 o                         
 -17   9   2        215.57        172.87        26.19 o                         
 -15   9   2        151.77        126.95        23.52 o                         
 -13   9   2        285.05        336.80        27.92 o                         
 -11   9   2         49.52         42.56        19.92 o                         
  -9   9   2          3.71          7.15        17.53 o                         
  -7   9   2         73.44         74.34        21.37 o                         
  -5   9   2         11.07          7.49        16.18 o                         
  -3   9   2         17.72         16.22        16.50 o                         
  -1   9   2          0.85          0.29        16.35 o                         
   1   9   2          5.21         12.51        16.61 o                         
   3   9   2          5.46          5.72        18.72 o                         
   5   9   2         13.94          6.86        19.01 o                         
   7   9   2         32.65         32.71        20.58 o                         
   9   9   2        195.26        210.74        27.22 o                         
  11   9   2         31.63         36.20        19.70 o                         
  13   9   2        400.71        387.04        31.79 o                         
  15   9   2         76.93         36.00        21.60 o                         
  17   9   2          0.00          8.05        22.59 o                         
 -51   1   3         78.73         80.51        28.65 o                         
 -49   1   3         59.23         62.84        23.86 o                         
 -47   1   3          0.17         -6.30        17.45 o                         
 -45   1   3          0.93         -5.20        16.19 o                         
 -43   1   3         31.83         15.07        15.64 o                         
 -41   1   3        612.98        586.34        33.70 o                         
 -39   1   3       1649.94       1647.60        54.59 o                         
 -37   1   3        403.42        311.84        24.23 o                         
 -35   1   3        122.71        103.63        15.39 o                         
 -33   1   3        396.79        446.56        23.50 o                         
 -31   1   3         88.27         72.81        11.69 o                         
 -29   1   3         48.27         41.63         9.64 o                         
 -27   1   3        213.53        233.90        15.85 o                         
 -25   1   3       1034.81       1145.92        32.59 o                         
 -23   1   3       2128.24       2343.75        32.14 o                         
 -21   1   3       2741.82       2833.03        34.08 o                         
 -19   1   3       9712.47      10148.36        82.71 o                         
 -17   1   3        546.74        516.46        14.09 o                         
 -15   1   3      14450.34      15188.23       111.69 o                         
 -13   1   3       3906.46       3894.53        37.42 o                         
 -11   1   3       1161.43       1194.02        16.67 o                         
  -9   1   3       1816.70       1742.11        18.70 o                         
  -7   1   3       9726.13       9703.06        73.91 o                         
  -5   1   3       9296.34       8730.76        66.17 o                         
  -3   1   3      21753.42      21412.42       165.27 o                         
  -1   1   3       1010.68        840.26        15.09 o                         
   1   1   3       7818.53       7798.76        58.26 o                         
   3   1   3        945.66        923.80        10.54 o                         
   5   1   3      19816.11      20212.37       125.58 o                         
   7   1   3       3738.67       3934.89        30.74 o                         
   9   1   3          0.49          2.84         1.90 o                         
  11   1   3       3988.48       3885.19        34.60 o                         
  13   1   3        187.45        208.46         8.90 o                         
  15   1   3       4390.67       4619.75        42.95 o                         
  17   1   3        149.44        147.53         7.78 o                         
  19   1   3       2658.42       2687.15        31.87 o                         
  21   1   3        322.49        280.55        12.84 o                         
  23   1   3        632.54        559.31        22.75 o                         
  25   1   3        631.46        691.84        26.64 o                         
  27   1   3        418.97        379.86        25.01 o                         
  29   1   3         15.79          2.83         9.67 o                         
  31   1   3        524.23        620.76        31.59 o                         
  33   1   3          0.34         -5.91        10.53 o                         
  35   1   3       1922.57       1928.95        53.73 o                         
  37   1   3         73.12         51.32        15.47 o                         
  39   1   3        296.50        251.90        30.81 o                         
  41   1   3        203.40        234.27        24.95 o                         
  43   1   3        367.09        429.96        32.54 o                         
  45   1   3         32.24          6.10        18.14 o                         
  47   1   3        433.28        414.93        33.32 o                         
 -50   2   3        449.17        535.00        52.73 o                         
 -48   2   3         44.10         25.99        22.94 o                         
 -46   2   3         13.30         12.35        18.91 o                         
 -44   2   3         58.64         71.23        21.51 o                         
 -42   2   3         30.35         27.13        16.37 o                         
 -40   2   3         68.89         25.33        14.85 o                         
 -38   2   3          0.16          2.52        12.21 o                         
 -36   2   3        130.98        123.15        16.82 o                         
 -34   2   3          0.01         -0.76         9.75 o                         
 -32   2   3        234.32        263.51        20.38 o                         
 -30   2   3         65.04         48.44        11.48 o                         
 -28   2   3        127.79         97.75        11.73 o                         
 -26   2   3         27.34         22.59         7.81 o                         
 -24   2   3        715.30        775.07        24.85 o                         
 -22   2   3        211.84        152.27        11.99 o                         
 -20   2   3         72.64         66.71         7.01 o                         
 -18   2   3        538.96        553.45        15.55 o                         
 -16   2   3         88.65         64.28         6.02 o                         
 -14   2   3        430.35        494.58        12.86 o                         
 -12   2   3        264.91        299.33         9.27 o                         
 -10   2   3       8096.35       8027.49        62.40 o                         
  -8   2   3       3424.84       3581.27        32.15 o                         
  -6   2   3      25677.54      25373.95       168.19 o                         
  -4   2   3        773.37        709.07         9.92 o                         
  -2   2   3        410.69        479.11         9.40 o                         
   0   2   3          4.49          7.12         2.40 o                         
   2   2   3       7704.57       8098.92        57.27 o                         
   4   2   3        437.40        543.16         9.72 o                         
   6   2   3        853.12        836.01        11.07 o                         
   8   2   3        871.47        855.66        13.42 o                         
  10   2   3       6129.46       6370.42        52.86 o                         
  12   2   3        312.67        258.11         9.51 o                         
  14   2   3       1196.20       1315.76        20.09 o                         
  16   2   3        218.06        189.89         8.93 o                         
  18   2   3        199.60        177.69         8.24 o                         
  20   2   3         10.49          8.96         4.19 o                         
  22   2   3       5000.28       4928.33        61.66 o                         
  24   2   3       3267.79       3166.64        50.91 o                         
  26   2   3       4928.48       4943.02        71.09 o                         
  28   2   3       3331.54       3272.20        75.26 o                         
  30   2   3          0.79         -0.33         8.95 o                         
  32   2   3         83.15         63.65        13.19 o                         
  34   2   3        745.34        756.14        33.82 o                         
  36   2   3         30.91         12.32        12.42 o                         
  38   2   3        236.94        309.93        24.84 o                         
  40   2   3        330.41        456.55        30.35 o                         
  42   2   3        112.66         96.53        20.83 o                         
  44   2   3        104.92         86.72        20.92 o                         
  46   2   3          1.16         -8.46        19.87 o                         
 -47   3   3         31.59         29.81        25.16 o                         
 -45   3   3         30.05         11.36        21.59 o                         
 -43   3   3         37.00         44.00        19.96 o                         
 -41   3   3          0.28         -3.99        15.33 o                         
 -39   3   3          0.06         -0.70        13.81 o                         
 -37   3   3          0.52         -4.96        11.73 o                         
 -35   3   3         23.28         17.85        13.39 o                         
 -33   3   3        158.79        142.99        18.66 o                         
 -31   3   3         89.23         59.78        14.00 o                         
 -29   3   3         34.57         31.19        10.51 o                         
 -27   3   3       1483.85       1605.68        36.55 o                         
 -25   3   3        139.26        143.12        12.30 o                         
 -23   3   3        495.95        489.84        18.20 o                         
 -21   3   3        792.56        846.92        21.54 o                         
 -19   3   3         98.82         73.80         7.71 o                         
 -17   3   3        979.66       1078.53        19.08 o                         
 -15   3   3        301.58        308.34        10.07 o                         
 -13   3   3      10967.18      11483.08        84.84 o                         
 -11   3   3        485.80        407.87         9.18 o                         
  -9   3   3         20.35         16.51         3.49 o                         
  -7   3   3        202.52        213.08         7.97 o                         
  -5   3   3          3.77          0.70         2.54 o                         
  -3   3   3        152.46        164.94         6.03 o                         
  -1   3   3        624.91        772.04        12.24 o                         
   1   3   3        762.57        724.72        17.78 o                         
   3   3   3       7399.44       7820.29        58.61 o                         
   5   3   3       2900.74       2980.39        28.42 o                         
   7   3   3         19.28          6.12         2.66 o                         
   9   3   3       1427.77       1598.00        19.60 o                         
  11   3   3       5663.52       6089.48        52.22 o                         
  13   3   3        662.03        711.94        18.59 o                         
  15   3   3       5798.70       5937.01        58.93 o                         
  17   3   3       3371.04       3295.79        43.08 o                         
  19   3   3         89.89         46.71         8.00 o                         
  21   3   3       2572.58       2597.86        45.17 o                         
  23   3   3        208.19        236.90        16.02 o                         
  25   3   3        234.39        227.27        18.23 o                         
  27   3   3       2099.55       2088.01        48.57 o                         
  29   3   3        202.26        155.40        17.86 o                         
  31   3   3        599.47        643.63        33.38 o                         
  33   3   3          3.54          3.08         9.27 o                         
  35   3   3         24.04         13.06         9.45 o                         
  37   3   3         52.36         48.63        13.29 o                         
  39   3   3         15.36         16.63        17.16 o                         
  41   3   3          0.55          6.40        17.63 o                         
  43   3   3         11.24         19.78        21.03 o                         
  45   3   3          1.66         11.20        24.02 o                         
 -46   4   3        307.69        276.00        37.30 o                         
 -44   4   3        164.16        134.92        30.83 o                         
 -42   4   3         93.57         87.15        24.87 o                         
 -40   4   3        308.79        277.77        30.30 o                         
 -38   4   3         75.33         57.92        21.68 o                         
 -36   4   3        405.35        417.30        29.26 o                         
 -34   4   3         44.35         43.46        15.90 o                         
 -32   4   3        907.06        938.53        41.71 o                         
 -30   4   3       1007.42       1078.42        35.48 o                         
 -28   4   3         16.47         19.29         9.35 o                         
 -26   4   3       1935.57       1909.47        35.13 o                         
 -24   4   3       1286.35       1300.90        37.10 o                         
 -22   4   3       1480.98       1441.86        31.77 o                         
 -20   4   3       5860.68       5974.69        64.88 o                         
 -18   4   3         10.35         -0.51         4.72 o                         
 -16   4   3        705.38        759.86        17.85 o                         
 -14   4   3        485.57        478.39        16.31 o                         
 -12   4   3          0.67          1.44         3.71 o                         
 -10   4   3        160.70        128.22         8.42 o                         
  -8   4   3        943.61       1028.95        21.60 o                         
  -6   4   3         80.70         66.84         6.35 o                         
  -4   4   3         23.91         21.72         3.62 o                         
  -2   4   3        795.43        804.00        14.91 o                         
   0   4   3        326.34        342.84        10.27 o                         
   2   4   3        734.04        679.10        15.45 o                         
   4   4   3         44.13         17.13         4.53 o                         
   6   4   3        727.24        704.73        14.40 o                         
   8   4   3        802.62        931.04        17.11 o                         
  10   4   3        266.38        231.22         9.48 o                         
  12   4   3        146.33        154.21         8.57 o                         
  14   4   3        549.95        541.44        21.00 o                         
  16   4   3       1455.94       1494.79        31.39 o                         
  18   4   3        681.72        715.07        38.86 o                         
  20   4   3       4811.59       4740.64        78.00 o                         
  22   4   3         83.07         87.53        14.32 o                         
  24   4   3       1088.01       1094.68        48.41 o                         
  26   4   3       2625.87       2625.79        73.07 o                         
  28   4   3        602.59        592.01        35.75 o                         
  30   4   3         16.38          4.60        13.97 o                         
  32   4   3          0.37          5.47        15.49 o                         
  34   4   3         66.28         53.98        14.89 o                         
  36   4   3        224.02        282.47        36.52 o                         
  38   4   3        166.37        147.66        27.49 o                         
  40   4   3        155.13        217.45        32.40 o                         
  42   4   3        197.48        181.92        31.28 o                         
  44   4   3          6.81         -5.01        24.74 o                         
 -43   5   3        537.40        582.20        40.32 o                         
 -41   5   3        347.63        390.70        33.66 o                         
 -39   5   3          9.69          5.61        20.21 o                         
 -37   5   3          5.96          5.45        18.09 o                         
 -35   5   3        204.09        170.70        23.93 o                         
 -33   5   3         82.07         82.84        15.17 o                         
 -31   5   3        116.14         92.81        13.95 o                         
 -29   5   3        159.41        117.09        13.69 o                         
 -27   5   3          0.51         -3.29         8.44 o                         
 -25   5   3       1240.26       1194.18        29.45 o                         
 -23   5   3        375.24        323.28        15.35 o                         
 -21   5   3        618.97        573.15        21.50 o                         
 -19   5   3       1748.74       1710.78        32.17 o                         
 -17   5   3         78.36         78.42         9.58 o                         
 -15   5   3       2593.78       2626.13        38.36 o                         
 -13   5   3        119.07         74.32        11.05 o                         
 -11   5   3       1170.75       1247.77        31.22 o                         
  -9   5   3       2915.13       2943.68        45.36 o                         
  -7   5   3        704.45        663.17        24.75 o                         
  -5   5   3        859.07        873.12        21.74 o                         
  -3   5   3         68.13         54.52         6.90 o                         
  -1   5   3        389.20        356.44        12.79 o                         
   1   5   3        432.49        390.09        13.42 o                         
   3   5   3       2061.43       2067.21        30.90 o                         
   5   5   3       1147.20       1219.69        25.16 o                         
   7   5   3         45.17         36.67         7.34 o                         
   9   5   3        859.44        770.23        25.30 o                         
  11   5   3          5.05          7.32         5.67 o                         
  13   5   3         38.22         41.02         6.91 o                         
  15   5   3          5.84         -0.07         6.30 o                         
  17   5   3        679.25        563.87        21.09 o                         
  19   5   3        605.81        431.59        20.08 o                         
  21   5   3        390.35        374.55        22.10 o                         
  23   5   3         86.35         63.13        13.62 o                         
  25   5   3          7.28          9.09        11.35 o                         
  27   5   3        677.83        632.26        35.03 o                         
  29   5   3         60.54         44.82        17.30 o                         
  31   5   3        218.97        163.48        25.22 o                         
  33   5   3        228.57        201.93        35.08 o                         
  35   5   3        825.13       1039.50        63.06 o                         
  37   5   3         13.25          5.84        21.29 o                         
  39   5   3          4.81         -0.30        20.94 o                         
  41   5   3          1.11          0.15        23.77 o                         
 -40   6   3          9.55          9.85        24.94 o                         
 -38   6   3         61.54         41.71        23.76 o                         
 -36   6   3         16.11         16.63        21.03 o                         
 -34   6   3        982.72        981.21        61.52 o                         
 -32   6   3        139.64        114.54        22.37 o                         
 -30   6   3         87.58         80.78        19.92 o                         
 -28   6   3        118.68        118.50        16.95 o                         
 -26   6   3         93.72         85.59        14.70 o                         
 -24   6   3         31.88         28.17        11.42 o                         
 -22   6   3        102.17         59.43        11.01 o                         
 -20   6   3         23.08         12.58        12.32 o                         
 -18   6   3        368.48        335.00        24.64 o                         
 -16   6   3        301.59        248.12        20.61 o                         
 -14   6   3       1692.25       1640.59        44.12 o                         
 -12   6   3         98.76         84.27        16.15 o                         
 -10   6   3          1.99          8.48         8.05 o                         
  -8   6   3        392.69        389.34        18.48 o                         
  -6   6   3       1256.69       1269.03        30.15 o                         
  -4   6   3         61.22         49.04         9.09 o                         
  -2   6   3       7213.70       7505.30        80.45 o                         
   0   6   3       3272.67       3282.59        48.76 o                         
   2   6   3       1424.68       1404.36        30.86 o                         
   4   6   3         33.12         19.87         6.61 o                         
   6   6   3          5.28          4.64         7.05 o                         
   8   6   3        539.97        458.08        20.03 o                         
  10   6   3        707.90        632.21        20.86 o                         
  12   6   3          5.72          6.01         5.94 o                         
  14   6   3        681.37        555.89        20.90 o                         
  16   6   3        293.19        229.25        16.26 o                         
  18   6   3         91.12         78.17        10.61 o                         
  20   6   3          0.58          5.33         8.50 o                         
  22   6   3          3.37          0.35        10.27 o                         
  24   6   3         52.91         40.84        13.45 o                         
  26   6   3        135.85        107.26        16.82 o                         
  28   6   3        302.03        223.89        23.25 o                         
  30   6   3         93.68         92.68        20.41 o                         
  32   6   3         48.40         47.63        20.74 o                         
  34   6   3        191.68        107.35        24.94 o                         
  36   6   3          1.69          6.83        21.46 o                         
  38   6   3        128.67         81.03        45.24 o                         
 -35   7   3         28.67         12.81        26.73 o                         
 -33   7   3         11.77          9.07        24.52 o                         
 -31   7   3        142.46        102.32        28.40 o                         
 -29   7   3         53.11         42.95        22.87 o                         
 -27   7   3          5.22        -12.54        19.40 o                         
 -25   7   3         49.74         40.19        20.59 o                         
 -23   7   3          6.28         13.76        17.53 o                         
 -21   7   3        149.04        145.62        23.28 o                         
 -19   7   3        246.97        217.20        24.22 o                         
 -17   7   3         67.40         63.04        16.66 o                         
 -15   7   3          1.37          3.80        11.59 o                         
 -13   7   3         82.27         33.25        12.52 o                         
 -11   7   3        245.84        226.88        19.16 o                         
  -9   7   3          9.87         11.36         9.40 o                         
  -7   7   3        658.17        632.73        24.94 o                         
  -5   7   3        426.39        423.74        20.80 o                         
  -3   7   3       1903.98       1952.49        40.70 o                         
  -1   7   3        763.50        751.05        28.24 o                         
   1   7   3        133.81        136.94        13.52 o                         
   3   7   3        639.72        631.88        20.55 o                         
   5   7   3         81.72         71.13         8.13 o                         
   7   7   3         15.66          8.78         9.96 o                         
   9   7   3         20.50          5.01        10.18 o                         
  11   7   3        208.45        144.07        16.59 o                         
  13   7   3        614.43        574.30        28.63 o                         
  15   7   3         18.78         12.73        12.88 o                         
  17   7   3         15.79          7.57        14.42 o                         
  19   7   3          2.64          8.58        11.02 o                         
  21   7   3          0.96         -2.03        11.23 o                         
  23   7   3         76.06         72.71        18.77 o                         
  25   7   3          0.63          3.35        16.63 o                         
  27   7   3         16.05         13.83        18.39 o                         
  29   7   3          0.07          1.70        18.89 o                         
  31   7   3        217.35        180.69        29.51 o                         
  33   7   3        102.54         87.91        30.61 o                         
 -28   8   3        215.95        253.72        36.18 o                         
 -26   8   3        542.91        520.59        55.35 o                         
 -24   8   3         74.76         49.49        24.29 o                         
 -22   8   3        648.27        832.61        46.55 o                         
 -20   8   3          5.72         -4.93        17.90 o                         
 -18   8   3         34.15         38.94        19.71 o                         
 -16   8   3        622.10        736.47        39.27 o                         
 -14   8   3         18.26         29.43        16.36 o                         
 -12   8   3         21.45         27.92        14.93 o                         
 -10   8   3        164.22        177.29        20.12 o                         
  -8   8   3         10.66         -7.22        11.54 o                         
  -6   8   3          1.63          6.79        12.11 o                         
  -4   8   3       1078.11       1177.76        37.22 o                         
  -2   8   3       1670.73       1943.08        43.70 o                         
   0   8   3          2.49          2.05        10.57 o                         
   2   8   3          0.12         -5.16        12.01 o                         
   4   8   3        206.42        195.47        22.63 o                         
   6   8   3        466.74        462.25        28.17 o                         
   8   8   3         41.74         45.61        15.95 o                         
  10   8   3        605.98        651.64        34.93 o                         
  12   8   3          3.27         -1.40        15.17 o                         
  14   8   3         70.26         69.55        19.33 o                         
  16   8   3         13.82         11.97        18.19 o                         
  18   8   3        168.05        113.00        24.97 o                         
  20   8   3        103.59         74.02        23.46 o                         
  22   8   3        125.34        138.67        28.19 o                         
  24   8   3          9.28         -5.85        21.49 o                         
  26   8   3         25.66         37.70        27.08 o                         
 -19   9   3        256.49        225.04        31.82 o                         
 -17   9   3        210.52        193.29        29.38 o                         
 -15   9   3          6.44          7.92        19.43 o                         
 -13   9   3         26.38         21.71        19.17 o                         
 -11   9   3         76.56         65.70        19.84 o                         
  -9   9   3         45.93         60.09        18.86 o                         
  -7   9   3        139.50        110.28        20.70 o                         
  -5   9   3         81.44         80.65        20.63 o                         
  -3   9   3          8.57         12.97        16.49 o                         
  -1   9   3        328.14        382.49        32.04 o                         
   1   9   3          1.84          5.75        19.26 o                         
   3   9   3         39.75         25.84        22.06 o                         
   5   9   3         89.56         96.71        23.39 o                         
   7   9   3         25.70         18.84        20.64 o                         
   9   9   3         10.18          6.95        20.31 o                         
  11   9   3          4.76          5.93        19.17 o                         
  13   9   3        275.88        305.49        31.13 o                         
  15   9   3       1876.20       2323.81        75.66 o                         
  17   9   3         11.78         -3.11        49.17 o                         
 -50   0   4         28.86         38.01        33.44 o                         
 -48   0   4         33.89         28.74        28.88 o                         
 -46   0   4        178.16        146.21        34.31 o                         
 -44   0   4         96.63         65.92        27.45 o                         
 -42   0   4       1482.75       1511.57        82.13 o                         
 -40   0   4         67.27         57.84        22.74 o                         
 -38   0   4       1442.28       1531.27        70.69 o                         
 -36   0   4        974.06        897.02        48.73 o                         
 -34   0   4        158.23        106.69        20.61 o                         
 -32   0   4          9.04          2.68        11.63 o                         
 -30   0   4        127.97        192.95        21.61 o                         
 -28   0   4        832.53        831.16        39.04 o                         
 -26   0   4       1252.57       1370.65        38.63 o                         
 -24   0   4        235.69        289.30        17.92 o                         
 -22   0   4        577.41        553.24        24.16 o                         
 -20   0   4      12220.77      13373.53       150.87 o                         
 -18   0   4       7780.01       7971.99        97.27 o                         
 -16   0   4        671.15        713.80        21.78 o                         
 -14   0   4       1378.36       1531.52        28.51 o                         
 -12   0   4       9568.59       9986.80       109.23 o                         
 -10   0   4       1693.73       1604.91        31.52 o                         
  -8   0   4      64407.41      66338.09       698.25 o                         
  -6   0   4     213157.95     201233.48      3045.27 o                         
  -4   0   4     104675.45     105565.70      1268.50 o                         
  -2   0   4     106651.49     103159.36      1147.99 o                         
   0   0   4      26198.27      26293.26       230.43 o                         
   2   0   4      13068.07      13121.45       125.90 o                         
   4   0   4      28254.31      27552.24       242.78 o                         
   6   0   4        387.97        422.80        11.90 o                         
   8   0   4      10596.25      11024.27       102.02 o                         
  10   0   4      33244.39      34769.65       323.32 o                         
  12   0   4       8744.10      10205.75       104.29 o                         
  14   0   4        122.67         74.23         7.70 o                         
  16   0   4       1011.24       1172.32        26.65 o                         
  18   0   4         40.23         52.14         8.17 o                         
  20   0   4       1758.41       1654.95        38.28 o                         
  22   0   4       6055.10       6876.59       109.34 o                         
  24   0   4        168.63        187.66        19.32 o                         
  26   0   4        674.46        838.20        38.60 o                         
  28   0   4       3835.92       3633.41        84.84 o                         
  30   0   4       4971.36       4849.99       111.59 o                         
  32   0   4       1870.77       1673.70        61.74 o                         
  34   0   4        596.93        721.26        46.46 o                         
  36   0   4         13.12         -0.22        16.17 o                         
  38   0   4         20.89          0.15        17.79 o                         
  40   0   4         10.02         -9.59        18.80 o                         
  42   0   4        290.08        256.92        44.38 o                         
  44   0   4         84.56        103.64        31.51 o                         
  46   0   4        390.17        441.69        55.98 o                         
 -51   1   4         24.15         17.45        53.22 o                         
 -49   1   4        458.88        527.75        38.62 o                         
 -47   1   4          5.95          3.93        18.53 o                         
 -45   1   4         53.56         41.42        19.06 o                         
 -43   1   4         13.54         10.05        16.10 o                         
 -41   1   4         49.20         57.34        16.78 o                         
 -39   1   4         59.88         57.71        15.31 o                         
 -37   1   4         60.72         44.85        13.47 o                         
 -35   1   4        916.27        872.90        34.53 o                         
 -33   1   4         46.55         36.48        11.27 o                         
 -31   1   4        667.18        725.90        27.85 o                         
 -29   1   4        258.34        227.26        15.72 o                         
 -27   1   4        101.04        104.60        11.33 o                         
 -25   1   4        552.05        537.07        20.60 o                         
 -23   1   4       1173.18       1320.16        24.68 o                         
 -21   1   4         48.60         23.78         5.48 o                         
 -19   1   4        264.66        263.79        10.67 o                         
 -17   1   4       1049.02       1082.19        18.08 o                         
 -15   1   4        972.76       1127.58        17.97 o                         
 -13   1   4       1061.52       1159.92        17.30 o                         
 -11   1   4          7.96          2.07         2.43 o                         
  -9   1   4        416.55        544.10        10.70 o                         
  -7   1   4       1054.34       1105.26        16.28 o                         
  -5   1   4       5887.21       6029.66        49.13 o                         
  -3   1   4       4078.92       3950.85        37.90 o                         
  -1   1   4       3270.31       3345.13        34.20 o                         
   1   1   4       2614.31       2994.69        26.89 o                         
   3   1   4         27.02         19.12         2.48 o                         
   5   1   4        403.56        461.86         9.42 o                         
   7   1   4        701.24        676.89        10.10 o                         
   9   1   4        160.89        142.44         5.57 o                         
  11   1   4       1502.20       1645.90        18.76 o                         
  13   1   4       1082.70       1004.24        14.81 o                         
  15   1   4       8509.40       9023.27        68.81 o                         
  17   1   4        738.70        803.68        17.41 o                         
  19   1   4        291.47        339.68        13.73 o                         
  21   1   4        913.65        952.20        25.23 o                         
  23   1   4          6.53          4.10         6.34 o                         
  25   1   4         24.08         20.26         7.58 o                         
  27   1   4        234.50        185.01        16.82 o                         
  29   1   4        690.40        720.57        34.50 o                         
  31   1   4          2.79          8.38         9.70 o                         
  33   1   4         36.85         10.80        10.80 o                         
  35   1   4         25.10         32.05        12.92 o                         
  37   1   4         25.50         26.04        13.51 o                         
  39   1   4        366.74        346.18        25.83 o                         
  41   1   4         39.70         24.04        15.71 o                         
  43   1   4          2.46         -3.91        16.48 o                         
  45   1   4         82.55         90.06        22.60 o                         
  47   1   4         46.06         32.31        24.12 o                         
 -50   2   4        144.47        143.92        32.22 o                         
 -48   2   4         34.63         42.97        23.56 o                         
 -46   2   4         30.88         20.48        19.72 o                         
 -44   2   4          0.03         -0.84        17.27 o                         
 -42   2   4        288.75        320.87        30.42 o                         
 -40   2   4          0.00         -6.57        13.71 o                         
 -38   2   4         65.80         59.36        15.62 o                         
 -36   2   4       1514.24       1683.23        52.32 o                         
 -34   2   4       1542.17       1570.56        49.49 o                         
 -32   2   4         11.36         -5.25         9.95 o                         
 -30   2   4         47.00         17.46         9.65 o                         
 -28   2   4        579.45        543.74        23.91 o                         
 -26   2   4         37.88         31.17         8.76 o                         
 -24   2   4        294.04        285.10        15.20 o                         
 -22   2   4       1122.19       1210.24        23.89 o                         
 -20   2   4       2109.67       2202.75        30.40 o                         
 -18   2   4          5.44          3.78         4.21 o                         
 -16   2   4       1165.43       1168.13        18.19 o                         
 -14   2   4        534.88        522.39        12.99 o                         
 -12   2   4         13.29         17.66         3.74 o                         
 -10   2   4         24.91         32.11         4.10 o                         
  -8   2   4        888.83        859.58        12.74 o                         
  -6   2   4         13.75         10.41         2.92 o                         
  -4   2   4        531.84        598.50        15.64 o                         
  -2   2   4        883.16        764.06        12.11 o                         
   0   2   4       2613.76       2450.19        27.29 o                         
   2   2   4       1177.33       1276.28        14.73 o                         
   4   2   4        961.30       1073.71        13.22 o                         
   6   2   4       1993.02       2224.47        25.51 o                         
   8   2   4      12818.08      13693.55        96.31 o                         
  10   2   4       3341.69       3690.90        34.55 o                         
  12   2   4       3511.97       3902.89        38.18 o                         
  14   2   4          5.28          6.93         3.98 o                         
  16   2   4         43.25         27.17         5.17 o                         
  18   2   4        857.88        841.17        22.62 o                         
  20   2   4         25.74         17.61         6.47 o                         
  22   2   4        735.84        795.47        30.63 o                         
  24   2   4       1410.29       1435.28        27.45 o                         
  26   2   4        691.09        716.21        26.01 o                         
  28   2   4        746.24        716.25        30.41 o                         
  30   2   4        188.98        180.57        19.04 o                         
  32   2   4        270.10        275.21        19.24 o                         
  34   2   4        266.23        274.52        24.36 o                         
  36   2   4         17.73          5.37        12.20 o                         
  38   2   4        325.83        373.14        28.47 o                         
  40   2   4        894.99        968.69        39.05 o                         
  42   2   4         19.35          8.89        15.61 o                         
  44   2   4          2.58         14.83        20.21 o                         
  46   2   4         56.98         41.58        22.42 o                         
 -47   3   4        224.41        202.32        32.32 o                         
 -45   3   4        307.59        292.29        31.77 o                         
 -43   3   4         13.01         19.41        18.81 o                         
 -41   3   4          1.31          1.68        16.42 o                         
 -39   3   4         47.70          6.99        15.28 o                         
 -37   3   4        719.94        802.57        39.70 o                         
 -35   3   4        360.46        370.22        27.34 o                         
 -33   3   4        738.27        639.36        32.49 o                         
 -31   3   4        357.25        319.90        20.22 o                         
 -29   3   4       4767.22       5050.15        79.96 o                         
 -27   3   4       1296.92       1372.85        33.01 o                         
 -25   3   4        918.04        928.97        26.44 o                         
 -23   3   4       1306.44       1348.54        28.64 o                         
 -21   3   4         12.25         11.18         5.97 o                         
 -19   3   4        256.95        270.72        11.38 o                         
 -17   3   4        834.45        944.77        17.34 o                         
 -15   3   4          4.25          6.87         4.24 o                         
 -13   3   4       4059.74       4265.39        43.19 o                         
 -11   3   4       2521.79       2387.15        28.89 o                         
  -9   3   4         44.43         32.37         4.37 o                         
  -7   3   4         21.30          9.39         3.26 o                         
  -5   3   4        334.76        319.35         8.82 o                         
  -3   3   4       1466.62       1296.77        15.94 o                         
  -1   3   4       2257.59       2285.05        23.86 o                         
   1   3   4       1359.96       1348.89        19.63 o                         
   3   3   4        740.04        793.52        14.00 o                         
   5   3   4       3220.21       3149.92        30.01 o                         
   7   3   4         31.47         32.72         3.99 o                         
   9   3   4        413.70        384.42        13.18 o                         
  11   3   4       1685.94       1651.82        22.82 o                         
  13   3   4         96.18        123.62         8.79 o                         
  15   3   4       6387.02       6645.03        65.15 o                         
  17   3   4        341.53        291.26        13.97 o                         
  19   3   4        908.04        844.81        24.93 o                         
  21   3   4       1810.81       1817.93        34.61 o                         
  23   3   4         16.89          9.07         7.98 o                         
  25   3   4       1498.68       1578.25        39.41 o                         
  27   3   4        237.55        227.80        18.76 o                         
  29   3   4        668.83        662.91        31.04 o                         
  31   3   4        138.49        147.72        18.21 o                         
  33   3   4        256.93        201.82        24.21 o                         
  35   3   4         93.99         80.92        17.15 o                         
  37   3   4          7.51          8.91        14.95 o                         
  39   3   4          5.19         -0.91        15.78 o                         
  41   3   4        217.99        188.26        25.27 o                         
  43   3   4        380.32        444.49        38.99 o                         
  45   3   4        133.71         74.98        28.14 o                         
 -46   4   4          7.26         13.65        26.30 o                         
 -44   4   4          7.72         -4.27        22.41 o                         
 -42   4   4         71.81         73.13        25.02 o                         
 -40   4   4          9.80          4.81        20.14 o                         
 -38   4   4          0.32         10.27        16.86 o                         
 -36   4   4         31.29          8.04        15.59 o                         
 -34   4   4        306.03        267.06        22.96 o                         
 -32   4   4        672.92        663.42        37.16 o                         
 -30   4   4       2359.87       2422.65        44.64 o                         
 -28   4   4       1001.81       1102.93        30.77 o                         
 -26   4   4        999.48        948.35        30.89 o                         
 -24   4   4        234.01        258.48        16.18 o                         
 -22   4   4        159.29        153.12        12.82 o                         
 -20   4   4         80.97         55.39         7.14 o                         
 -18   4   4         55.09         39.85         7.43 o                         
 -16   4   4        351.64        352.41        16.15 o                         
 -14   4   4         83.42         67.15         7.16 o                         
 -12   4   4        596.93        599.84        15.85 o                         
 -10   4   4          0.06          1.07         3.83 o                         
  -8   4   4         57.65         49.97         4.85 o                         
  -6   4   4        130.83        126.68         6.75 o                         
  -4   4   4        386.30        400.26        10.92 o                         
  -2   4   4        375.20        373.39        11.18 o                         
   0   4   4       1055.17       1028.44        16.90 o                         
   2   4   4        116.33         94.68         7.26 o                         
   4   4   4        253.11        219.97         9.35 o                         
   6   4   4        105.16        100.63         6.58 o                         
   8   4   4        227.94        197.90         9.16 o                         
  10   4   4       1158.95       1215.93        23.80 o                         
  12   4   4        978.62       1008.50        27.66 o                         
  14   4   4          1.79          9.91         6.20 o                         
  16   4   4        107.25        135.46        11.42 o                         
  18   4   4       2205.30       2134.78        42.79 o                         
  20   4   4       3872.27       4120.76        65.70 o                         
  22   4   4       1350.34       1165.46        38.03 o                         
  24   4   4        667.09        722.57        34.97 o                         
  26   4   4        700.88        789.61        38.98 o                         
  28   4   4         77.99         67.93        16.54 o                         
  30   4   4        325.16        313.49        39.52 o                         
  32   4   4         33.42         18.38        15.30 o                         
  34   4   4         12.26          6.61        11.62 o                         
  36   4   4        748.95        860.41        41.30 o                         
  38   4   4         32.86          7.01        19.41 o                         
  40   4   4        104.70        137.61        28.31 o                         
  42   4   4        354.20        352.52        36.71 o                         
 -43   5   4         75.34         56.52        24.76 o                         
 -41   5   4        140.04        130.43        28.40 o                         
 -39   5   4         51.74         54.91        22.17 o                         
 -37   5   4        297.53        288.60        30.19 o                         
 -35   5   4        467.21        503.35        48.05 o                         
 -33   5   4        752.31        841.94        34.75 o                         
 -31   5   4         68.69         39.91        12.31 o                         
 -29   5   4         27.33         14.15         9.97 o                         
 -27   5   4       1416.58       1321.40        30.73 o                         
 -25   5   4       1143.90       1089.26        36.67 o                         
 -23   5   4        452.63        413.16        22.52 o                         
 -21   5   4          1.77          2.05         8.54 o                         
 -19   5   4       3287.57       3347.35        61.94 o                         
 -17   5   4         38.24         33.84         9.80 o                         
 -15   5   4       5744.91       5730.71        80.99 o                         
 -13   5   4        193.47        174.32        18.21 o                         
 -11   5   4       1635.70       1617.79        32.99 o                         
  -9   5   4       5291.00       5275.83        63.73 o                         
  -7   5   4        167.39        156.97        10.93 o                         
  -5   5   4         14.91          5.39         5.31 o                         
  -3   5   4        207.13        191.41         9.08 o                         
  -1   5   4        274.68        240.42        12.43 o                         
   1   5   4       8962.99       8836.13        77.27 o                         
   3   5   4       5377.27       5308.42        56.89 o                         
   5   5   4        125.12         76.84         7.84 o                         
   7   5   4         48.52         42.03         6.58 o                         
   9   5   4        324.52        326.84        17.86 o                         
  11   5   4        243.43        304.46        15.18 o                         
  13   5   4        533.34        475.97        20.32 o                         
  15   5   4         79.12         94.50         9.82 o                         
  17   5   4       2370.21       2168.42        39.92 o                         
  19   5   4       2522.72       2320.17        51.74 o                         
  21   5   4        254.61        293.68        19.39 o                         
  23   5   4         65.86         34.18        12.22 o                         
  25   5   4          0.86          2.05        11.72 o                         
  27   5   4        871.79        804.01        40.79 o                         
  29   5   4         25.99         31.02        15.99 o                         
  31   5   4        255.36        264.04        27.54 o                         
  33   5   4        776.30        765.31        43.40 o                         
  35   5   4         48.10         36.90        21.62 o                         
  37   5   4         85.33         39.00        23.29 o                         
  39   5   4         49.36         28.32        24.36 o                         
 -40   6   4         45.13         51.64        30.97 o                         
 -38   6   4         38.08         62.61        27.61 o                         
 -36   6   4         27.09         30.20        24.38 o                         
 -34   6   4         46.08         38.11        24.64 o                         
 -32   6   4          0.04         -7.27        18.89 o                         
 -30   6   4        704.18        902.75        51.89 o                         
 -28   6   4         11.23          0.29        14.74 o                         
 -26   6   4         30.70         15.45        14.57 o                         
 -24   6   4        129.15         80.67        17.01 o                         
 -22   6   4        466.60        415.51        30.91 o                         
 -20   6   4        232.91        159.33        19.48 o                         
 -18   6   4         18.55         13.94        12.83 o                         
 -16   6   4         15.79         17.11        11.53 o                         
 -14   6   4         11.61          8.46        10.37 o                         
 -12   6   4         85.78         71.59        12.85 o                         
 -10   6   4       4176.56       4233.38        59.46 o                         
  -8   6   4        362.36        384.30        18.30 o                         
  -6   6   4       2076.74       2116.46        41.20 o                         
  -4   6   4       2548.10       2699.14        42.53 o                         
  -2   6   4        477.98        489.31        19.89 o                         
   0   6   4        966.01        974.17        24.69 o                         
   2   6   4       1118.15       1043.65        26.11 o                         
   4   6   4         14.45         17.06         6.77 o                         
   6   6   4          8.41         -0.14         5.55 o                         
   8   6   4       1763.20       1554.00        38.48 o                         
  10   6   4         31.27         16.39         8.55 o                         
  12   6   4        448.50        453.33        19.91 o                         
  14   6   4        579.88        450.67        29.43 o                         
  16   6   4          6.41          8.39        10.34 o                         
  18   6   4          2.95          2.95        10.99 o                         
  20   6   4         91.14         81.80        12.11 o                         
  22   6   4        188.30        208.02        20.15 o                         
  24   6   4        104.93        102.97        15.59 o                         
  26   6   4         37.42         31.10        14.91 o                         
  28   6   4          2.23         -0.88        14.73 o                         
  30   6   4        308.12        293.21        27.69 o                         
  32   6   4        316.13        343.23        31.54 o                         
  34   6   4          0.95        -11.98        20.18 o                         
  36   6   4          0.18         -5.81        22.51 o                         
 -35   7   4         11.19         19.88        27.92 o                         
 -33   7   4         33.06          0.30        24.72 o                         
 -31   7   4         18.86          2.90        23.01 o                         
 -29   7   4        152.30        100.52        27.22 o                         
 -27   7   4        163.60        121.05        26.06 o                         
 -25   7   4        263.73        285.02        33.38 o                         
 -23   7   4        154.50        137.47        24.77 o                         
 -21   7   4        128.27         79.59        20.04 o                         
 -19   7   4        581.42        616.41        48.43 o                         
 -17   7   4        253.71        282.74        30.96 o                         
 -15   7   4          0.63         -8.38        11.13 o                         
 -13   7   4        459.96        452.17        25.23 o                         
 -11   7   4         58.89         49.12        11.97 o                         
  -9   7   4        165.22        201.93        16.31 o                         
  -7   7   4         31.65         43.60        10.96 o                         
  -5   7   4        100.30         74.47        12.29 o                         
  -3   7   4         14.43         23.69        10.11 o                         
  -1   7   4        862.50        888.79        31.06 o                         
   1   7   4        671.06        665.60        27.14 o                         
   3   7   4         36.47         21.20         8.60 o                         
   5   7   4         54.22         49.49        10.85 o                         
   7   7   4        107.45         98.16        12.55 o                         
   9   7   4         10.96          2.38         8.70 o                         
  11   7   4        324.13        361.95        18.89 o                         
  13   7   4          0.06          5.11         9.16 o                         
  15   7   4         19.85         10.38        10.32 o                         
  17   7   4         64.21         21.57        12.16 o                         
  19   7   4          2.01          4.64        12.13 o                         
  21   7   4        163.96        125.93        20.02 o                         
  23   7   4          0.06         -6.90        15.23 o                         
  25   7   4          1.28         -7.22        15.92 o                         
  27   7   4          0.60         17.32        21.36 o                         
  29   7   4          2.04         -3.20        21.81 o                         
  31   7   4        368.08        343.51        46.47 o                         
 -28   8   4          2.44         -2.03        24.45 o                         
 -26   8   4          8.11         12.64        24.70 o                         
 -24   8   4        378.34        423.57        36.88 o                         
 -22   8   4        200.16        206.08        28.91 o                         
 -20   8   4         35.00         39.26        21.25 o                         
 -18   8   4         41.58         57.23        21.12 o                         
 -16   8   4        104.74         74.20        19.85 o                         
 -14   8   4        120.45        106.52        19.07 o                         
 -12   8   4        152.04        146.86        20.09 o                         
 -10   8   4         60.86         47.99        14.53 o                         
  -8   8   4        108.23        119.85        17.47 o                         
  -6   8   4        634.67        705.70        31.24 o                         
  -4   8   4       1105.46       1421.47        49.25 o                         
  -2   8   4        808.01        898.78        33.01 o                         
   0   8   4        274.89        273.76        19.72 o                         
   2   8   4         20.48         11.26        11.14 o                         
   4   8   4        216.72        192.27        22.59 o                         
   6   8   4        535.90        586.52        43.61 o                         
   8   8   4          7.32          7.08        15.14 o                         
  10   8   4          0.48          3.96        14.79 o                         
  12   8   4        311.89        314.61        27.30 o                         
  14   8   4         82.04         65.69        21.77 o                         
  16   8   4         40.02         35.91        20.25 o                         
  18   8   4          7.56        -13.01        18.98 o                         
  20   8   4          0.27          8.29        20.55 o                         
  22   8   4        131.82        141.59        28.62 o                         
  24   8   4        180.67        118.05        28.90 o                         
 -17   9   4        157.32        143.07        28.32 o                         
 -15   9   4         49.10         51.60        21.73 o                         
 -13   9   4          0.26          3.69        19.01 o                         
 -11   9   4         56.75         73.13        21.62 o                         
  -9   9   4        108.13         94.28        20.04 o                         
  -7   9   4        197.34        167.74        22.80 o                         
  -5   9   4        105.21         64.82        19.88 o                         
  -3   9   4          4.87         -1.43        16.55 o                         
  -1   9   4        118.33        116.65        24.57 o                         
   1   9   4        539.59        617.96        39.67 o                         
   3   9   4         20.73         51.09        22.25 o                         
   5   9   4        409.25        387.88        34.09 o                         
   7   9   4         89.28        112.49        25.32 o                         
   9   9   4        354.83        440.42        35.75 o                         
  11   9   4         30.69         43.41        24.53 o                         
  13   9   4        716.66        797.98        48.38 o                         
  15   9   4        306.77        344.84        41.96 o                         
 -49   1   5          0.07        -14.08        20.11 o                         
 -47   1   5        220.20        237.28        29.35 o                         
 -45   1   5        178.48        153.37        23.63 o                         
 -43   1   5        298.11        315.25        28.26 o                         
 -41   1   5         27.79         22.80        15.11 o                         
 -39   1   5          0.23         -8.19        11.56 o                         
 -37   1   5        326.31        265.30        21.76 o                         
 -35   1   5        740.77        754.64        31.29 o                         
 -33   1   5         27.44         18.35        10.35 o                         
 -31   1   5        277.92        254.53        18.24 o                         
 -29   1   5        589.28        651.97        25.32 o                         
 -27   1   5          0.07          0.22         6.73 o                         
 -25   1   5          8.30          9.60         6.62 o                         
 -23   1   5          9.58         26.74         6.20 o                         
 -21   1   5         79.37         96.88         7.87 o                         
 -19   1   5       2186.90       2435.26        30.93 o                         
 -17   1   5         65.68         43.89         5.64 o                         
 -15   1   5        435.04        472.63        13.10 o                         
 -13   1   5         31.74         21.53         3.72 o                         
 -11   1   5         68.15         61.22         5.76 o                         
  -9   1   5       1502.83       1484.50        20.59 o                         
  -7   1   5       4958.97       4985.83        44.92 o                         
  -5   1   5         30.67         30.86         3.03 o                         
  -3   1   5       8104.12       7910.49        66.00 o                         
  -1   1   5       3478.02       3594.24        33.03 o                         
   1   1   5         42.16         58.54         3.94 o                         
   3   1   5         18.90          9.41         2.40 o                         
   5   1   5        634.20        627.76        10.99 o                         
   7   1   5       3272.38       3094.88        27.92 o                         
   9   1   5        310.60        315.69         8.46 o                         
  11   1   5      15170.72      15973.13       108.40 o                         
  13   1   5       7253.29       7567.01        57.49 o                         
  15   1   5        122.28        129.41         6.81 o                         
  17   1   5         60.18         62.20         6.13 o                         
  19   1   5        203.49        208.11        10.98 o                         
  21   1   5         54.04         71.19         9.13 o                         
  23   1   5        426.00        408.25        22.38 o                         
  25   1   5        779.56        748.89        25.96 o                         
  27   1   5        832.09        788.75        33.08 o                         
  29   1   5         81.42         48.59        11.25 o                         
  31   1   5        403.18        340.39        21.55 o                         
  33   1   5       1482.87       1426.40        50.64 o                         
  35   1   5         38.13         32.26        13.34 o                         
  37   1   5        447.54        512.39        29.56 o                         
  39   1   5        125.87         96.19        18.63 o                         
  41   1   5        689.15        836.47        39.92 o                         
  43   1   5       1559.29       2027.69        68.31 o                         
  45   1   5        167.47        173.50        28.48 o                         
 -48   2   5         13.57         16.52        23.61 o                         
 -46   2   5         22.05         20.22        20.61 o                         
 -44   2   5        204.84        153.15        24.91 o                         
 -42   2   5        213.49        156.06        24.01 o                         
 -40   2   5          2.45        -14.01        14.01 o                         
 -38   2   5       1235.61       1217.25        45.83 o                         
 -36   2   5       1722.94       1867.89        55.44 o                         
 -34   2   5       2874.72       3035.88        62.59 o                         
 -32   2   5       1125.67       1097.53        37.40 o                         
 -30   2   5       2205.19       2326.37        44.97 o                         
 -28   2   5          1.32          1.04         8.29 o                         
 -26   2   5        775.61        836.91        27.27 o                         
 -24   2   5         21.71         21.57         7.32 o                         
 -22   2   5        111.77         98.25         9.37 o                         
 -20   2   5       2862.60       2833.93        38.66 o                         
 -18   2   5       2151.04       2326.49        28.87 o                         
 -16   2   5        231.87        210.15         9.47 o                         
 -14   2   5       3997.52       4215.95        41.23 o                         
 -12   2   5      11775.92      12501.13        97.25 o                         
 -10   2   5       4376.02       4297.97        40.41 o                         
  -8   2   5      11967.94      12656.27        98.51 o                         
  -6   2   5       2022.19       2336.89        28.28 o                         
  -4   2   5        964.14        912.77        16.73 o                         
  -2   2   5       4534.07       4566.74        47.40 o                         
   0   2   5       6414.38       6332.59        59.26 o                         
   2   2   5        694.28        663.68        11.48 o                         
   4   2   5         13.76         14.18         2.99 o                         
   6   2   5       2336.34       2282.53        23.03 o                         
   8   2   5        214.36        213.96         8.05 o                         
  10   2   5        223.30        223.60         8.29 o                         
  12   2   5        792.74        771.39        15.92 o                         
  14   2   5         73.43         55.42         5.98 o                         
  16   2   5        439.77        417.97        14.84 o                         
  18   2   5         99.78        111.29         8.91 o                         
  20   2   5         33.16         18.41         7.54 o                         
  22   2   5        955.21       1039.87        34.39 o                         
  24   2   5          1.50         -2.58         7.85 o                         
  26   2   5         29.31         13.53         9.28 o                         
  28   2   5        633.28        631.44        30.96 o                         
  30   2   5        619.18        556.10        27.78 o                         
  32   2   5         48.47         37.20        12.87 o                         
  34   2   5        385.37        361.77        26.02 o                         
  36   2   5        105.86         91.86        17.76 o                         
  38   2   5        205.02        138.07        20.63 o                         
  40   2   5        362.75        332.18        27.11 o                         
  42   2   5         54.06         81.75        21.44 o                         
  44   2   5          0.08         -8.03        19.27 o                         
 -47   3   5        222.65        209.96        32.74 o                         
 -45   3   5         19.80         14.71        21.20 o                         
 -43   3   5        286.28        265.57        29.93 o                         
 -41   3   5         18.03          1.55        15.60 o                         
 -39   3   5         31.75         27.47        17.44 o                         
 -37   3   5         92.77         70.29        18.16 o                         
 -35   3   5         43.12         11.62        13.63 o                         
 -33   3   5        469.80        456.20        26.17 o                         
 -31   3   5         78.12         87.23        14.15 o                         
 -29   3   5        879.88        929.08        31.92 o                         
 -27   3   5       2995.99       3141.29        50.12 o                         
 -25   3   5        646.29        607.34        21.62 o                         
 -23   3   5         32.82         20.80         6.75 o                         
 -21   3   5       1062.85       1067.64        21.28 o                         
 -19   3   5         29.34         20.89         6.62 o                         
 -17   3   5       2004.35       2057.46        33.18 o                         
 -15   3   5        118.15         84.12         7.20 o                         
 -13   3   5       5864.33       6162.08        58.55 o                         
 -11   3   5        830.39        920.06        17.31 o                         
  -9   3   5        653.07        665.90        15.30 o                         
  -7   3   5       5974.41       6067.92        51.81 o                         
  -5   3   5       1313.20       1488.64        17.14 o                         
  -3   3   5        720.65        756.06        13.77 o                         
  -1   3   5       1647.95       1740.71        20.50 o                         
   1   3   5        176.39        187.81         8.58 o                         
   3   3   5         44.32         41.08         4.75 o                         
   5   3   5       3771.28       3969.89        36.37 o                         
   7   3   5       5691.65       5912.61        48.72 o                         
   9   3   5        251.01        288.88        10.45 o                         
  11   3   5        481.45        562.67        16.63 o                         
  13   3   5       2296.42       2274.11        30.92 o                         
  15   3   5          4.01          6.63         5.50 o                         
  17   3   5       1843.83       1959.31        33.16 o                         
  19   3   5         24.54         10.74         7.24 o                         
  21   3   5        257.56        294.65        17.64 o                         
  23   3   5       1859.05       1741.73        39.99 o                         
  25   3   5          0.31         -7.89         7.89 o                         
  27   3   5        187.02        174.29        17.74 o                         
  29   3   5          5.56          9.67        10.59 o                         
  31   3   5         46.06         38.51        13.57 o                         
  33   3   5         17.12         17.63        13.78 o                         
  35   3   5          7.92         13.62        14.55 o                         
  37   3   5         50.99         29.75        17.31 o                         
  39   3   5          7.16         -8.90        16.46 o                         
  41   3   5         32.46          5.19        18.33 o                         
  43   3   5         28.64         12.26        23.33 o                         
 -46   4   5        622.52        771.49        75.19 o                         
 -44   4   5          2.79         -3.74        23.52 o                         
 -42   4   5        546.11        550.50        39.78 o                         
 -40   4   5        319.47        411.79        40.73 o                         
 -38   4   5        314.42        427.10        33.37 o                         
 -36   4   5        130.65        136.08        18.38 o                         
 -34   4   5        221.25        184.10        21.17 o                         
 -32   4   5       1609.64       1703.33        69.34 o                         
 -30   4   5       1800.47       1812.88        38.62 o                         
 -28   4   5        619.00        650.75        28.22 o                         
 -26   4   5        398.92        388.98        16.32 o                         
 -24   4   5          0.82          7.60         8.13 o                         
 -22   4   5        610.81        596.68        22.60 o                         
 -20   4   5        226.88        201.30        13.33 o                         
 -18   4   5        106.60        117.00        11.38 o                         
 -16   4   5         91.77         67.63         8.39 o                         
 -14   4   5        565.32        544.90        22.93 o                         
 -12   4   5         40.09         30.57         6.64 o                         
 -10   4   5         31.90         24.77         5.86 o                         
  -8   4   5         72.02         60.30         6.47 o                         
  -6   4   5         14.65          7.50         4.03 o                         
  -4   4   5       1077.41       1038.46        18.06 o                         
  -2   4   5        496.36        507.14        13.15 o                         
   0   4   5         46.82         50.56         5.73 o                         
   2   4   5       2207.43       2327.33        30.61 o                         
   4   4   5        380.51        415.08        13.39 o                         
   6   4   5       2004.71       1972.23        29.89 o                         
   8   4   5        419.73        429.58        13.38 o                         
  10   4   5         60.83         44.41         6.68 o                         
  12   4   5        173.98        184.17        13.06 o                         
  14   4   5        750.40        786.30        40.67 o                         
  16   4   5         37.23          5.35         6.16 o                         
  18   4   5        983.71        981.40        27.99 o                         
  20   4   5        747.07        771.78        38.37 o                         
  22   4   5        368.63        260.23        20.85 o                         
  24   4   5         36.73         42.39        13.44 o                         
  26   4   5        373.17        323.03        25.27 o                         
  28   4   5        161.68        122.39        19.05 o                         
  30   4   5        121.86         93.54        19.36 o                         
  32   4   5         31.85         17.52        16.33 o                         
  34   4   5        929.52        987.84        38.96 o                         
  36   4   5         96.15         80.27        23.26 o                         
  38   4   5        377.34        412.80        35.52 o                         
  40   4   5          0.19         -3.27        21.51 o                         
  42   4   5         42.89         27.32        25.67 o                         
 -43   5   5        368.45        309.48        45.13 o                         
 -41   5   5          5.74         -5.05        22.96 o                         
 -39   5   5        108.12        125.08        24.51 o                         
 -37   5   5        111.45        113.12        22.47 o                         
 -35   5   5         53.86         39.58        17.22 o                         
 -33   5   5          4.61          6.01        10.83 o                         
 -31   5   5        376.82        407.47        26.74 o                         
 -29   5   5         34.10         31.95        13.06 o                         
 -27   5   5         39.97         24.54        11.63 o                         
 -25   5   5         78.12         62.52        12.49 o                         
 -23   5   5        116.12         80.14        13.18 o                         
 -21   5   5         54.32         29.31        10.63 o                         
 -19   5   5        518.53        472.99        22.62 o                         
 -17   5   5          1.71         -3.07         8.36 o                         
 -15   5   5        820.08        812.15        29.66 o                         
 -13   5   5        474.63        562.27        26.54 o                         
 -11   5   5        836.98        781.98        25.39 o                         
  -9   5   5        576.65        600.10        24.14 o                         
  -7   5   5        394.93        358.52        20.79 o                         
  -5   5   5       1151.38       1144.13        21.00 o                         
  -3   5   5       1406.63       1385.91        22.28 o                         
  -1   5   5         23.84         10.57         5.50 o                         
   1   5   5       2557.90       2614.24        35.88 o                         
   3   5   5        221.96        231.18        11.84 o                         
   5   5   5        757.22        817.02        27.49 o                         
   7   5   5        207.24        158.08        10.77 o                         
   9   5   5         10.49          4.70         6.84 o                         
  11   5   5        646.32        558.19        20.74 o                         
  13   5   5         22.50         10.48         9.09 o                         
  15   5   5        292.86        361.28        22.57 o                         
  17   5   5        631.47        557.55        27.71 o                         
  19   5   5       1515.44       1485.12        44.71 o                         
  21   5   5          6.77          1.37         8.74 o                         
  23   5   5        207.77        130.25        20.47 o                         
  25   5   5         14.47         15.31        12.36 o                         
  27   5   5        477.74        439.58        26.95 o                         
  29   5   5        511.61        497.13        32.05 o                         
  31   5   5         50.68         55.97        19.42 o                         
  33   5   5        199.94        218.87        28.33 o                         
  35   5   5        483.47        485.53        37.34 o                         
  37   5   5        392.70        400.32        36.22 o                         
  39   5   5        304.16        325.15        37.63 o                         
 -38   6   5         84.86         61.88        28.97 o                         
 -36   6   5         62.58         48.49        25.42 o                         
 -34   6   5        170.02        142.81        28.61 o                         
 -32   6   5         77.69         66.95        23.93 o                         
 -30   6   5          0.12         -7.25        17.33 o                         
 -28   6   5        529.54        526.67        33.52 o                         
 -26   6   5         51.59         39.33        14.22 o                         
 -24   6   5        212.68        184.50        19.05 o                         
 -22   6   5        420.88        407.40        27.45 o                         
 -20   6   5        168.29        131.78        19.62 o                         
 -18   6   5         24.07         20.88        12.82 o                         
 -16   6   5       1108.70       1196.13        41.85 o                         
 -14   6   5         82.41         67.56        13.59 o                         
 -12   6   5       5476.86       5642.54        74.24 o                         
 -10   6   5       1273.16       1317.66        32.73 o                         
  -8   6   5         94.25         73.67        10.49 o                         
  -6   6   5       4308.94       4534.91        55.58 o                         
  -4   6   5       1067.79       1212.15        28.01 o                         
  -2   6   5         36.16         40.48         6.94 o                         
   0   6   5        761.86        726.38        21.15 o                         
   2   6   5         51.64         43.73         8.59 o                         
   4   6   5       2288.06       2265.07        40.39 o                         
   6   6   5        499.06        448.99        17.04 o                         
   8   6   5         59.22         34.49        10.42 o                         
  10   6   5          0.03          0.42         8.51 o                         
  12   6   5        437.91        383.28        21.95 o                         
  14   6   5         13.65         11.82        11.15 o                         
  16   6   5          8.79         11.97        11.80 o                         
  18   6   5         41.54         30.70        13.11 o                         
  20   6   5         12.20          6.50        12.66 o                         
  22   6   5        220.01        236.99        25.71 o                         
  24   6   5        687.87        735.47        38.50 o                         
  26   6   5        509.20        555.59        36.48 o                         
  28   6   5         27.81         10.66        15.41 o                         
  30   6   5         18.72          7.24        16.85 o                         
  32   6   5          0.03          2.72        20.77 o                         
  34   6   5        976.88        954.23        53.17 o                         
 -33   7   5          1.50         -2.16        25.75 o                         
 -31   7   5         11.73          2.53        24.23 o                         
 -29   7   5          3.50          2.60        21.91 o                         
 -27   7   5          0.56         -8.85        20.10 o                         
 -25   7   5          0.95         -5.00        18.80 o                         
 -23   7   5        816.81        795.73        45.16 o                         
 -21   7   5        188.50        170.27        24.39 o                         
 -19   7   5         49.49         27.51        15.97 o                         
 -17   7   5        411.71        369.64        32.65 o                         
 -15   7   5        103.33         98.86        16.34 o                         
 -13   7   5        547.96        562.98        28.44 o                         
 -11   7   5        218.59        210.82        20.48 o                         
  -9   7   5        195.95        206.22        16.90 o                         
  -7   7   5        786.39        745.10        28.59 o                         
  -5   7   5          9.25         19.25        10.05 o                         
  -3   7   5         24.19         21.18        10.26 o                         
  -1   7   5        262.73        227.56        17.93 o                         
   1   7   5         63.68         80.71        10.18 o                         
   3   7   5         56.02         20.72         9.30 o                         
   5   7   5         30.97         27.24        11.00 o                         
   7   7   5        127.73         84.45        12.60 o                         
   9   7   5        183.06        136.20        15.72 o                         
  11   7   5          9.95         14.97        11.09 o                         
  13   7   5        153.23        141.59        16.19 o                         
  15   7   5          0.02         -6.59        12.48 o                         
  17   7   5        103.33         82.65        18.75 o                         
  19   7   5         15.79         17.25        15.91 o                         
  21   7   5         39.90         29.19        17.24 o                         
  23   7   5         41.40         49.98        19.39 o                         
  25   7   5         49.58         31.67        18.91 o                         
  27   7   5         35.88         21.03        21.85 o                         
  29   7   5        411.18        550.36        43.26 o                         
 -28   8   5         16.03         -8.09        35.63 o                         
 -26   8   5        550.35        580.06        45.95 o                         
 -24   8   5        206.92        237.61        31.81 o                         
 -22   8   5        190.00        237.11        30.70 o                         
 -20   8   5        129.51         99.43        23.42 o                         
 -18   8   5         54.93         44.79        20.24 o                         
 -16   8   5         10.56          1.95        15.92 o                         
 -14   8   5        223.15        240.35        23.66 o                         
 -12   8   5         20.13          8.44        14.28 o                         
 -10   8   5        189.19        191.98        19.68 o                         
  -8   8   5        307.24        386.32        31.74 o                         
  -6   8   5       1784.16       2058.57        50.99 o                         
  -4   8   5         43.44         71.21        15.79 o                         
  -2   8   5         13.49         13.26        12.95 o                         
   0   8   5        371.10        370.93        22.36 o                         
   2   8   5        331.62        338.74        21.35 o                         
   4   8   5         31.54         24.13        14.20 o                         
   6   8   5        719.33        777.45        35.96 o                         
   8   8   5         87.57         83.09        16.58 o                         
  10   8   5        616.06        719.68        37.63 o                         
  12   8   5         20.00         22.16        16.69 o                         
  14   8   5        176.32        139.86        25.29 o                         
  16   8   5        565.89        661.18        42.64 o                         
  18   8   5         17.73         17.74        21.53 o                         
  20   8   5          9.27         11.20        21.45 o                         
  22   8   5        368.84        458.47        39.07 o                         
 -15   9   5          1.38          6.37        20.53 o                         
 -13   9   5        132.41        132.09        25.34 o                         
 -11   9   5        210.77        247.96        28.33 o                         
  -9   9   5          2.54         -6.19        17.62 o                         
  -7   9   5         21.62         23.59        17.52 o                         
  -5   9   5         53.78         50.50        20.10 o                         
  -3   9   5        128.81         78.11        20.88 o                         
  -1   9   5         24.31         16.02        20.27 o                         
   1   9   5        166.21        153.41        26.28 o                         
   3   9   5        146.49        132.83        26.04 o                         
   5   9   5        137.69        122.98        25.49 o                         
   7   9   5        730.34        790.00        45.36 o                         
   9   9   5       1056.87       1176.66        59.09 o                         
  11   9   5        151.28         95.56        28.48 o                         
 -50   0   6        380.98        258.87        48.96 o                         
 -48   0   6        313.95        342.63        53.55 o                         
 -46   0   6        372.65        404.76        46.93 o                         
 -44   0   6          1.56         -9.72        21.59 o                         
 -42   0   6          0.03          6.29        22.06 o                         
 -40   0   6        878.19        856.73        53.01 o                         
 -38   0   6        356.94        390.65        35.72 o                         
 -36   0   6         12.40          4.92        15.71 o                         
 -34   0   6        468.30        459.49        35.35 o                         
 -32   0   6        218.49        268.86        28.70 o                         
 -30   0   6       1853.01       1956.46        54.65 o                         
 -28   0   6        420.56        423.94        40.84 o                         
 -26   0   6        619.00        601.69        29.39 o                         
 -24   0   6       1408.33       1534.66        38.96 o                         
 -22   0   6        811.56        908.20        32.10 o                         
 -20   0   6        258.35        256.74        16.03 o                         
 -18   0   6        851.56        897.25        30.32 o                         
 -16   0   6       4025.45       4130.41        61.95 o                         
 -14   0   6       2073.67       2203.27        38.98 o                         
 -12   0   6       2156.01       2343.80        39.09 o                         
 -10   0   6       5268.41       5449.82        71.98 o                         
  -8   0   6         74.32         69.48         6.92 o                         
  -6   0   6        261.06        218.09         9.51 o                         
  -4   0   6       2734.78       2812.04        42.73 o                         
  -2   0   6         63.85         79.78        13.11 o                         
   0   0   6       1304.63       1569.56        24.26 o                         
   2   0   6         11.15         24.10         4.69 o                         
   4   0   6        759.56        748.90        18.50 o                         
   6   0   6       1610.41       1683.28        27.56 o                         
   8   0   6       1209.49       1143.64        22.01 o                         
  10   0   6       1121.54       1110.39        26.74 o                         
  12   0   6        694.96        675.68        21.54 o                         
  14   0   6          5.78          5.35         4.13 o                         
  16   0   6       6110.90       6142.60        86.43 o                         
  18   0   6        262.55        293.93        24.45 o                         
  20   0   6       3885.89       4035.64        75.54 o                         
  22   0   6       2008.52       2080.50        60.51 o                         
  24   0   6        142.93        106.50        15.85 o                         
  26   0   6        608.69        511.50        30.76 o                         
  28   0   6        291.19        259.44        26.34 o                         
  30   0   6        637.65        671.93        41.54 o                         
  32   0   6         48.37         57.74        19.35 o                         
  34   0   6         63.06         45.29        19.74 o                         
  36   0   6        210.02        150.74        27.21 o                         
  38   0   6        111.57         86.39        25.81 o                         
  40   0   6        474.36        508.91        60.61 o                         
  42   0   6       1257.10       1644.70        79.28 o                         
  44   0   6          9.64        -10.32        26.42 o                         
 -49   1   6         96.15         94.94        26.30 o                         
 -47   1   6          0.34         -4.41        18.67 o                         
 -45   1   6          0.02          0.01        17.29 o                         
 -43   1   6         66.57         27.02        17.06 o                         
 -41   1   6        158.14         98.49        19.55 o                         
 -39   1   6         36.05         18.86        13.71 o                         
 -37   1   6        304.92        306.67        22.59 o                         
 -35   1   6        751.51        747.01        32.18 o                         
 -33   1   6          8.92          1.87         9.84 o                         
 -31   1   6         38.28         20.86         9.31 o                         
 -29   1   6        788.24        826.20        28.25 o                         
 -27   1   6        830.91        921.88        31.32 o                         
 -25   1   6       1727.26       1753.46        30.10 o                         
 -23   1   6       1365.79       1349.20        27.89 o                         
 -21   1   6       2100.99       2137.44        31.26 o                         
 -19   1   6        257.83        245.84        11.09 o                         
 -17   1   6          1.60         -3.31         3.46 o                         
 -15   1   6         36.63         20.13         4.00 o                         
 -13   1   6       1919.93       1984.79        24.77 o                         
 -11   1   6        675.37        691.67        20.85 o                         
  -9   1   6       3528.95       3628.13        35.68 o                         
  -7   1   6         24.93         32.43         3.27 o                         
  -5   1   6       1909.94       2130.49        24.03 o                         
  -3   1   6       9223.62       8995.11        76.28 o                         
  -1   1   6       2118.86       2207.62        23.28 o                         
   1   1   6        104.78        115.36         4.77 o                         
   3   1   6        279.92        327.98         8.61 o                         
   5   1   6          2.23         -1.02         2.57 o                         
   7   1   6       1192.66       1373.15        18.24 o                         
   9   1   6       3969.63       4089.75        37.26 o                         
  11   1   6       3482.63       3590.88        34.56 o                         
  13   1   6       1121.19       1115.97        16.01 o                         
  15   1   6       2697.37       2905.68        31.90 o                         
  17   1   6       1248.06       1094.75        20.71 o                         
  19   1   6         71.84         47.22         6.90 o                         
  21   1   6        617.77        573.70        18.43 o                         
  23   1   6         17.41         10.83         7.23 o                         
  25   1   6         27.33         20.14         8.23 o                         
  27   1   6        360.06        287.06        18.68 o                         
  29   1   6         86.07        118.25        17.42 o                         
  31   1   6        326.24        332.73        21.68 o                         
  33   1   6        249.95        253.00        25.77 o                         
  35   1   6          5.58          5.07        12.80 o                         
  37   1   6          0.64          6.73        13.28 o                         
  39   1   6         27.94         30.77        16.33 o                         
  41   1   6         17.71         -1.17        16.16 o                         
  43   1   6        256.37        318.86        30.44 o                         
  45   1   6        534.25        554.76        39.34 o                         
 -48   2   6         19.96         10.82        23.09 o                         
 -46   2   6          0.59         -5.30        19.33 o                         
 -44   2   6         68.28         53.70        21.25 o                         
 -42   2   6         13.25         -8.61        16.03 o                         
 -40   2   6         19.13          9.26        15.28 o                         
 -38   2   6        362.57        321.48        26.88 o                         
 -36   2   6        675.47        684.87        47.98 o                         
 -34   2   6         47.37         43.50        13.51 o                         
 -32   2   6       2849.61       2936.93        52.68 o                         
 -30   2   6        192.43        171.45        15.67 o                         
 -28   2   6       1781.05       1664.61        42.00 o                         
 -26   2   6        787.81        688.37        26.44 o                         
 -24   2   6         92.65         59.47         8.68 o                         
 -22   2   6         90.99         85.97         8.47 o                         
 -20   2   6          9.87          1.49         4.28 o                         
 -18   2   6          0.00          1.50         4.68 o                         
 -16   2   6       1178.87       1240.53        20.44 o                         
 -14   2   6        208.51        222.53         9.61 o                         
 -12   2   6       2343.91       2242.71        26.14 o                         
 -10   2   6       4257.74       4446.34        41.70 o                         
  -8   2   6        851.91        827.88        15.60 o                         
  -6   2   6       2579.75       2599.69        30.85 o                         
  -4   2   6       5386.90       5567.89        56.49 o                         
  -2   2   6       2142.79       2036.80        29.83 o                         
   0   2   6        317.12        317.74        11.07 o                         
   2   2   6          0.00          9.09         3.00 o                         
   4   2   6         23.88         32.35         4.10 o                         
   6   2   6         39.62         40.41         4.37 o                         
   8   2   6        101.88        100.19         5.98 o                         
  10   2   6       2210.43       2124.42        25.94 o                         
  12   2   6       2893.62       2757.27        31.25 o                         
  14   2   6       2579.02       2649.80        34.25 o                         
  16   2   6        224.87        257.88        12.52 o                         
  18   2   6       1446.80       1573.74        29.47 o                         
  20   2   6       1356.53       1348.04        41.55 o                         
  22   2   6       3666.99       3729.51        56.92 o                         
  24   2   6        306.33        298.34        17.72 o                         
  26   2   6        435.72        358.62        21.10 o                         
  28   2   6        173.29        156.33        17.31 o                         
  30   2   6        102.80        102.94        15.99 o                         
  32   2   6         71.05         68.43        14.96 o                         
  34   2   6         19.28         31.41        14.62 o                         
  36   2   6        325.48        373.65        30.23 o                         
  38   2   6         95.46         91.35        18.95 o                         
  40   2   6         34.76         48.77        19.37 o                         
  42   2   6         44.09         65.32        21.84 o                         
  44   2   6        285.62        312.47        31.66 o                         
 -47   3   6          0.47          6.42        23.31 o                         
 -45   3   6         83.15         70.85        25.07 o                         
 -43   3   6         38.66         40.47        21.10 o                         
 -41   3   6          0.14         -7.94        16.57 o                         
 -39   3   6        388.63        415.26        32.98 o                         
 -37   3   6        194.42        158.89        20.83 o                         
 -35   3   6       4674.10       5291.49        81.67 o                         
 -33   3   6       1182.42       1244.91        42.07 o                         
 -31   3   6        796.09        752.09        31.94 o                         
 -29   3   6        516.62        570.99        25.50 o                         
 -27   3   6       1332.26       1247.44        28.54 o                         
 -25   3   6         21.39         16.17         6.17 o                         
 -23   3   6        747.19        622.72        29.66 o                         
 -21   3   6        282.47        243.16        13.64 o                         
 -19   3   6       5581.81       6211.17        67.52 o                         
 -17   3   6       5645.70       5812.42        59.87 o                         
 -15   3   6       2405.80       2501.58        33.90 o                         
 -13   3   6        781.94        914.81        18.62 o                         
 -11   3   6         72.14         69.90         6.48 o                         
  -9   3   6        616.68        683.00        15.19 o                         
  -7   3   6        750.67        830.62        20.87 o                         
  -5   3   6        260.30        278.73        11.53 o                         
  -3   3   6        889.98       1016.48        27.23 o                         
  -1   3   6        120.67        105.34         8.18 o                         
   1   3   6      10955.72      11571.90        91.66 o                         
   3   3   6      11807.18      12663.77        95.60 o                         
   5   3   6       4354.90       4595.62        43.36 o                         
   7   3   6        542.40        571.51        15.57 o                         
   9   3   6       2071.92       2293.91        33.56 o                         
  11   3   6         23.03         12.66         5.88 o                         
  13   3   6       1272.87       1235.23        43.42 o                         
  15   3   6       3776.19       3763.06        77.09 o                         
  17   3   6       5414.17       5740.15        74.57 o                         
  19   3   6       5561.69       5845.55        77.52 o                         
  21   3   6       3083.11       3279.04        54.08 o                         
  23   3   6       1412.24       1384.33        38.28 o                         
  25   3   6        870.87        905.52        32.08 o                         
  27   3   6        293.78        246.64        19.10 o                         
  29   3   6          6.23         -9.83         9.83 o                         
  31   3   6         30.84         34.02        14.01 o                         
  33   3   6          0.89          0.35        13.37 o                         
  35   3   6        255.13        289.25        25.39 o                         
  37   3   6        136.91        117.17        21.59 o                         
  39   3   6         73.43         65.28        20.36 o                         
  41   3   6        125.15        137.33        28.41 o                         
  43   3   6         38.77         67.90        55.32 o                         
 -46   4   6        180.44        172.17        67.68 o                         
 -44   4   6          3.40          9.10        20.91 o                         
 -42   4   6          0.04          9.82        19.87 o                         
 -40   4   6        248.74        246.78        27.88 o                         
 -38   4   6        101.12        110.98        21.14 o                         
 -36   4   6        303.54        286.50        21.41 o                         
 -34   4   6        458.93        484.52        23.15 o                         
 -32   4   6        191.81        173.40        14.79 o                         
 -30   4   6        280.33        295.46        21.37 o                         
 -28   4   6        254.18        258.45        19.47 o                         
 -26   4   6         12.49         11.75         9.44 o                         
 -24   4   6         21.72         11.39         8.50 o                         
 -22   4   6         32.65         27.29         8.70 o                         
 -20   4   6       1768.55       1736.31        32.91 o                         
 -18   4   6          1.48         -3.50         6.02 o                         
 -16   4   6        126.33        111.43         9.97 o                         
 -14   4   6         56.71         79.71         9.24 o                         
 -12   4   6         15.03         10.79         5.57 o                         
 -10   4   6        102.30         93.99         7.97 o                         
  -8   4   6        626.41        649.95        20.17 o                         
  -6   4   6        297.47        288.44        10.12 o                         
  -4   4   6         20.25         12.05         4.12 o                         
  -2   4   6          3.32          3.42         3.65 o                         
   0   4   6        170.52        137.38         7.29 o                         
   2   4   6        661.71        638.20        16.51 o                         
   4   4   6        336.24        315.19        13.00 o                         
   6   4   6         26.09         37.00         5.81 o                         
   8   4   6         54.17         45.10         6.41 o                         
  10   4   6         37.18         49.47         7.45 o                         
  12   4   6         51.37         58.00        10.05 o                         
  14   4   6        256.23        239.83        16.45 o                         
  16   4   6          0.18         -8.21         8.21 o                         
  18   4   6         61.54         84.84        14.80 o                         
  20   4   6         83.57        106.66        11.66 o                         
  22   4   6        471.74        397.67        21.55 o                         
  24   4   6         32.71         12.86        12.19 o                         
  26   4   6         98.59         86.79        17.75 o                         
  28   4   6         13.95          7.65        14.35 o                         
  30   4   6         25.06         22.77        15.65 o                         
  32   4   6        189.61        169.07        24.48 o                         
  34   4   6         92.64         91.60        23.07 o                         
  36   4   6          0.12         -1.10        19.72 o                         
  38   4   6         38.37         13.09        21.72 o                         
  40   4   6         66.28         21.79        24.12 o                         
 -43   5   6         24.87         46.01        46.30 o                         
 -41   5   6        171.35        168.53        34.42 o                         
 -39   5   6        144.36        113.35        29.68 o                         
 -37   5   6         33.62         14.15        22.00 o                         
 -35   5   6         51.98         36.42        19.28 o                         
 -33   5   6        138.45        141.44        20.86 o                         
 -31   5   6         12.08          6.82        12.64 o                         
 -29   5   6         36.58         28.34        12.29 o                         
 -27   5   6        264.38        301.95        18.87 o                         
 -25   5   6        101.66         86.69        12.96 o                         
 -23   5   6        739.56        777.71        26.87 o                         
 -21   5   6        449.62        385.40        19.04 o                         
 -19   5   6        100.59         63.92        10.65 o                         
 -17   5   6        594.97        591.71        25.54 o                         
 -15   5   6        175.66        172.45        17.09 o                         
 -13   5   6         37.17         33.25         7.71 o                         
 -11   5   6       1260.45       1269.19        28.61 o                         
  -9   5   6        539.03        531.25        18.50 o                         
  -7   5   6         10.76         14.90         5.25 o                         
  -5   5   6       4511.72       4664.38        48.11 o                         
  -3   5   6       1102.64       1123.01        21.34 o                         
  -1   5   6       2229.48       2284.36        31.04 o                         
   1   5   6          0.84          3.68         5.47 o                         
   3   5   6         89.46         77.86         8.82 o                         
   5   5   6         93.44         84.55         9.53 o                         
   7   5   6         32.40         24.29         7.28 o                         
   9   5   6        496.19        429.29        20.67 o                         
  11   5   6         72.56         30.32        10.34 o                         
  13   5   6       1194.16       1298.59        41.26 o                         
  15   5   6        416.05        317.22        25.00 o                         
  17   5   6          4.97         11.72        11.44 o                         
  19   5   6        150.59        132.63        18.33 o                         
  21   5   6        117.93        111.80        17.65 o                         
  23   5   6         92.06         85.02        18.42 o                         
  25   5   6         54.16         31.70        16.26 o                         
  27   5   6         13.85          3.08        12.04 o                         
  29   5   6        426.70        463.74        33.35 o                         
  31   5   6          0.15          1.29        17.31 o                         
  33   5   6        347.06        294.91        30.90 o                         
  35   5   6          0.01          5.77        20.81 o                         
  37   5   6        163.09        102.17        28.67 o                         
 -38   6   6        185.60        196.75        36.03 o                         
 -36   6   6         29.82         -1.60        24.86 o                         
 -34   6   6        423.06        509.08        53.53 o                         
 -32   6   6          1.20         -3.66        19.52 o                         
 -30   6   6          3.03          4.53        19.35 o                         
 -28   6   6        762.04        839.18        43.67 o                         
 -26   6   6         12.44          5.06        14.42 o                         
 -24   6   6          2.48         -0.90        12.71 o                         
 -22   6   6         87.87         41.17        14.96 o                         
 -20   6   6        743.62        624.49        30.93 o                         
 -18   6   6       1313.89       1232.14        40.22 o                         
 -16   6   6        106.51         96.87        15.85 o                         
 -14   6   6        277.46        324.49        20.57 o                         
 -12   6   6       1077.08       1192.29        32.99 o                         
 -10   6   6       3497.20       3661.18        62.63 o                         
  -8   6   6        272.06        255.42        15.13 o                         
  -6   6   6        798.90        813.61        31.26 o                         
  -4   6   6       3757.19       3754.09        58.28 o                         
  -2   6   6       2069.47       2088.13        35.38 o                         
   0   6   6        234.06        233.48        15.26 o                         
   2   6   6         85.28         58.76         9.22 o                         
   4   6   6        900.16        892.82        26.29 o                         
   6   6   6       1400.52       1384.94        42.44 o                         
   8   6   6         34.53         12.48         9.42 o                         
  10   6   6         57.32         51.86        11.60 o                         
  12   6   6          0.54          3.41         8.28 o                         
  14   6   6        434.34        366.54        25.59 o                         
  16   6   6         76.14         36.67        13.53 o                         
  18   6   6        152.46        169.25        24.91 o                         
  20   6   6        344.31        369.69        27.92 o                         
  22   6   6        226.50        340.25        28.39 o                         
  24   6   6        395.99        413.92        38.97 o                         
  26   6   6        260.46        385.52        31.36 o                         
  28   6   6         10.50          8.99        18.46 o                         
  30   6   6         21.85         20.87        20.75 o                         
  32   6   6          6.23         11.06        21.75 o                         
  34   6   6          9.75        -11.00        22.88 o                         
 -33   7   6          3.06        -15.97        25.61 o                         
 -31   7   6        240.26        290.45        39.18 o                         
 -29   7   6         43.03         49.33        26.59 o                         
 -27   7   6         34.11         43.89        24.52 o                         
 -25   7   6         45.59         55.37        24.90 o                         
 -23   7   6        272.56        187.22        26.20 o                         
 -21   7   6       1070.79       1112.43        48.78 o                         
 -19   7   6        128.27        103.58        19.17 o                         
 -17   7   6         41.20         29.21        14.36 o                         
 -15   7   6        249.11        266.42        22.86 o                         
 -13   7   6          0.08         -4.60        10.48 o                         
 -11   7   6         12.63         13.68        10.48 o                         
  -9   7   6         69.87         66.24        12.84 o                         
  -7   7   6        426.59        406.47        21.53 o                         
  -5   7   6        420.48        442.51        22.13 o                         
  -3   7   6        175.10        130.70        14.93 o                         
  -1   7   6        283.03        349.91        21.11 o                         
   1   7   6          4.30         -2.09         7.89 o                         
   3   7   6        210.99        218.68        16.43 o                         
   5   7   6         36.75         24.04        11.35 o                         
   7   7   6        521.83        446.68        22.56 o                         
   9   7   6        694.57        650.09        30.44 o                         
  11   7   6        240.14        163.72        17.60 o                         
  13   7   6         70.03         62.74        17.37 o                         
  15   7   6          5.85         -0.14        14.31 o                         
  17   7   6         35.49         12.98        15.63 o                         
  19   7   6          1.65          1.58        15.33 o                         
  21   7   6          7.14          8.28        17.73 o                         
  23   7   6        144.64        210.58        26.93 o                         
  25   7   6        256.39        278.89        30.50 o                         
  27   7   6         32.47         15.68        21.71 o                         
  29   7   6       1190.66       1400.29        72.24 o                         
 -26   8   6         48.59         50.13        24.97 o                         
 -24   8   6       1053.21       1247.95        57.40 o                         
 -22   8   6          6.19         22.57        22.18 o                         
 -20   8   6          4.41         -1.90        18.82 o                         
 -18   8   6         82.70         57.70        20.48 o                         
 -16   8   6          1.61          9.40        16.58 o                         
 -14   8   6         28.08         36.95        16.42 o                         
 -12   8   6        160.96        129.87        19.60 o                         
 -10   8   6         67.83         57.93        15.71 o                         
  -8   8   6          7.11         15.32        13.20 o                         
  -6   8   6        181.25        184.73        19.59 o                         
  -4   8   6         35.19         37.98        14.70 o                         
  -2   8   6          0.46         -2.09        12.96 o                         
   0   8   6        256.99        239.86        21.13 o                         
   2   8   6         14.45         15.44        12.36 o                         
   4   8   6         46.80         28.54        14.94 o                         
   6   8   6         55.65         37.28        15.75 o                         
   8   8   6        411.41        503.40        28.83 o                         
  10   8   6        494.84        595.28        34.71 o                         
  12   8   6        922.90       1135.80        53.07 o                         
  14   8   6        170.69        179.58        29.50 o                         
  16   8   6        139.26        162.61        27.54 o                         
  18   8   6        101.60         82.78        25.46 o                         
  20   8   6        100.63        118.42        28.72 o                         
 -13   9   6          1.28          4.36        20.00 o                         
 -11   9   6          9.54          2.53        19.37 o                         
  -9   9   6         40.72         28.86        21.26 o                         
  -7   9   6          0.08         -9.18        18.17 o                         
  -5   9   6         30.21         23.35        18.43 o                         
  -3   9   6         11.22          6.76        19.75 o                         
  -1   9   6         94.88        106.45        24.23 o                         
   1   9   6         44.17         22.62        21.04 o                         
   3   9   6         29.65         21.78        21.80 o                         
   5   9   6        155.27        133.14        27.34 o                         
   7   9   6          1.05          6.90        23.12 o                         
   9   9   6        567.17        778.69        54.30 o                         
 -49   1   7          2.17        -12.61        23.19 o                         
 -47   1   7        124.44        119.17        27.58 o                         
 -45   1   7        678.84        727.39        42.42 o                         
 -43   1   7        129.86         88.21        20.57 o                         
 -41   1   7        324.42        337.05        27.39 o                         
 -39   1   7        925.97        989.87        40.57 o                         
 -37   1   7         19.80         18.90        12.13 o                         
 -35   1   7        337.93        259.80        21.10 o                         
 -33   1   7        160.54        146.30        16.18 o                         
 -31   1   7        193.23        188.70        15.85 o                         
 -29   1   7         99.21         77.41        11.58 o                         
 -27   1   7        783.26        859.80        27.49 o                         
 -25   1   7       5279.87       5407.22        68.76 o                         
 -23   1   7        440.05        495.89        18.70 o                         
 -21   1   7        656.08        674.29        22.31 o                         
 -19   1   7          0.65          2.35         4.70 o                         
 -17   1   7         38.98         18.32         5.24 o                         
 -15   1   7         29.45         24.60         4.90 o                         
 -13   1   7       5359.70       5397.14        49.99 o                         
 -11   1   7       3310.27       3349.66        35.35 o                         
  -9   1   7       6604.10       6711.56        56.83 o                         
  -7   1   7       1372.59       1525.64        21.14 o                         
  -5   1   7       3830.95       4107.54        41.22 o                         
  -3   1   7         83.90         74.87         5.38 o                         
  -1   1   7       1052.23       1096.67        16.29 o                         
   1   1   7       1257.82       1436.61        16.61 o                         
   3   1   7        547.07        617.36        13.47 o                         
   5   1   7         20.21         38.65         4.37 o                         
   7   1   7        780.25        819.00        15.52 o                         
   9   1   7          1.64          2.45         3.74 o                         
  11   1   7        141.61        108.92         7.31 o                         
  13   1   7         18.52         12.31         4.33 o                         
  15   1   7        228.40        211.70        10.73 o                         
  17   1   7         12.72          7.03         5.09 o                         
  19   1   7       2014.33       2116.06        30.40 o                         
  21   1   7        784.06        774.94        23.02 o                         
  23   1   7        527.77        489.29        18.54 o                         
  25   1   7         97.57        108.29        12.18 o                         
  27   1   7        276.47        268.51        17.21 o                         
  29   1   7        234.62        205.08        16.72 o                         
  31   1   7         22.97         34.18        11.34 o                         
  33   1   7         66.49         26.39        11.85 o                         
  35   1   7         50.27         31.81        13.40 o                         
  37   1   7        291.92        317.31        23.24 o                         
  39   1   7        580.27        683.00        36.78 o                         
  41   1   7        120.69         95.97        22.62 o                         
  43   1   7         12.48          8.87        20.37 o                         
 -48   2   7         68.35         77.56        27.45 o                         
 -46   2   7         18.28         28.85        22.67 o                         
 -44   2   7         33.19         22.80        21.31 o                         
 -42   2   7          0.70         -6.14        16.39 o                         
 -40   2   7         40.60         30.58        17.47 o                         
 -38   2   7         39.32         47.30        17.15 o                         
 -36   2   7         78.33         52.54        15.34 o                         
 -34   2   7          3.29         18.96        12.23 o                         
 -32   2   7        261.65        330.10        26.21 o                         
 -30   2   7         19.28         12.50        10.24 o                         
 -28   2   7         17.49         33.34         9.93 o                         
 -26   2   7         74.41         54.50         9.98 o                         
 -24   2   7        421.42        453.39        17.03 o                         
 -22   2   7          2.03          0.39         6.32 o                         
 -20   2   7        368.55        378.53        15.41 o                         
 -18   2   7        611.41        685.50        18.70 o                         
 -16   2   7       1695.20       1805.84        27.09 o                         
 -14   2   7       2107.25       2216.15        28.91 o                         
 -12   2   7         11.47         -3.15         3.15 o                         
 -10   2   7        536.87        581.56        14.21 o                         
  -8   2   7         36.12         44.50         4.71 o                         
  -6   2   7        747.21        727.79        18.77 o                         
  -4   2   7        523.80        496.80        17.92 o                         
  -2   2   7         42.24         24.08         5.26 o                         
   0   2   7        440.36        469.04        16.25 o                         
   2   2   7         54.38         39.04         4.29 o                         
   4   2   7        533.14        497.64        11.03 o                         
   6   2   7        574.64        566.26        13.30 o                         
   8   2   7       2481.41       2531.16        29.73 o                         
  10   2   7        385.73        412.10        15.44 o                         
  12   2   7        499.50        544.50        16.35 o                         
  14   2   7        180.74        145.56         9.24 o                         
  16   2   7       1496.46       1535.15        28.76 o                         
  18   2   7       1175.18       1216.43        41.56 o                         
  20   2   7       3243.07       3397.22        51.37 o                         
  22   2   7       4362.11       4407.59        62.51 o                         
  24   2   7        296.70        273.28        17.57 o                         
  26   2   7       1104.97       1119.30        34.71 o                         
  28   2   7        224.48        258.31        23.00 o                         
  30   2   7        788.83        739.04        30.96 o                         
  32   2   7          2.30          8.75        11.83 o                         
  34   2   7       1217.96       1264.88        46.14 o                         
  36   2   7          3.68          5.22        15.17 o                         
  38   2   7        247.83        303.67        27.40 o                         
  40   2   7        107.71         92.69        22.03 o                         
  42   2   7         14.25          6.12        20.11 o                         
 -47   3   7         26.15         31.66        26.00 o                         
 -45   3   7         18.13         16.06        21.95 o                         
 -43   3   7          3.46          0.47        19.17 o                         
 -41   3   7        194.48        211.11        29.94 o                         
 -39   3   7        539.31        619.27        41.95 o                         
 -37   3   7          6.29         -3.03        13.91 o                         
 -35   3   7        120.33        109.55        16.96 o                         
 -33   3   7        850.54        845.41        32.42 o                         
 -31   3   7        455.93        516.88        21.05 o                         
 -29   3   7         91.61        117.67        16.03 o                         
 -27   3   7          0.02          8.37         9.73 o                         
 -25   3   7        256.07        248.42        20.23 o                         
 -23   3   7         72.84         34.46         9.09 o                         
 -21   3   7       1550.74       1443.61        30.67 o                         
 -19   3   7        412.42        432.26        17.84 o                         
 -17   3   7        588.48        707.77        19.32 o                         
 -15   3   7        421.19        429.07        14.27 o                         
 -13   3   7         57.10         39.40         6.46 o                         
 -11   3   7        908.89        990.63        21.05 o                         
  -9   3   7         41.53         38.79         5.47 o                         
  -7   3   7       1327.33       1351.98        26.99 o                         
  -5   3   7        746.64        877.50        24.88 o                         
  -3   3   7        811.95        836.00        23.02 o                         
  -1   3   7        930.25       1006.09        25.30 o                         
   1   3   7        573.93        582.01        17.25 o                         
   3   3   7         35.09         31.74         5.22 o                         
   5   3   7        274.66        296.46        10.97 o                         
   7   3   7       4193.39       4065.51        40.20 o                         
   9   3   7        228.90        210.20        11.75 o                         
  11   3   7       1082.46       1036.07        26.45 o                         
  13   3   7       1408.07       1525.79        31.44 o                         
  15   3   7       3950.98       4062.97        62.45 o                         
  17   3   7        206.86        267.93        17.43 o                         
  19   3   7         79.89         68.89        10.00 o                         
  21   3   7        423.40        403.89        20.65 o                         
  23   3   7          1.02         -0.08         8.62 o                         
  25   3   7         22.45         32.62        11.53 o                         
  27   3   7         75.11         65.91        14.06 o                         
  29   3   7         94.83         88.47        16.12 o                         
  31   3   7          0.26          8.50        13.09 o                         
  33   3   7         30.31         42.04        16.25 o                         
  35   3   7          3.50          8.70        16.08 o                         
  37   3   7         91.90         98.91        22.02 o                         
  39   3   7          4.44          6.79        19.70 o                         
  41   3   7        364.18        355.76        36.63 o                         
 -44   4   7         10.17          1.86        23.90 o                         
 -42   4   7         73.62         80.18        26.62 o                         
 -40   4   7        434.35        419.67        37.39 o                         
 -38   4   7        101.15        109.81        25.67 o                         
 -36   4   7        247.21        171.07        24.81 o                         
 -34   4   7         76.60         77.30        18.13 o                         
 -32   4   7        165.04        177.37        20.22 o                         
 -30   4   7        116.58         83.69        15.69 o                         
 -28   4   7        425.39        474.18        24.72 o                         
 -26   4   7        363.20        377.66        26.47 o                         
 -24   4   7        118.31         81.89        12.65 o                         
 -22   4   7        152.01        158.25        13.99 o                         
 -20   4   7         52.41         27.00         9.15 o                         
 -18   4   7        207.66        188.28        14.62 o                         
 -16   4   7        508.46        491.66        19.40 o                         
 -14   4   7        380.24        393.53        20.14 o                         
 -12   4   7         15.82         12.18         6.28 o                         
 -10   4   7        562.82        551.72        15.36 o                         
  -8   4   7         11.66          8.74         4.00 o                         
  -6   4   7          3.34          3.80         3.84 o                         
  -4   4   7       1002.11       1057.12        20.53 o                         
  -2   4   7        124.84        140.32         7.35 o                         
   0   4   7       7165.59       7214.07        70.28 o                         
   2   4   7       5254.80       5274.08        56.40 o                         
   4   4   7        139.51        116.13         8.77 o                         
   6   4   7       3228.91       3313.65        39.93 o                         
   8   4   7          8.02          5.01         5.28 o                         
  10   4   7        667.60        731.15        28.04 o                         
  12   4   7         58.53         42.42         8.80 o                         
  14   4   7       1048.72       1145.56        34.98 o                         
  16   4   7       2194.70       2194.56        46.63 o                         
  18   4   7       1602.67       1765.13        48.70 o                         
  20   4   7         81.97         51.57        14.15 o                         
  22   4   7        158.47        150.35        19.73 o                         
  24   4   7         23.15         15.77        13.99 o                         
  26   4   7         78.50         42.78        13.13 o                         
  28   4   7         22.45         28.90        15.22 o                         
  30   4   7        161.21        177.51        23.24 o                         
  32   4   7        282.42        338.90        46.78 o                         
  34   4   7        378.08        432.84        35.68 o                         
  36   4   7          6.18        -17.08        19.65 o                         
  38   4   7          7.35         20.00        23.27 o                         
 -41   5   7          1.44        -12.89        24.90 o                         
 -39   5   7         80.40        124.10        27.22 o                         
 -37   5   7         70.64         75.40        23.15 o                         
 -35   5   7        137.05        163.31        25.53 o                         
 -33   5   7          0.77        -10.07        15.63 o                         
 -31   5   7        262.00        227.98        21.75 o                         
 -29   5   7        415.36        369.82        24.60 o                         
 -27   5   7        307.31        231.69        19.77 o                         
 -25   5   7        149.42        132.82        15.73 o                         
 -23   5   7         17.68          6.76        10.13 o                         
 -21   5   7         32.97         35.23        10.79 o                         
 -19   5   7          6.31          7.20         8.65 o                         
 -17   5   7        700.62        697.46        28.92 o                         
 -15   5   7        843.39        928.10        28.43 o                         
 -13   5   7        656.99        736.29        23.63 o                         
 -11   5   7       1836.68       1877.55        31.43 o                         
  -9   5   7        299.07        295.19        13.08 o                         
  -7   5   7       1134.71       1133.12        25.32 o                         
  -5   5   7       1027.51        986.52        18.67 o                         
  -3   5   7       2332.73       2362.78        30.75 o                         
  -1   5   7       2160.40       2285.76        36.85 o                         
   1   5   7        184.62        194.25        10.77 o                         
   3   5   7        101.86         82.61         9.11 o                         
   5   5   7        707.19        709.40        22.30 o                         
   7   5   7        214.36        216.40        16.75 o                         
   9   5   7        214.70        199.79        13.37 o                         
  11   5   7         28.13         36.23        10.66 o                         
  13   5   7        585.54        565.08        29.36 o                         
  15   5   7       1339.36       1433.93        46.70 o                         
  17   5   7          1.80         -1.50        11.11 o                         
  19   5   7          2.00         -5.85        11.34 o                         
  21   5   7         16.89         16.36        13.56 o                         
  23   5   7         73.85         78.69        18.77 o                         
  25   5   7         10.55         32.34        16.09 o                         
  27   5   7          7.16          3.06        15.99 o                         
  29   5   7        158.37        211.43        28.48 o                         
  31   5   7         44.71         25.98        21.12 o                         
  33   5   7         12.18         12.21        23.75 o                         
  35   5   7        266.13        284.31        42.00 o                         
 -38   6   7        131.51         76.88        32.18 o                         
 -36   6   7         37.31         25.21        26.31 o                         
 -34   6   7        132.16        108.97        29.37 o                         
 -32   6   7        164.54        150.04        39.75 o                         
 -30   6   7         53.88         73.60        25.37 o                         
 -28   6   7        627.01        775.28        41.93 o                         
 -26   6   7        103.70         97.21        21.18 o                         
 -24   6   7        107.84        100.25        20.27 o                         
 -22   6   7         26.48         12.74        14.48 o                         
 -20   6   7       1215.28       1235.27        45.65 o                         
 -18   6   7       1496.40       1649.20        46.10 o                         
 -16   6   7         87.65         71.45        13.50 o                         
 -14   6   7       1076.58       1196.23        44.49 o                         
 -12   6   7        338.62        350.79        18.49 o                         
 -10   6   7          0.14         -1.06         7.57 o                         
  -8   6   7        297.11        303.72        18.88 o                         
  -6   6   7       1999.04       2094.60        31.21 o                         
  -4   6   7       1714.63       1673.63        38.33 o                         
  -2   6   7       2125.74       2191.23        33.29 o                         
   0   6   7         15.50         11.57         7.09 o                         
   2   6   7         89.92         74.87         9.97 o                         
   4   6   7        502.20        501.95        19.18 o                         
   6   6   7        488.28        466.31        20.59 o                         
   8   6   7         79.53         63.91        12.52 o                         
  10   6   7        160.72        120.38        15.74 o                         
  12   6   7         90.94         48.71        14.35 o                         
  14   6   7        133.12        155.27        19.75 o                         
  16   6   7        111.97         86.05        16.38 o                         
  18   6   7         60.41         27.97        14.56 o                         
  20   6   7        364.12        298.04        26.29 o                         
  22   6   7        190.96        179.07        23.91 o                         
  24   6   7         58.35         72.22        20.44 o                         
  26   6   7         20.26          8.73        18.28 o                         
  28   6   7         35.06         36.81        21.45 o                         
  30   6   7        917.13       1121.14        54.16 o                         
  32   6   7         85.16         61.41        25.60 o                         
 -33   7   7          5.82         -0.08        39.40 o                         
 -31   7   7         58.18         45.32        28.18 o                         
 -29   7   7          6.73          6.06        24.53 o                         
 -27   7   7         26.89         29.88        24.69 o                         
 -25   7   7         10.44          4.56        19.79 o                         
 -23   7   7       1015.04       1159.23        50.56 o                         
 -21   7   7         60.90         88.90        19.19 o                         
 -19   7   7         40.83         37.64        15.82 o                         
 -17   7   7        919.66       1071.22        39.88 o                         
 -15   7   7          7.97         -3.46        11.27 o                         
 -13   7   7        195.29        224.98        18.30 o                         
 -11   7   7         28.55         30.98        11.72 o                         
  -9   7   7        131.49        111.38        14.01 o                         
  -7   7   7         25.06         15.65        10.00 o                         
  -5   7   7          0.12         -5.96         8.99 o                         
  -3   7   7          5.34          0.40         9.91 o                         
  -1   7   7          1.22         -1.08         8.03 o                         
   1   7   7         36.67         20.27         9.47 o                         
   3   7   7          2.14          3.11         8.82 o                         
   5   7   7         88.23         87.01        14.26 o                         
   7   7   7        425.35        477.22        24.78 o                         
   9   7   7          6.58         13.79        11.80 o                         
  11   7   7          0.07         -3.48        13.25 o                         
  13   7   7         26.57         33.41        16.86 o                         
  15   7   7         19.17         11.85        16.28 o                         
  17   7   7         58.77         45.08        18.76 o                         
  19   7   7        195.33        250.28        27.62 o                         
  21   7   7          0.13          0.37        17.43 o                         
  23   7   7        610.44        766.39        42.03 o                         
  25   7   7        225.92        203.13        28.74 o                         
  27   7   7         10.78         15.20        24.02 o                         
 -24   8   7         70.92         71.24        25.15 o                         
 -22   8   7        343.53        412.77        35.68 o                         
 -20   8   7         81.27         59.95        21.26 o                         
 -18   8   7         18.66         23.02        19.17 o                         
 -16   8   7        227.49        259.11        25.04 o                         
 -14   8   7        162.83        161.73        21.04 o                         
 -12   8   7         11.91         20.43        15.06 o                         
 -10   8   7        446.91        490.05        26.89 o                         
  -8   8   7        585.55        641.47        29.62 o                         
  -6   8   7        239.53        284.28        22.90 o                         
  -4   8   7          1.22         -4.50        12.65 o                         
  -2   8   7        227.04        269.94        22.85 o                         
   0   8   7          7.54          0.97        12.96 o                         
   2   8   7        327.21        367.83        25.70 o                         
   4   8   7         32.68         31.07        15.65 o                         
   6   8   7        497.85        553.24        28.38 o                         
   8   8   7        206.06        217.56        25.48 o                         
  10   8   7         96.72        102.78        21.94 o                         
  12   8   7        267.73        355.90        40.89 o                         
  14   8   7          6.11          5.68        20.59 o                         
  16   8   7        281.25        272.36        34.90 o                         
  18   8   7        418.45        485.08        41.69 o                         
  -9   9   7        223.01        282.37        28.20 o                         
  -7   9   7         94.77         55.37        21.29 o                         
  -5   9   7        103.14        122.16        24.92 o                         
  -3   9   7        241.55        225.58        27.86 o                         
  -1   9   7          0.23          0.79        19.98 o                         
   1   9   7         37.43         -0.17        20.39 o                         
   3   9   7        100.52         86.53        25.94 o                         
 -48   0   8          4.01          6.96        33.11 o                         
 -46   0   8        469.98        426.21        54.14 o                         
 -44   0   8        479.30        542.03        51.26 o                         
 -42   0   8         24.46         23.93        24.13 o                         
 -40   0   8        298.76        244.31        34.79 o                         
 -38   0   8         27.33          2.67        17.65 o                         
 -36   0   8        279.73        254.22        29.83 o                         
 -34   0   8         28.36         39.27        17.71 o                         
 -32   0   8         68.43         52.23        18.33 o                         
 -30   0   8         83.77         56.64        16.06 o                         
 -28   0   8        214.04        234.03        29.11 o                         
 -26   0   8       1973.75       2240.03        50.77 o                         
 -24   0   8       1859.89       1944.07        44.89 o                         
 -22   0   8        123.65         68.03        11.38 o                         
 -20   0   8       4675.04       4381.93        73.02 o                         
 -18   0   8       9703.47       9770.09       129.75 o                         
 -16   0   8       4783.57       4879.27        82.37 o                         
 -14   0   8      11165.48      11085.92       143.13 o                         
 -12   0   8      15552.91      16272.76       184.99 o                         
 -10   0   8      36963.23      39374.38       387.10 o                         
  -8   0   8      38779.98      39404.38       371.31 o                         
  -6   0   8      18628.70      18925.21       221.21 o                         
  -4   0   8        470.52        617.07        35.85 o                         
  -2   0   8       3605.63       3657.39        56.87 o                         
   0   0   8       7503.51       8270.12        99.39 o                         
   2   0   8       5864.22       5985.15        65.85 o                         
   4   0   8       8393.08       8775.54       101.75 o                         
   6   0   8       2830.88       2900.63        45.79 o                         
   8   0   8       3665.48       3942.73        88.70 o                         
  10   0   8       2401.75       2706.81        51.52 o                         
  12   0   8        190.30        207.44        14.68 o                         
  14   0   8        281.77        308.98        19.24 o                         
  16   0   8        153.57        102.38        15.82 o                         
  18   0   8         21.29          7.99         8.93 o                         
  20   0   8        119.21        110.06        16.29 o                         
  22   0   8       4937.01       5045.31        92.84 o                         
  24   0   8       2918.17       2709.81        54.93 o                         
  26   0   8         56.56         19.28        11.17 o                         
  28   0   8       1210.64       1143.02        40.80 o                         
  30   0   8        392.74        333.52        24.63 o                         
  32   0   8        421.90        443.63        31.59 o                         
  34   0   8        178.76        149.26        23.25 o                         
  36   0   8        164.51        148.39        25.02 o                         
  38   0   8        782.04        811.17        62.17 o                         
  40   0   8        345.67        280.77        44.37 o                         
  42   0   8          0.01         -8.58        31.86 o                         
 -49   1   8         44.16         55.48        47.55 o                         
 -47   1   8         24.27         11.00        22.87 o                         
 -45   1   8         28.08         15.93        21.14 o                         
 -43   1   8         16.69         15.97        18.74 o                         
 -41   1   8         18.22          8.85        16.72 o                         
 -39   1   8        300.34        220.39        23.72 o                         
 -37   1   8        290.19        235.82        22.97 o                         
 -35   1   8          2.51          2.94        11.60 o                         
 -33   1   8         22.72         25.31        11.59 o                         
 -31   1   8        401.06        379.35        21.55 o                         
 -29   1   8         92.23         62.67        12.24 o                         
 -27   1   8       1705.28       1814.52        38.35 o                         
 -25   1   8       2608.59       2714.32        42.50 o                         
 -23   1   8        960.23       1061.98        27.65 o                         
 -21   1   8        546.77        500.99        17.98 o                         
 -19   1   8        105.20         90.92        10.38 o                         
 -17   1   8         43.93         28.73         6.18 o                         
 -15   1   8        773.92        802.10        18.22 o                         
 -13   1   8       1319.67       1253.28        22.84 o                         
 -11   1   8         99.03        120.60         7.54 o                         
  -9   1   8       3727.48       4022.54        40.15 o                         
  -7   1   8       4576.10       5066.33        47.99 o                         
  -5   1   8        409.57        425.43        12.60 o                         
  -3   1   8          4.36          2.01         3.51 o                         
  -1   1   8        271.34        346.01        10.53 o                         
   1   1   8        176.30        186.08        11.13 o                         
   3   1   8        876.78        949.08        15.41 o                         
   5   1   8        260.73        211.32         8.80 o                         
   7   1   8        829.91        947.23        21.60 o                         
   9   1   8       1157.97       1142.90        21.07 o                         
  11   1   8        773.09        800.85        20.62 o                         
  13   1   8         35.79         30.35         6.20 o                         
  15   1   8       1125.89       1142.18        27.24 o                         
  17   1   8        302.92        286.35        18.58 o                         
  19   1   8        195.35        225.60        15.93 o                         
  21   1   8       1219.09       1277.68        29.95 o                         
  23   1   8        113.57        102.07        10.63 o                         
  25   1   8          2.72          8.44         7.45 o                         
  27   1   8         16.82         10.95         8.55 o                         
  29   1   8         24.83         15.11         9.47 o                         
  31   1   8        109.71        105.37        14.21 o                         
  33   1   8          0.02         -2.09        10.86 o                         
  35   1   8         19.24         -0.06        12.29 o                         
  37   1   8        423.65        383.94        28.06 o                         
  39   1   8         35.84         31.73        18.84 o                         
  41   1   8         11.42        -19.44        19.44 o                         
 -48   2   8        458.57        549.37        47.07 o                         
 -46   2   8         43.91         40.62        24.61 o                         
 -44   2   8        162.85        166.41        27.81 o                         
 -42   2   8        410.95        377.00        44.06 o                         
 -40   2   8        327.53        337.12        36.86 o                         
 -38   2   8         19.00          8.99        14.69 o                         
 -36   2   8        561.85        492.61        29.48 o                         
 -34   2   8        554.23        500.61        26.60 o                         
 -32   2   8       3169.62       3300.40        60.91 o                         
 -30   2   8          5.95         -8.56         8.56 o                         
 -28   2   8       3171.06       3289.46        65.53 o                         
 -26   2   8        367.06        377.70        22.10 o                         
 -24   2   8         37.10         28.55         8.61 o                         
 -22   2   8        309.75        300.61        16.30 o                         
 -20   2   8          0.63         -0.35         5.63 o                         
 -18   2   8         13.59          3.14         5.42 o                         
 -16   2   8        255.62        267.61        12.30 o                         
 -14   2   8          1.80         -2.95         4.17 o                         
 -12   2   8        546.68        543.85        18.68 o                         
 -10   2   8         69.80         69.13         6.95 o                         
  -8   2   8       1762.93       1848.66        28.66 o                         
  -6   2   8        127.35        110.18        14.06 o                         
  -4   2   8         50.04         36.35         5.73 o                         
  -2   2   8         22.34          9.55         4.53 o                         
   0   2   8         51.73         38.36         5.12 o                         
   2   2   8        639.16        575.59        12.61 o                         
   4   2   8       1520.78       1481.54        19.63 o                         
   6   2   8         33.97         24.66         5.24 o                         
   8   2   8       1293.33       1397.90        24.10 o                         
  10   2   8        959.45        972.14        22.39 o                         
  12   2   8        334.80        370.48        15.18 o                         
  14   2   8       2429.94       2537.36        47.48 o                         
  16   2   8        476.15        483.73        18.65 o                         
  18   2   8        604.26        611.83        25.41 o                         
  20   2   8        545.91        528.58        33.23 o                         
  22   2   8       1420.49       1582.95        35.32 o                         
  24   2   8         65.87         43.89        10.70 o                         
  26   2   8          0.17         -3.87         8.93 o                         
  28   2   8        422.74        499.62        28.46 o                         
  30   2   8          2.36          6.64        11.57 o                         
  32   2   8         56.00         50.91        14.67 o                         
  34   2   8        228.92        254.99        28.67 o                         
  36   2   8        172.88        152.57        22.17 o                         
  38   2   8         53.64         36.72        19.45 o                         
  40   2   8         34.58         33.80        22.03 o                         
 -45   3   8         31.49         12.15        23.36 o                         
 -43   3   8       1094.06       1242.79        61.16 o                         
 -41   3   8        913.96        937.54        52.37 o                         
 -39   3   8         31.55         20.64        15.48 o                         
 -37   3   8          2.20         -0.30        14.74 o                         
 -35   3   8        191.91        198.74        22.25 o                         
 -33   3   8       1217.85       1327.39        44.69 o                         
 -31   3   8       1849.97       1942.02        49.78 o                         
 -29   3   8         90.68         70.55        14.39 o                         
 -27   3   8        255.73        169.93        15.96 o                         
 -25   3   8        222.52        316.69        19.12 o                         
 -23   3   8         90.78         71.58        10.58 o                         
 -21   3   8         63.87         77.61        10.52 o                         
 -19   3   8        823.10        791.12        23.30 o                         
 -17   3   8        612.14        659.91        18.72 o                         
 -15   3   8          1.22          3.03         5.69 o                         
 -13   3   8          4.83          7.09         5.71 o                         
 -11   3   8        296.52        318.35        14.72 o                         
  -9   3   8        411.65        367.35        20.16 o                         
  -7   3   8        362.79        419.31        18.89 o                         
  -5   3   8       1245.79       1360.59        32.61 o                         
  -3   3   8        333.81        378.81        17.48 o                         
  -1   3   8        881.82        799.68        24.49 o                         
   1   3   8         14.08         20.97         4.83 o                         
   3   3   8       3860.04       3850.15        52.11 o                         
   5   3   8        122.96        118.09         7.63 o                         
   7   3   8       1752.94       1743.88        24.54 o                         
   9   3   8         28.02         16.17         5.77 o                         
  11   3   8        186.72        145.14        12.83 o                         
  13   3   8       3494.65       3404.46        56.52 o                         
  15   3   8       2406.85       2498.82        59.84 o                         
  17   3   8         47.62         41.69        10.56 o                         
  19   3   8       1637.66       1797.36        42.25 o                         
  21   3   8          0.51         -5.90         8.96 o                         
  23   3   8         29.58         34.69        10.60 o                         
  25   3   8         10.90         -0.39         9.96 o                         
  27   3   8          1.27          2.42        11.10 o                         
  29   3   8        229.00        200.05        19.54 o                         
  31   3   8        198.63        193.29        21.69 o                         
  33   3   8         63.41         24.91        16.81 o                         
  35   3   8          0.44         13.50        17.44 o                         
  37   3   8        531.49        538.29        35.17 o                         
  39   3   8          0.08          3.50        22.16 o                         
 -44   4   8         69.99         58.60        29.27 o                         
 -42   4   8          3.80          0.08        23.91 o                         
 -40   4   8         50.18         33.82        23.56 o                         
 -38   4   8         64.05         50.79        23.01 o                         
 -36   4   8        879.82        941.03        49.21 o                         
 -34   4   8        868.59        876.59        40.83 o                         
 -32   4   8       1205.44       1175.85        43.03 o                         
 -30   4   8        478.83        495.36        29.92 o                         
 -28   4   8         50.87         29.83        12.81 o                         
 -26   4   8        116.94        105.32        14.34 o                         
 -24   4   8        452.55        452.68        28.10 o                         
 -22   4   8         38.92         46.28        10.91 o                         
 -20   4   8         99.92         33.28         9.07 o                         
 -18   4   8         35.33         15.64         8.05 o                         
 -16   4   8         83.61         52.41         9.63 o                         
 -14   4   8        320.67        256.49        15.04 o                         
 -12   4   8          1.72          1.73         5.94 o                         
 -10   4   8         59.50         61.68         8.41 o                         
  -8   4   8        140.62        109.47         8.77 o                         
  -6   4   8        495.03        512.27        24.49 o                         
  -4   4   8        294.03        283.79        17.51 o                         
  -2   4   8       2484.88       2502.59        49.56 o                         
   0   4   8         81.44         61.95        11.27 o                         
   2   4   8        885.61        904.72        22.11 o                         
   4   4   8        168.06        154.86        10.08 o                         
   6   4   8        514.85        537.23        17.68 o                         
   8   4   8         11.36          6.17         5.16 o                         
  10   4   8         43.82         28.46         8.65 o                         
  12   4   8        144.22        111.91        12.87 o                         
  14   4   8       1025.51        992.03        35.91 o                         
  16   4   8       1378.45       1457.54        45.61 o                         
  18   4   8       3151.24       3332.22        64.01 o                         
  20   4   8        740.78        804.61        36.95 o                         
  22   4   8        232.39        142.04        19.79 o                         
  24   4   8        116.07        101.63        19.36 o                         
  26   4   8        141.66         94.30        19.66 o                         
  28   4   8         90.60         78.49        21.08 o                         
  30   4   8        186.60        165.62        27.23 o                         
  32   4   8         79.59         49.72        19.02 o                         
  34   4   8        241.77        227.60        31.96 o                         
  36   4   8        159.83        216.04        33.22 o                         
 -41   5   8          0.48         -7.71        26.64 o                         
 -39   5   8          3.11          9.92        24.42 o                         
 -37   5   8          9.33          8.58        21.12 o                         
 -35   5   8        220.49        167.91        26.86 o                         
 -33   5   8        743.74        759.26        54.75 o                         
 -31   5   8        879.81        914.34        42.99 o                         
 -29   5   8         57.28         32.08        14.24 o                         
 -27   5   8          5.08         -3.82        11.67 o                         
 -25   5   8         22.38         21.95        11.93 o                         
 -23   5   8         58.29         41.65        12.17 o                         
 -21   5   8         44.11         27.36        11.81 o                         
 -19   5   8         61.00         69.58        12.67 o                         
 -17   5   8       3461.12       3719.20        61.00 o                         
 -15   5   8       4911.61       4909.71        67.23 o                         
 -13   5   8        201.52        225.74        20.79 o                         
 -11   5   8        797.52        805.32        23.72 o                         
  -9   5   8        868.16        910.44        33.53 o                         
  -7   5   8        834.12        851.45        25.53 o                         
  -5   5   8        307.37        295.95        21.64 o                         
  -3   5   8       1654.76       1701.88        42.46 o                         
  -1   5   8       1798.41       1753.41        29.72 o                         
   1   5   8        638.05        622.31        20.63 o                         
   3   5   8         42.68         41.38         6.68 o                         
   5   5   8        299.60        321.63        15.52 o                         
   7   5   8        634.49        683.47        23.10 o                         
   9   5   8        725.90        754.03        27.67 o                         
  11   5   8       2672.54       2950.32        54.22 o                         
  13   5   8        596.11        569.28        31.02 o                         
  15   5   8         19.40         13.96        12.18 o                         
  17   5   8         15.53         -4.94        11.44 o                         
  19   5   8         31.87         16.84        14.03 o                         
  21   5   8        134.40         79.29        19.81 o                         
  23   5   8        136.50        111.89        20.84 o                         
  25   5   8         18.64          9.89        15.94 o                         
  27   5   8         68.17         76.69        20.67 o                         
  29   5   8          0.04         -3.83        17.89 o                         
  31   5   8          7.19          7.55        21.35 o                         
  33   5   8        344.92        327.65        35.28 o                         
 -36   6   8         64.44         65.10        30.81 o                         
 -34   6   8        120.77        139.78        32.79 o                         
 -32   6   8          0.28         25.58        24.66 o                         
 -30   6   8         97.00         62.54        24.68 o                         
 -28   6   8        401.80        368.69        33.45 o                         
 -26   6   8        124.71        101.24        21.80 o                         
 -24   6   8          5.27         -6.74        14.35 o                         
 -22   6   8          5.32          4.34        14.54 o                         
 -20   6   8        113.10         98.46        17.06 o                         
 -18   6   8        207.25        168.43        23.57 o                         
 -16   6   8        113.97         86.92        13.15 o                         
 -14   6   8        538.83        566.83        22.84 o                         
 -12   6   8       4440.25       4901.94        61.70 o                         
 -10   6   8        576.62        619.22        19.22 o                         
  -8   6   8         29.70         22.01         7.71 o                         
  -6   6   8       1306.57       1399.74        42.93 o                         
  -4   6   8        871.41        892.93        27.16 o                         
  -2   6   8          1.35          4.75         7.42 o                         
   0   6   8        577.05        562.22        20.01 o                         
   2   6   8        749.59        770.56        20.44 o                         
   4   6   8          8.17          8.95         7.77 o                         
   6   6   8        612.17        591.71        22.55 o                         
   8   6   8        223.06        159.81        13.83 o                         
  10   6   8         65.10         65.37        15.96 o                         
  12   6   8          5.00          1.65        12.97 o                         
  14   6   8          5.21          0.67        13.49 o                         
  16   6   8         58.94         53.43        16.26 o                         
  18   6   8         59.87         27.95        15.58 o                         
  20   6   8          1.10          6.79        15.76 o                         
  22   6   8         69.80         55.27        19.48 o                         
  24   6   8          9.69         13.92        18.22 o                         
  26   6   8        134.24        124.45        25.01 o                         
  28   6   8          7.81          0.98        20.65 o                         
  30   6   8        488.13        663.94        45.27 o                         
 -31   7   8         22.26         65.71        31.05 o                         
 -29   7   8         34.37         18.36        25.74 o                         
 -27   7   8         21.61         38.86        24.40 o                         
 -25   7   8        351.38        405.22        34.76 o                         
 -23   7   8          0.02          1.15        15.73 o                         
 -21   7   8        386.18        418.73        33.74 o                         
 -19   7   8          0.35         -7.61        13.58 o                         
 -17   7   8          6.77          2.25        12.12 o                         
 -15   7   8        182.66        176.20        19.18 o                         
 -13   7   8        280.43        294.03        18.91 o                         
 -11   7   8         61.32         52.43        11.31 o                         
  -9   7   8          0.21          2.50        10.24 o                         
  -7   7   8         15.81          8.52        10.35 o                         
  -5   7   8          0.20          0.07         9.66 o                         
  -3   7   8        266.84        250.37        15.76 o                         
  -1   7   8         20.22         28.58         9.18 o                         
   1   7   8          0.17         -2.01         8.63 o                         
   3   7   8        321.00        356.22        21.95 o                         
   5   7   8         80.90         63.26        12.07 o                         
   7   7   8        212.12        219.08        24.05 o                         
   9   7   8        622.28        705.51        28.00 o                         
  11   7   8          8.87         22.93        16.14 o                         
  13   7   8        104.13         83.19        20.65 o                         
  15   7   8         97.13        121.98        22.47 o                         
  17   7   8         17.18          6.76        18.51 o                         
  19   7   8          2.87         -2.28        19.06 o                         
  21   7   8        279.73        280.46        30.73 o                         
  23   7   8        524.95        647.98        42.07 o                         
 -22   8   8          0.00         -2.86        20.13 o                         
 -20   8   8        315.47        355.38        31.33 o                         
 -18   8   8         47.36         30.27        18.03 o                         
 -16   8   8         39.82         40.31        17.54 o                         
 -14   8   8         32.60         29.45        15.88 o                         
 -12   8   8        302.96        333.80        23.90 o                         
 -10   8   8        684.02        771.00        30.54 o                         
  -8   8   8        382.55        411.34        31.12 o                         
  -6   8   8         74.60         57.76        16.46 o                         
  -4   8   8          8.92         19.91        14.85 o                         
  -2   8   8         29.04         15.44        12.76 o                         
   0   8   8         88.51        119.72        17.13 o                         
   2   8   8         26.14         26.73        14.78 o                         
   4   8   8         15.55         22.96        14.45 o                         
   6   8   8          7.38         -2.38        15.74 o                         
   8   8   8         12.88          5.58        16.48 o                         
  10   8   8         65.89         61.59        21.20 o                         
  12   8   8        127.75         97.10        23.65 o                         
  14   8   8         23.45         14.96        23.17 o                         
  16   8   8         22.12         33.68        24.68 o                         
 -47   1   9        105.13         84.70        29.44 o                         
 -45   1   9         19.07         15.17        21.68 o                         
 -43   1   9         71.13         30.43        21.63 o                         
 -41   1   9          1.21          3.82        16.90 o                         
 -39   1   9        165.90         84.98        20.08 o                         
 -37   1   9        111.90        111.11        18.54 o                         
 -35   1   9         89.76         75.75        15.18 o                         
 -33   1   9          0.06         -2.74        11.18 o                         
 -31   1   9        272.09        245.05        23.85 o                         
 -29   1   9        503.40        512.92        32.01 o                         
 -27   1   9       1350.98       1347.90        42.81 o                         
 -25   1   9       1839.37       1938.24        32.93 o                         
 -23   1   9        445.01        475.00        20.75 o                         
 -21   1   9        510.01        508.33        18.98 o                         
 -19   1   9         33.68         20.63         6.59 o                         
 -17   1   9        118.18        111.24        10.63 o                         
 -15   1   9         10.30          6.36         5.03 o                         
 -13   1   9        191.74        166.80        10.41 o                         
 -11   1   9        757.37        790.54        22.63 o                         
  -9   1   9       1801.65       1769.33        26.52 o                         
  -7   1   9         22.98         16.51         4.88 o                         
  -5   1   9        726.92        798.48        18.23 o                         
  -3   1   9        186.74        159.39         9.22 o                         
  -1   1   9         24.31         14.83         4.93 o                         
   1   1   9        371.47        360.31        12.43 o                         
   3   1   9         80.05         85.54         5.93 o                         
   5   1   9       2630.52       2668.13        31.22 o                         
   7   1   9       2703.55       2959.20        40.03 o                         
   9   1   9       1093.38       1128.58        23.97 o                         
  11   1   9        277.88        265.65        13.60 o                         
  13   1   9        649.89        680.84        22.40 o                         
  15   1   9       1478.28       1453.23        30.55 o                         
  17   1   9        134.69        130.46        11.67 o                         
  19   1   9        145.30        115.80        12.24 o                         
  21   1   9        423.82        371.50        20.35 o                         
  23   1   9         47.11         29.12        10.76 o                         
  25   1   9        790.93        708.11        28.90 o                         
  27   1   9        840.37        781.79        33.64 o                         
  29   1   9          3.28         -3.26        10.69 o                         
  31   1   9         52.78         54.77        14.54 o                         
  33   1   9         48.95         47.42        15.48 o                         
  35   1   9         17.18          7.74        15.10 o                         
  37   1   9        340.98        415.37        39.21 o                         
  39   1   9        420.53        505.27        36.60 o                         
 -46   2   9         25.27          3.80        23.47 o                         
 -44   2   9         31.01         10.97        21.89 o                         
 -42   2   9        409.80        421.12        38.59 o                         
 -40   2   9       1058.26       1126.49        59.34 o                         
 -38   2   9       2377.62       2670.63        62.43 o                         
 -36   2   9        927.46        985.64        40.51 o                         
 -34   2   9          0.98          7.98        13.41 o                         
 -32   2   9         53.02         52.28        14.74 o                         
 -30   2   9          5.93         -7.16        10.31 o                         
 -28   2   9        233.36        261.68        20.08 o                         
 -26   2   9        334.15        307.84        18.61 o                         
 -24   2   9        907.89        959.76        39.07 o                         
 -22   2   9        492.42        477.47        22.89 o                         
 -20   2   9        333.98        352.37        19.19 o                         
 -18   2   9        298.87        297.88        17.15 o                         
 -16   2   9       1969.72       1903.87        29.12 o                         
 -14   2   9        131.86        123.83         9.64 o                         
 -12   2   9        279.34        248.40        12.64 o                         
 -10   2   9        795.70        885.76        33.72 o                         
  -8   2   9       2803.50       2813.99        61.12 o                         
  -6   2   9        547.91        541.30        31.01 o                         
  -4   2   9        281.33        288.07        17.35 o                         
  -2   2   9        563.47        628.94        23.52 o                         
   0   2   9        120.24         97.43         6.87 o                         
   2   2   9        126.68        109.92         7.02 o                         
   4   2   9        901.61        984.55        18.35 o                         
   6   2   9        216.29        175.04         9.79 o                         
   8   2   9        118.56        121.78         9.55 o                         
  10   2   9       1980.25       2088.47        38.69 o                         
  12   2   9        353.43        319.16        15.29 o                         
  14   2   9       1392.30       1350.25        30.59 o                         
  16   2   9         30.36         23.23        10.51 o                         
  18   2   9         28.23         12.92        11.22 o                         
  20   2   9         27.24         13.29         9.98 o                         
  22   2   9        787.17        875.03        43.34 o                         
  24   2   9        147.05        154.75        17.46 o                         
  26   2   9        116.89         65.16        14.19 o                         
  28   2   9         44.77         18.58        13.69 o                         
  30   2   9          5.57         10.49        13.64 o                         
  32   2   9          4.97          0.66        14.95 o                         
  34   2   9          0.90         -1.74        16.16 o                         
  36   2   9          8.82          4.94        17.91 o                         
  38   2   9          1.61          4.22        21.66 o                         
 -45   3   9        538.39        717.94        53.88 o                         
 -43   3   9         53.68         72.93        28.13 o                         
 -41   3   9        698.61        757.61        56.48 o                         
 -39   3   9         74.28         44.19        21.94 o                         
 -37   3   9         28.95          6.63        18.60 o                         
 -35   3   9         12.42          4.57        15.27 o                         
 -33   3   9       1146.91       1137.56        42.67 o                         
 -31   3   9        197.37        194.10        19.80 o                         
 -29   3   9        400.82        423.84        24.35 o                         
 -27   3   9        360.26        278.61        21.98 o                         
 -25   3   9        909.40        911.79        31.50 o                         
 -23   3   9       1385.16       1386.71        34.15 o                         
 -21   3   9        173.49        133.95        11.95 o                         
 -19   3   9        313.22        325.29        17.84 o                         
 -17   3   9       1039.51       1052.60        26.65 o                         
 -15   3   9        420.60        486.54        20.03 o                         
 -13   3   9        302.49        304.31        17.23 o                         
 -11   3   9        200.33        184.78        16.37 o                         
  -9   3   9         42.64         34.71         9.06 o                         
  -7   3   9         91.55         72.93        10.56 o                         
  -5   3   9        335.15        353.06        18.50 o                         
  -3   3   9         64.40         53.41         8.41 o                         
  -1   3   9       2401.38       2403.17        43.73 o                         
   1   3   9         73.93         79.28         7.10 o                         
   3   3   9       4052.79       3964.46        45.64 o                         
   5   3   9        220.29        215.73        10.87 o                         
   7   3   9       4704.65       4730.65        49.98 o                         
   9   3   9        701.31        646.81        18.03 o                         
  11   3   9        153.25        145.63        13.86 o                         
  13   3   9         18.88         23.65         9.82 o                         
  15   3   9       1698.06       1892.85        54.18 o                         
  17   3   9       1135.01       1202.26        42.62 o                         
  19   3   9          4.42          4.76        10.67 o                         
  21   3   9         50.59         52.90        13.64 o                         
  23   3   9          1.14         -5.51        11.04 o                         
  25   3   9        230.22        170.51        21.66 o                         
  27   3   9        203.15        167.37        18.63 o                         
  29   3   9         90.47         61.83        15.60 o                         
  31   3   9         27.56          8.07        14.97 o                         
  33   3   9        120.04        114.83        20.97 o                         
  35   3   9          0.16         -7.93        18.13 o                         
  37   3   9         64.57         41.93        28.78 o                         
 -42   4   9         90.02         94.09        29.63 o                         
 -40   4   9        250.07        260.37        35.03 o                         
 -38   4   9        730.01        763.35        48.15 o                         
 -36   4   9        161.69         87.62        23.89 o                         
 -34   4   9        630.63        766.15        45.07 o                         
 -32   4   9         37.48         29.88        15.91 o                         
 -30   4   9        137.80         87.96        17.25 o                         
 -28   4   9         14.73         19.39        12.94 o                         
 -26   4   9         16.98          5.98        10.72 o                         
 -24   4   9         23.86          4.09        10.60 o                         
 -22   4   9        770.83        791.10        31.25 o                         
 -20   4   9        181.04        197.79        15.64 o                         
 -18   4   9        115.81        114.47        17.74 o                         
 -16   4   9         31.58         38.86         8.71 o                         
 -14   4   9          0.84         -1.03         6.51 o                         
 -12   4   9        323.59        333.01        22.41 o                         
 -10   4   9         79.31         64.76        10.78 o                         
  -8   4   9        556.37        593.18        27.20 o                         
  -6   4   9        714.20        748.51        30.38 o                         
  -4   4   9       1502.79       1613.52        42.76 o                         
  -2   4   9        694.39        728.19        28.53 o                         
   0   4   9       1940.50       2009.40        51.90 o                         
   2   4   9        535.51        467.01        19.60 o                         
   4   4   9          0.50         -3.53         5.86 o                         
   6   4   9        114.09        108.38        10.11 o                         
   8   4   9         67.10         62.42         7.77 o                         
  10   4   9        286.75        308.79        18.81 o                         
  12   4   9         24.09         16.29         9.88 o                         
  14   4   9          3.22          3.36        11.18 o                         
  16   4   9         13.59         18.17        12.79 o                         
  18   4   9        693.44        719.43        40.59 o                         
  20   4   9         43.25          8.99        13.35 o                         
  22   4   9        279.70        251.79        24.83 o                         
  24   4   9         83.12         87.59        19.09 o                         
  26   4   9         83.91         36.51        19.08 o                         
  28   4   9        334.78        428.47        35.44 o                         
  30   4   9          1.13          2.57        19.94 o                         
  32   4   9        434.21        472.78        38.34 o                         
  34   4   9        125.41        115.89        29.37 o                         
 -39   5   9          0.12          6.31        25.91 o                         
 -37   5   9         34.23         44.78        25.15 o                         
 -35   5   9         67.08         79.25        24.31 o                         
 -33   5   9         46.65         46.87        20.82 o                         
 -31   5   9         12.55         15.34        16.63 o                         
 -29   5   9          0.37         -4.52        14.00 o                         
 -27   5   9         61.17         82.65        17.01 o                         
 -25   5   9        348.66        271.41        20.92 o                         
 -23   5   9          0.94          2.08        11.18 o                         
 -21   5   9         65.60         69.50        13.90 o                         
 -19   5   9         37.17         37.78        11.07 o                         
 -17   5   9        715.24        721.42        23.17 o                         
 -15   5   9       1080.72       1111.78        48.78 o                         
 -13   5   9          0.00          3.06         6.45 o                         
 -11   5   9        303.59        326.26        26.52 o                         
  -9   5   9        642.32        664.68        26.67 o                         
  -7   5   9        643.10        649.49        22.31 o                         
  -5   5   9         15.98         12.90         7.73 o                         
  -3   5   9        377.68        400.31        19.50 o                         
  -1   5   9        153.83        119.43        13.04 o                         
   1   5   9        140.16        128.26        13.68 o                         
   3   5   9        211.29        219.22        12.99 o                         
   5   5   9         43.31         24.18         9.17 o                         
   7   5   9        103.68         93.22        11.39 o                         
   9   5   9        102.35        106.97        14.00 o                         
  11   5   9        487.65        494.05        26.07 o                         
  13   5   9        478.51        464.82        27.62 o                         
  15   5   9        160.60        160.42        20.32 o                         
  17   5   9         15.85          7.73        13.73 o                         
  19   5   9         41.84         45.56        17.05 o                         
  21   5   9        112.47        113.00        19.57 o                         
  23   5   9         79.95         80.65        19.65 o                         
  25   5   9          0.20          4.67        16.41 o                         
  27   5   9         17.80         31.26        19.78 o                         
  29   5   9        767.68        896.20        47.36 o                         
  31   5   9        100.92         66.58        23.99 o                         
 -34   6   9         83.43         81.22        30.68 o                         
 -32   6   9        148.10        165.75        33.10 o                         
 -30   6   9          0.23          0.29        22.13 o                         
 -28   6   9          6.86          0.05        18.77 o                         
 -26   6   9          7.31          2.40        17.58 o                         
 -24   6   9         17.99         30.95        16.69 o                         
 -22   6   9         20.36          7.33        12.97 o                         
 -20   6   9         30.83         26.19        10.69 o                         
 -18   6   9          0.89         -0.98         7.91 o                         
 -16   6   9        229.23        205.86        22.33 o                         
 -14   6   9        600.19        555.25        19.61 o                         
 -12   6   9       2129.85       2303.89        54.52 o                         
 -10   6   9        929.65        985.88        31.51 o                         
  -8   6   9        188.46        146.10        15.79 o                         
  -6   6   9         11.20          8.61         9.85 o                         
  -4   6   9         12.44          2.50        10.50 o                         
  -2   6   9        143.95        135.61        17.38 o                         
   0   6   9          6.17         14.36        11.07 o                         
   2   6   9        231.58        232.20        15.59 o                         
   4   6   9        392.37        357.54        25.35 o                         
   6   6   9        204.11        189.80        15.60 o                         
   8   6   9         87.23         73.96        11.36 o                         
  10   6   9        381.50        410.82        31.17 o                         
  12   6   9         24.37         22.79        15.36 o                         
  14   6   9        804.17       1044.59        44.54 o                         
  16   6   9        297.60        362.98        29.44 o                         
  18   6   9       1132.99       1182.03        48.92 o                         
  20   6   9        274.92        287.65        28.22 o                         
  22   6   9         95.03         77.60        22.51 o                         
  24   6   9        101.69        106.90        23.94 o                         
  26   6   9        112.34        101.09        25.30 o                         
  28   6   9         53.66         48.05        24.31 o                         
 -29   7   9         54.53         54.52        27.46 o                         
 -27   7   9        589.87        667.34        45.86 o                         
 -25   7   9         57.29         18.95        17.93 o                         
 -23   7   9          0.74          7.24        15.41 o                         
 -21   7   9        140.07        139.20        19.69 o                         
 -19   7   9         55.51         67.34        13.93 o                         
 -17   7   9         59.52         44.77        15.07 o                         
 -15   7   9          3.56         -2.83        11.34 o                         
 -13   7   9         15.68         14.39        10.95 o                         
 -11   7   9        164.53        153.13        14.50 o                         
  -9   7   9        103.74         61.32        18.34 o                         
  -7   7   9         37.47         17.24        15.79 o                         
  -5   7   9        103.76         80.15        16.62 o                         
  -3   7   9         14.66         -2.82        14.13 o                         
  -1   7   9         21.47          9.13         8.84 o                         
   1   7   9          7.86         -1.87         9.32 o                         
   3   7   9        196.89        206.46        17.69 o                         
   5   7   9         49.30         41.73        13.02 o                         
   7   7   9          9.30         -3.14        10.46 o                         
   9   7   9         35.88         43.76        14.78 o                         
  11   7   9          2.24         -0.97        15.28 o                         
  13   7   9          0.01         -3.62        15.96 o                         
  15   7   9        197.73        207.08        27.09 o                         
  17   7   9         33.96         32.97        20.59 o                         
  19   7   9        166.06        171.17        28.20 o                         
  21   7   9         61.26         34.95        23.28 o                         
 -20   8   9          7.08          8.44        18.90 o                         
 -18   8   9         16.00         31.03        18.07 o                         
 -16   8   9        110.81        114.22        20.22 o                         
 -14   8   9        524.40        620.07        37.51 o                         
 -12   8   9        765.57        825.72        40.26 o                         
 -10   8   9        375.06        456.54        23.29 o                         
  -8   8   9         28.22         44.79        15.05 o                         
  -6   8   9          6.94         15.34        14.78 o                         
  -4   8   9         12.24          8.75        11.51 o                         
  -2   8   9          2.25         -2.60        11.39 o                         
   0   8   9          6.00          5.65        12.86 o                         
   2   8   9          8.03         18.46        14.63 o                         
   4   8   9          0.21          3.05        14.95 o                         
   6   8   9         25.67         35.01        17.94 o                         
   8   8   9        277.69        285.96        24.82 o                         
  10   8   9         36.95         38.88        20.56 o                         
  12   8   9         88.54         92.62        24.40 o                         
 -46   0  10        150.72         72.18        42.86 o                         
 -44   0  10        322.88        441.27        63.70 o                         
 -42   0  10          5.61         -6.15        26.80 o                         
 -40   0  10        254.21        278.00        44.84 o                         
 -38   0  10        444.39        486.84        64.41 o                         
 -36   0  10        399.57        445.01        38.61 o                         
 -34   0  10        189.31        144.66        24.94 o                         
 -32   0  10         46.10         36.91        17.50 o                         
 -30   0  10         13.97         10.44        15.93 o                         
 -28   0  10        126.73         85.32        18.57 o                         
 -26   0  10         42.19         13.04        13.34 o                         
 -24   0  10       7622.05       7855.64       126.15 o                         
 -22   0  10        148.74        143.74        18.93 o                         
 -20   0  10      16713.61      17515.33       235.09 o                         
 -18   0  10        768.18        768.96        33.24 o                         
 -16   0  10        913.30        818.48        32.90 o                         
 -14   0  10         81.98         47.15        10.25 o                         
 -12   0  10        490.84        438.76        31.06 o                         
 -10   0  10        920.45        982.39        40.47 o                         
  -8   0  10        471.62        562.20        40.51 o                         
  -6   0  10         96.38         79.92        15.85 o                         
  -4   0  10       1594.12       1650.79        42.56 o                         
  -2   0  10          9.16         22.28        13.48 o                         
   0   0  10        689.57        761.47        39.95 o                         
   2   0  10          1.85         -5.01         5.77 o                         
   4   0  10        295.96        281.17        17.99 o                         
   6   0  10        223.42        195.51        15.01 o                         
   8   0  10          0.24          6.36         9.26 o                         
  10   0  10        509.27        549.88        30.55 o                         
  12   0  10         21.17         11.72        10.84 o                         
  14   0  10        283.50        249.22        20.44 o                         
  16   0  10       1399.66       1409.62        45.13 o                         
  18   0  10        822.85        784.04        45.78 o                         
  20   0  10         63.39         70.10        16.32 o                         
  22   0  10       4879.74       5209.99        98.17 o                         
  24   0  10        185.49        157.33        21.91 o                         
  26   0  10        970.89       1073.00        52.09 o                         
  28   0  10        885.49       1003.65        53.59 o                         
  30   0  10        250.04        278.60        31.78 o                         
  32   0  10         76.21         38.29        22.39 o                         
  34   0  10         81.36         48.29        24.59 o                         
  36   0  10         80.38         97.49        41.17 o                         
  38   0  10        487.61        552.04        74.42 o                         
 -47   1  10         85.28         55.46        58.87 o                         
 -45   1  10          2.89          4.48        23.44 o                         
 -43   1  10         34.83         29.21        22.68 o                         
 -41   1  10        105.49        107.24        24.82 o                         
 -39   1  10        461.89        546.69        42.52 o                         
 -37   1  10         37.90         31.01        17.79 o                         
 -35   1  10        216.58        207.79        20.04 o                         
 -33   1  10        325.26        335.56        21.70 o                         
 -31   1  10          2.98         -1.32         9.75 o                         
 -29   1  10        507.53        520.26        26.00 o                         
 -27   1  10        957.77        944.00        31.10 o                         
 -25   1  10        506.17        488.73        20.94 o                         
 -23   1  10        119.55        107.72        11.37 o                         
 -21   1  10          1.98          1.06         6.77 o                         
 -19   1  10       2368.66       2413.62        37.27 o                         
 -17   1  10          0.00          3.24         6.24 o                         
 -15   1  10         14.34          3.59         5.99 o                         
 -13   1  10       2845.63       2819.56        43.85 o                         
 -11   1  10        385.21        411.09        18.14 o                         
  -9   1  10       1093.91        985.98        23.03 o                         
  -7   1  10         40.16         23.01         5.95 o                         
  -5   1  10         11.66         11.44         5.13 o                         
  -3   1  10         18.38         12.12         5.86 o                         
  -1   1  10         30.42         40.41         7.10 o                         
   1   1  10         60.05         46.95         7.12 o                         
   3   1  10        341.52        319.71        14.14 o                         
   5   1  10        670.62        674.25        16.42 o                         
   7   1  10       1365.54       1520.93        33.19 o                         
   9   1  10        891.62        895.40        45.10 o                         
  11   1  10        430.15        365.14        19.44 o                         
  13   1  10        271.57        272.73        16.18 o                         
  15   1  10        231.70        234.71        15.31 o                         
  17   1  10        872.79        857.61        29.65 o                         
  19   1  10        258.55        283.39        18.07 o                         
  21   1  10        293.69        301.34        19.16 o                         
  23   1  10          1.06         -6.67         9.42 o                         
  25   1  10        562.12        478.25        24.56 o                         
  27   1  10        643.67        650.53        33.21 o                         
  29   1  10        134.84        170.24        21.42 o                         
  31   1  10         80.40         77.91        18.85 o                         
  33   1  10        525.62        537.24        33.57 o                         
  35   1  10         44.36         22.80        18.89 o                         
  37   1  10         63.87         58.53        22.85 o                         
 -46   2  10          0.71        -12.39        37.90 o                         
 -44   2  10        107.63        110.07        29.98 o                         
 -42   2  10        331.24        239.42        34.18 o                         
 -40   2  10        402.92        361.41        38.72 o                         
 -38   2  10         25.52         11.69        18.70 o                         
 -36   2  10        432.84        343.59        27.75 o                         
 -34   2  10        751.24        717.99        33.68 o                         
 -32   2  10        226.80        161.56        19.33 o                         
 -30   2  10        203.01        166.44        18.11 o                         
 -28   2  10          1.45          2.45        10.61 o                         
 -26   2  10          9.06          0.24         9.28 o                         
 -24   2  10         91.04         89.30        12.14 o                         
 -22   2  10         13.32         18.29         8.16 o                         
 -20   2  10        127.82        105.30        10.61 o                         
 -18   2  10        739.76        793.18        21.18 o                         
 -16   2  10       1361.03       1396.93        29.45 o                         
 -14   2  10         47.69         34.81         6.82 o                         
 -12   2  10        164.47        129.61        12.21 o                         
 -10   2  10       1051.28       1087.98        33.05 o                         
  -8   2  10       3602.89       3523.15        64.64 o                         
  -6   2  10        400.68        359.80        25.81 o                         
  -4   2  10        524.16        582.74        26.79 o                         
  -2   2  10        391.41        436.38        19.90 o                         
   0   2  10        116.10         84.88        10.15 o                         
   2   2  10         58.95         51.44         6.02 o                         
   4   2  10         42.86         35.79         6.24 o                         
   6   2  10       1224.08       1148.60        28.19 o                         
   8   2  10        355.44        329.65        16.87 o                         
  10   2  10       1658.60       1768.21        33.45 o                         
  12   2  10         52.46         46.99         9.65 o                         
  14   2  10       3432.69       3623.09        58.73 o                         
  16   2  10        821.67        823.43        34.37 o                         
  18   2  10        749.19        770.19        44.71 o                         
  20   2  10       1427.70       1486.38        50.59 o                         
  22   2  10        357.96        366.53        39.98 o                         
  24   2  10        288.44        311.20        24.80 o                         
  26   2  10         78.86         65.82        15.95 o                         
  28   2  10          0.28         10.32        14.63 o                         
  30   2  10         99.00         85.63        19.25 o                         
  32   2  10        136.89        140.09        23.48 o                         
  34   2  10         47.01         34.24        20.68 o                         
  36   2  10        409.05        463.86        36.79 o                         
 -43   3  10        101.90         70.17        29.61 o                         
 -41   3  10        966.19       1219.33        62.62 o                         
 -39   3  10        950.97       1131.07        58.24 o                         
 -37   3  10        556.01        531.01        38.90 o                         
 -35   3  10        395.57        401.48        31.84 o                         
 -33   3  10        307.59        280.17        25.09 o                         
 -31   3  10         21.90          7.41        13.20 o                         
 -29   3  10         69.49         48.11        13.62 o                         
 -27   3  10          0.01         -6.62        10.61 o                         
 -25   3  10        822.50        811.78        28.41 o                         
 -23   3  10       1277.44       1359.11        32.76 o                         
 -21   3  10        762.38        787.27        27.76 o                         
 -19   3  10       1341.13       1507.12        34.18 o                         
 -17   3  10       1077.91       1047.19        39.53 o                         
 -15   3  10        493.14        506.31        19.63 o                         
 -13   3  10        308.27        203.29        13.25 o                         
 -11   3  10        140.39         99.66        11.72 o                         
  -9   3  10        524.26        516.72        26.45 o                         
  -7   3  10          2.50         -4.62         7.26 o                         
  -5   3  10       5466.39       5849.47        72.64 o                         
  -3   3  10       6402.52       6675.83        79.98 o                         
  -1   3  10          0.40          1.09         5.52 o                         
   1   3  10        970.52        989.15        24.85 o                         
   3   3  10       1192.36       1193.46        25.07 o                         
   5   3  10        140.83        152.22        13.31 o                         
   7   3  10       1240.08       1290.29        24.32 o                         
   9   3  10       1348.22       1318.88        26.22 o                         
  11   3  10       5400.63       5791.36        77.06 o                         
  13   3  10       6064.17       6581.62       110.82 o                         
  15   3  10       1605.30       1717.16        59.16 o                         
  17   3  10       1225.99       1244.27        49.02 o                         
  19   3  10         68.68         45.92        15.48 o                         
  21   3  10         22.29         17.58        14.01 o                         
  23   3  10         46.53         26.80        15.56 o                         
  25   3  10         89.04         61.53        18.33 o                         
  27   3  10        152.00        209.37        26.80 o                         
  29   3  10         24.01          8.15        16.26 o                         
  31   3  10        413.84        443.21        41.45 o                         
  33   3  10          2.77          8.63        21.05 o                         
  35   3  10          2.74         21.79        25.09 o                         
 -42   4  10          0.15          0.00        80.63 o                         
 -40   4  10        731.18       1034.47        59.01 o                         
 -38   4  10        168.42        204.41        32.04 o                         
 -36   4  10        203.78        185.89        29.94 o                         
 -34   4  10         20.22         26.93        19.93 o                         
 -32   4  10         74.03         78.17        21.26 o                         
 -30   4  10         28.76         40.13        16.46 o                         
 -28   4  10          7.52          2.40        13.40 o                         
 -26   4  10         96.06        100.14        16.45 o                         
 -24   4  10        648.90        572.83        31.45 o                         
 -22   4  10         28.46         33.90        12.46 o                         
 -20   4  10        882.38        836.96        30.58 o                         
 -18   4  10          0.46         -5.83         8.14 o                         
 -16   4  10        214.25        253.33        24.88 o                         
 -14   4  10         57.11         49.39        11.72 o                         
 -12   4  10         11.23         -3.54         8.75 o                         
 -10   4  10         48.93         23.93         8.70 o                         
  -8   4  10        123.26        107.23        14.23 o                         
  -6   4  10         62.24         45.74        11.64 o                         
  -4   4  10        176.90        149.49        15.83 o                         
  -2   4  10         95.68         83.53        14.57 o                         
   0   4  10       1145.91       1240.08        30.44 o                         
   2   4  10        212.33        188.29        14.12 o                         
   4   4  10        207.86        220.53        12.40 o                         
   6   4  10        172.80        160.64        15.04 o                         
   8   4  10          3.84          0.40         6.36 o                         
  10   4  10        123.37        100.63        11.86 o                         
  12   4  10         34.57         34.70        12.27 o                         
  14   4  10          5.30         -4.06        11.41 o                         
  16   4  10         11.93         -0.51        12.27 o                         
  18   4  10          0.52          6.19        13.07 o                         
  20   4  10        127.32        131.92        20.39 o                         
  22   4  10        538.89        671.42        41.08 o                         
  24   4  10         19.67         13.32        18.94 o                         
  26   4  10         13.87         10.98        20.21 o                         
  28   4  10          0.01         -0.52        18.46 o                         
  30   4  10          5.90         -1.46        20.42 o                         
  32   4  10          8.80          5.16        23.04 o                         
 -37   5  10         16.80         32.97        25.54 o                         
 -35   5  10        363.03        381.08        36.27 o                         
 -33   5  10         25.58         35.60        21.82 o                         
 -31   5  10        164.83        167.60        26.27 o                         
 -29   5  10          4.88         15.08        15.97 o                         
 -27   5  10          2.33         -5.47        13.50 o                         
 -25   5  10         80.83         55.50        15.48 o                         
 -23   5  10         62.26         62.27        15.02 o                         
 -21   5  10        459.17        532.14        26.72 o                         
 -19   5  10        412.94        359.01        23.02 o                         
 -17   5  10          0.34          1.09         7.51 o                         
 -15   5  10        282.23        264.26        21.54 o                         
 -13   5  10        668.07        740.85        38.73 o                         
 -11   5  10         35.38         27.02        11.53 o                         
  -9   5  10         43.88         24.67        10.41 o                         
  -7   5  10        175.55        152.99        12.88 o                         
  -5   5  10        128.78        138.67        14.09 o                         
  -3   5  10         51.76         24.32        10.20 o                         
  -1   5  10          2.18         -2.52         8.86 o                         
   1   5  10          4.76         -0.98         9.18 o                         
   3   5  10        126.17        156.47        15.49 o                         
   5   5  10        512.49        496.26        28.21 o                         
   7   5  10         71.76         49.99         9.92 o                         
   9   5  10        125.90        120.40        15.36 o                         
  11   5  10         11.23         11.25        11.78 o                         
  13   5  10         20.40         19.81        13.45 o                         
  15   5  10          1.44         -0.62        12.87 o                         
  17   5  10        632.51        770.25        38.18 o                         
  19   5  10         70.19         56.48        19.13 o                         
  21   5  10        364.61        385.88        31.89 o                         
  23   5  10        182.89        179.53        26.86 o                         
  25   5  10        149.19        149.87        26.77 o                         
  27   5  10        167.94        138.71        27.59 o                         
  29   5  10         69.97         40.89        25.06 o                         
 -34   6  10        117.72        183.38        70.28 o                         
 -32   6  10         61.09         56.97        28.50 o                         
 -30   6  10         24.33        -13.26        23.39 o                         
 -28   6  10         59.47         52.09        22.85 o                         
 -26   6  10        561.68        527.22        33.62 o                         
 -24   6  10        660.98        761.97        34.46 o                         
 -22   6  10         20.33          6.26        13.56 o                         
 -20   6  10          1.57         -6.04        10.28 o                         
 -18   6  10       1179.53       1303.91        45.94 o                         
 -16   6  10        351.05        338.46        24.92 o                         
 -14   6  10        461.68        482.50        28.68 o                         
 -12   6  10        278.92        260.97        21.59 o                         
 -10   6  10       1409.74       1489.54        54.98 o                         
  -8   6  10       1984.09       2174.65        59.72 o                         
  -6   6  10        924.21        950.44        33.56 o                         
  -4   6  10          5.61         -6.68        11.02 o                         
  -2   6  10         89.62         73.26        15.11 o                         
   0   6  10       1178.04       1288.71        41.16 o                         
   2   6  10         97.86         77.56        16.11 o                         
   4   6  10        118.73         73.81        16.45 o                         
   6   6  10         21.09         22.97        10.00 o                         
   8   6  10        353.69        439.95        37.62 o                         
  10   6  10         76.31        113.31        17.18 o                         
  12   6  10         28.76         25.50        16.14 o                         
  14   6  10        132.67        171.48        22.84 o                         
  16   6  10         38.05         50.44        19.25 o                         
  18   6  10        110.16         72.68        22.35 o                         
  20   6  10        472.80        578.45        37.41 o                         
  22   6  10         23.30         36.73        21.14 o                         
  24   6  10         18.14         14.45        21.34 o                         
 -27   7  10         31.99         24.64        20.90 o                         
 -25   7  10         47.76         47.94        20.17 o                         
 -23   7  10        103.25         66.15        18.84 o                         
 -21   7  10        242.09        248.53        24.19 o                         
 -19   7  10          1.03         11.77        11.72 o                         
 -17   7  10         44.96         38.94        22.33 o                         
 -15   7  10        158.67        188.70        27.81 o                         
 -13   7  10         54.11         58.06        21.77 o                         
 -11   7  10        311.10        278.84        26.84 o                         
  -9   7  10         30.47         23.40        17.25 o                         
  -7   7  10         13.74         14.74        17.24 o                         
  -5   7  10        546.00        538.77        31.92 o                         
  -3   7  10        163.79        174.86        23.17 o                         
  -1   7  10        346.98        432.06        30.44 o                         
   1   7  10        297.90        273.27        26.12 o                         
   3   7  10         70.25         99.48        22.06 o                         
   5   7  10        585.61        678.31        38.31 o                         
   7   7  10        122.53        132.84        17.32 o                         
   9   7  10          5.23         -9.40        13.84 o                         
  11   7  10         29.50         16.78        16.54 o                         
  13   7  10         14.24         11.96        17.71 o                         
  15   7  10          4.12         -1.04        19.62 o                         
  17   7  10        111.47         82.15        23.69 o                         
  19   7  10         79.71        149.40        72.28 o                         
 -14   8  10          1.41         -0.20        26.95 o                         
 -12   8  10         40.71         66.79        30.31 o                         
 -10   8  10        109.21        133.05        28.76 o                         
  -8   8  10         10.96          4.37        22.69 o                         
  -6   8  10         95.41         76.87        25.83 o                         
  -4   8  10        134.51        128.61        27.91 o                         
  -2   8  10         48.74         62.39        24.79 o                         
   0   8  10         51.68         63.87        27.72 o                         
   2   8  10          1.10         -1.51        26.48 o                         
   4   8  10        245.56        224.92        36.48 o                         
   6   8  10       1013.80       1171.95        74.08 o                         
 -45   1  11        137.35         78.92        30.18 o                         
 -43   1  11          6.43         12.30        23.39 o                         
 -41   1  11         68.93         77.18        24.67 o                         
 -39   1  11         46.54         39.08        22.63 o                         
 -37   1  11          1.67         19.82        18.65 o                         
 -35   1  11         66.50         45.78        17.78 o                         
 -33   1  11       1353.57       1577.42        47.71 o                         
 -31   1  11         14.30         13.46        13.00 o                         
 -29   1  11        125.01         99.90        15.18 o                         
 -27   1  11       1246.75       1288.82        33.81 o                         
 -25   1  11         89.79         68.58        11.20 o                         
 -23   1  11         47.48         30.94         9.72 o                         
 -21   1  11        111.28        102.69        12.49 o                         
 -19   1  11         44.49         32.70         9.01 o                         
 -17   1  11       4558.66       4736.89        78.59 o                         
 -15   1  11       5157.92       5361.06        73.77 o                         
 -13   1  11        467.84        470.35        17.51 o                         
 -11   1  11        122.24         95.02         9.07 o                         
  -9   1  11        715.62        783.37        28.68 o                         
  -7   1  11        445.49        431.93        20.66 o                         
  -5   1  11         64.50         96.80        15.68 o                         
  -3   1  11          2.08         -0.52         7.49 o                         
  -1   1  11        154.76        192.23        17.07 o                         
   1   1  11         75.55         65.97         8.37 o                         
   3   1  11         29.33         17.52         6.86 o                         
   5   1  11        602.61        617.82        19.41 o                         
   7   1  11        278.30        263.87        14.59 o                         
   9   1  11          7.85         -1.27         7.59 o                         
  11   1  11         18.09          5.74         8.70 o                         
  13   1  11         44.34         31.14        10.41 o                         
  15   1  11        573.61        580.46        23.95 o                         
  17   1  11        733.68        780.15        30.80 o                         
  19   1  11        277.85        247.38        19.53 o                         
  21   1  11        192.39        168.73        17.85 o                         
  23   1  11        105.86         94.95        14.44 o                         
  25   1  11         16.11         10.84        12.01 o                         
  27   1  11        889.83        944.27        39.54 o                         
  29   1  11        148.89        148.53        21.43 o                         
  31   1  11         90.63        110.38        21.40 o                         
  33   1  11          9.09          9.53        18.34 o                         
  35   1  11         68.02         78.32        23.50 o                         
 -44   2  11          2.47         13.72        27.43 o                         
 -42   2  11          2.37         -0.01        24.53 o                         
 -40   2  11         96.59         44.21        24.13 o                         
 -38   2  11         12.00         13.81        20.20 o                         
 -36   2  11          5.70          0.98        17.71 o                         
 -34   2  11          3.46         -2.94        14.78 o                         
 -32   2  11        155.04        163.38        20.17 o                         
 -30   2  11         84.55         69.03        15.07 o                         
 -28   2  11        230.37        257.81        19.32 o                         
 -26   2  11         17.01          9.37        10.30 o                         
 -24   2  11         20.13         11.17         9.81 o                         
 -22   2  11        126.36        107.32        11.36 o                         
 -20   2  11          7.75          9.04         7.19 o                         
 -18   2  11         14.99          2.83         7.44 o                         
 -16   2  11        765.17        796.25        27.01 o                         
 -14   2  11         43.34         30.09        10.02 o                         
 -12   2  11         42.44         35.30        10.67 o                         
 -10   2  11         78.29         44.46        10.99 o                         
  -8   2  11        915.78        968.20        40.77 o                         
  -6   2  11         25.04          8.82        11.24 o                         
  -4   2  11        170.45        180.45        16.33 o                         
  -2   2  11         40.27         22.09         8.29 o                         
   0   2  11        196.29        193.16        14.88 o                         
   2   2  11        493.43        483.30        16.07 o                         
   4   2  11         72.07         68.91         8.65 o                         
   6   2  11         19.11         13.73         6.21 o                         
   8   2  11        435.17        345.09        16.55 o                         
  10   2  11       1346.40       1379.57        34.26 o                         
  12   2  11        148.11        117.46        14.49 o                         
  14   2  11       2437.59       2565.95        51.05 o                         
  16   2  11       2272.26       2477.19        47.91 o                         
  18   2  11       1094.84       1145.20        46.48 o                         
  20   2  11        545.50        526.16        33.17 o                         
  22   2  11          7.40         13.92        14.92 o                         
  24   2  11         52.46         47.68        17.64 o                         
  26   2  11          0.12          9.35        16.55 o                         
  28   2  11          5.99          3.99        17.45 o                         
  30   2  11          5.93          7.60        19.55 o                         
  32   2  11        598.42        663.24        42.78 o                         
  34   2  11        441.86        497.26        41.35 o                         
 -41   3  11         42.15         23.21        27.17 o                         
 -39   3  11        109.55        119.38        33.60 o                         
 -37   3  11        226.22        224.79        31.69 o                         
 -35   3  11         44.32         49.56        22.31 o                         
 -33   3  11         35.12         36.32        18.15 o                         
 -31   3  11          0.10         -0.49        13.83 o                         
 -29   3  11         42.49         28.49        14.90 o                         
 -27   3  11          1.48          4.31        12.19 o                         
 -25   3  11         56.20         34.54        12.08 o                         
 -23   3  11        598.37        618.78        34.23 o                         
 -21   3  11        387.31        362.67        20.46 o                         
 -19   3  11        359.62        341.12        23.59 o                         
 -17   3  11       1028.70       1016.76        48.62 o                         
 -15   3  11         46.24         37.11         9.03 o                         
 -13   3  11        457.91        378.50        21.16 o                         
 -11   3  11        350.00        356.65        18.99 o                         
  -9   3  11         40.42         20.05         9.00 o                         
  -7   3  11         55.78         46.09        12.04 o                         
  -5   3  11       1712.37       1791.18        48.11 o                         
  -3   3  11          0.00         -1.74         7.61 o                         
  -1   3  11        492.81        509.16        17.69 o                         
   1   3  11        102.20         97.94         9.89 o                         
   3   3  11       1876.95       1941.34        35.06 o                         
   5   3  11          6.83          0.86         7.15 o                         
   7   3  11       1132.13       1176.37        29.76 o                         
   9   3  11       1234.60       1283.59        28.79 o                         
  11   3  11       1677.94       1769.04        42.36 o                         
  13   3  11         17.74         13.16        11.91 o                         
  15   3  11         56.85         73.35        16.42 o                         
  17   3  11        136.11         75.28        18.34 o                         
  19   3  11         29.76         21.69        15.52 o                         
  21   3  11         48.70         22.94        15.89 o                         
  23   3  11        114.34        129.41        22.44 o                         
  25   3  11         49.07         17.93        18.58 o                         
  27   3  11          8.50          6.48        17.71 o                         
  29   3  11         74.16         63.14        22.18 o                         
  31   3  11         16.59         20.12        22.19 o                         
  33   3  11          3.54         12.44        23.73 o                         
 -40   4  11        139.46        125.18        33.30 o                         
 -38   4  11        384.77        470.52        59.19 o                         
 -36   4  11        266.19        267.92        34.39 o                         
 -34   4  11        249.43        275.63        33.64 o                         
 -32   4  11         32.77         30.79        19.13 o                         
 -30   4  11         18.96         -1.89        15.78 o                         
 -28   4  11          1.98         -7.14        13.12 o                         
 -26   4  11         18.47         18.81        13.14 o                         
 -24   4  11         63.69         47.76        14.27 o                         
 -22   4  11         29.76         27.54        12.22 o                         
 -20   4  11          7.85          4.12        10.48 o                         
 -18   4  11          0.02          8.71         8.46 o                         
 -16   4  11          0.36          0.38        11.01 o                         
 -14   4  11         21.86         26.47        11.42 o                         
 -12   4  11         59.87         54.16        13.05 o                         
 -10   4  11         37.44         27.75        11.78 o                         
  -8   4  11         32.64         22.39        11.53 o                         
  -6   4  11         18.14         13.14         9.51 o                         
  -4   4  11        141.31        136.93        14.80 o                         
  -2   4  11        158.46        157.78        15.27 o                         
   0   4  11        748.40        821.97        25.98 o                         
   2   4  11        788.82        833.30        30.73 o                         
   4   4  11        423.12        398.05        20.87 o                         
   6   4  11       1051.38       1020.68        39.43 o                         
   8   4  11          0.35         -2.86         7.37 o                         
  10   4  11        249.16        210.09        26.28 o                         
  12   4  11        448.93        471.45        31.32 o                         
  14   4  11        765.02        806.44        37.45 o                         
  16   4  11       1198.46       1266.77        47.71 o                         
  18   4  11         61.64         54.99        17.02 o                         
  20   4  11        179.47        154.77        22.78 o                         
  22   4  11        126.96        128.38        23.05 o                         
  24   4  11        389.02        389.92        35.24 o                         
  26   4  11        154.77        150.31        28.43 o                         
  28   4  11         68.20         36.28        24.41 o                         
  30   4  11         67.71         64.70        29.40 o                         
 -35   5  11        674.41        745.29        47.44 o                         
 -33   5  11         41.26         56.73        23.42 o                         
 -31   5  11         90.41         96.68        22.26 o                         
 -29   5  11         79.50         86.14        20.73 o                         
 -27   5  11        189.44        176.30        21.38 o                         
 -25   5  11         58.88         26.68        15.01 o                         
 -23   5  11         47.26         38.87        14.53 o                         
 -21   5  11        127.11         86.74        16.11 o                         
 -19   5  11       1227.08       1307.20        46.35 o                         
 -17   5  11        419.67        431.53        27.36 o                         
 -15   5  11        238.23        316.99        26.95 o                         
 -13   5  11        192.16        149.51        17.85 o                         
 -11   5  11          2.64         14.90        10.73 o                         
  -9   5  11        761.21        774.07        36.45 o                         
  -7   5  11        647.26        698.52        33.72 o                         
  -5   5  11        240.48        256.53        25.44 o                         
  -3   5  11        114.64        106.85        15.72 o                         
  -1   5  11         42.44         35.51        11.16 o                         
   1   5  11        100.35         78.63        13.59 o                         
   3   5  11        286.69        293.83        19.65 o                         
   5   5  11          0.29         -0.37        10.95 o                         
   7   5  11        698.56        697.06        27.10 o                         
   9   5  11        344.97        373.56        26.62 o                         
  11   5  11         22.61         19.81        13.15 o                         
  13   5  11        669.42        670.40        36.86 o                         
  15   5  11        150.76        160.99        20.98 o                         
  17   5  11         59.93         42.23        17.14 o                         
  19   5  11          9.14         28.53        17.24 o                         
  21   5  11        124.33        132.50        25.01 o                         
  23   5  11         41.27         37.51        20.54 o                         
  25   5  11        172.95        122.10        26.75 o                         
  27   5  11         69.32         52.65        25.17 o                         
 -30   6  11        135.17        104.89        32.02 o                         
 -28   6  11        211.49        254.65        27.47 o                         
 -26   6  11        108.69         94.58        22.86 o                         
 -24   6  11         96.87        100.17        21.00 o                         
 -22   6  11        276.32        369.36        29.50 o                         
 -20   6  11          0.07          3.44        16.17 o                         
 -18   6  11          4.78         -7.70        15.20 o                         
 -16   6  11        368.74        414.08        31.73 o                         
 -14   6  11         54.25         43.88        16.67 o                         
 -12   6  11       1784.19       2102.17        60.79 o                         
 -10   6  11        976.03        956.50        36.93 o                         
  -8   6  11        863.03        850.79        34.03 o                         
  -6   6  11        374.33        357.55        26.93 o                         
  -4   6  11          5.32          0.91        14.11 o                         
  -2   6  11         23.32         12.22        14.75 o                         
   0   6  11         21.84         12.08        14.83 o                         
   2   6  11          0.00          9.68        14.49 o                         
   4   6  11          0.01          2.81        15.25 o                         
   6   6  11        397.71        340.39        26.86 o                         
   8   6  11        305.75        324.38        28.25 o                         
  10   6  11        136.78        184.73        24.47 o                         
  12   6  11         11.51         18.72        18.67 o                         
  14   6  11         12.20         14.62        16.50 o                         
  16   6  11         10.84          7.76        19.04 o                         
  18   6  11          1.10          1.98        19.11 o                         
  20   6  11        596.31        683.29        44.50 o                         
  22   6  11         22.15          5.20        21.86 o                         
 -23   7  11        368.95        354.71        42.54 o                         
 -21   7  11        101.18         91.15        31.08 o                         
 -19   7  11          1.13        -19.36        23.84 o                         
 -17   7  11        431.52        520.39        45.52 o                         
 -15   7  11         26.99         54.27        27.10 o                         
 -13   7  11         24.02          4.31        22.93 o                         
 -11   7  11          0.86         -4.32        22.04 o                         
  -9   7  11         94.51         60.97        23.17 o                         
  -7   7  11        123.39         87.02        23.49 o                         
  -5   7  11        100.71        107.12        22.26 o                         
  -3   7  11         40.90         35.32        19.18 o                         
  -1   7  11        142.59        112.94        22.41 o                         
   1   7  11         21.10          6.74        17.41 o                         
   3   7  11         66.27         65.86        24.98 o                         
   5   7  11          0.00         11.71        22.08 o                         
   7   7  11          5.85         12.80        22.95 o                         
   9   7  11         14.63         12.64        23.78 o                         
  11   7  11         55.15         30.12        16.18 o                         
  13   7  11          6.93         -0.73        16.75 o                         
  15   7  11          6.78         16.01        27.45 o                         
 -44   0  12        494.61        614.53       135.18 o                         
 -42   0  12        163.82        179.08        48.63 o                         
 -40   0  12        424.97        533.62        65.97 o                         
 -38   0  12          1.37         -7.80        28.76 o                         
 -36   0  12        295.90        341.55        75.63 o                         
 -34   0  12        131.67        129.98        36.88 o                         
 -32   0  12        890.26        849.05        61.13 o                         
 -30   0  12       1074.96       1072.14        60.51 o                         
 -28   0  12          2.06         -7.93        16.07 o                         
 -26   0  12        194.28        157.37        22.79 o                         
 -24   0  12        129.17        159.11        21.99 o                         
 -22   0  12        125.65         85.95        17.26 o                         
 -20   0  12        695.65        617.59        30.83 o                         
 -18   0  12       1110.91       1455.15        57.02 o                         
 -16   0  12       8561.82       8891.04       151.78 o                         
 -14   0  12      17628.67      18587.42       292.35 o                         
 -12   0  12       8627.91       9454.31       190.19 o                         
 -10   0  12       1292.60       1335.95        60.28 o                         
  -8   0  12          2.53         -0.12        12.70 o                         
  -6   0  12        691.11        968.57        68.12 o                         
  -4   0  12         66.69         48.85        17.61 o                         
  -2   0  12         44.50         10.39        15.52 o                         
   0   0  12       3042.26       3042.93        84.59 o                         
   2   0  12       1882.10       2018.34       102.51 o                         
   4   0  12       1877.08       2192.73        69.25 o                         
   6   0  12        622.19        533.95        36.98 o                         
   8   0  12        528.78        525.84        35.39 o                         
  10   0  12        200.93        194.38        20.74 o                         
  12   0  12         39.68         19.01        15.12 o                         
  14   0  12        266.91        264.15        28.75 o                         
  16   0  12        219.83        177.00        32.59 o                         
  18   0  12       3762.93       3951.59       151.51 o                         
  20   0  12       1743.10       1838.71       111.30 o                         
  22   0  12         32.16         42.28        25.00 o                         
  24   0  12       1055.97       1130.00        78.24 o                         
  26   0  12         99.29         59.80        25.73 o                         
  28   0  12        787.55        745.92        58.05 o                         
  30   0  12         55.92         40.49        28.35 o                         
  32   0  12         65.60         71.69        33.21 o                         
  34   0  12        427.41        442.30        52.77 o                         
 -43   1  12        276.36        267.95        40.70 o                         
 -41   1  12         25.27         23.49        29.24 o                         
 -39   1  12          1.92         -8.57        21.98 o                         
 -37   1  12         71.35         88.62        27.89 o                         
 -35   1  12          2.52         -3.47        18.18 o                         
 -33   1  12         56.03         77.08        20.04 o                         
 -31   1  12         62.65         48.17        15.72 o                         
 -29   1  12        353.96        315.12        23.28 o                         
 -27   1  12        226.66        151.71        16.73 o                         
 -25   1  12        101.35         90.68        14.70 o                         
 -23   1  12        141.30        116.56        14.20 o                         
 -21   1  12         35.09         29.35        10.06 o                         
 -19   1  12        136.26         98.40        12.58 o                         
 -17   1  12        334.84        356.45        27.17 o                         
 -15   1  12        318.60        326.50        15.67 o                         
 -13   1  12       3611.18       3838.65        69.84 o                         
 -11   1  12        359.36        314.62        24.38 o                         
  -9   1  12        493.71        561.73        25.32 o                         
  -7   1  12          7.99         14.48         9.10 o                         
  -5   1  12         38.05         12.87         8.54 o                         
  -3   1  12        380.91        405.98        22.02 o                         
  -1   1  12        783.92        705.40        23.85 o                         
   1   1  12        632.23        623.61        18.77 o                         
   3   1  12        342.14        334.66        20.23 o                         
   5   1  12        654.73        662.94        28.07 o                         
   7   1  12          0.99         -0.51         7.48 o                         
   9   1  12        435.79        431.30        20.26 o                         
  11   1  12        170.88        141.90        14.25 o                         
  13   1  12        138.49        127.46        15.35 o                         
  15   1  12         44.97         49.57        13.36 o                         
  17   1  12         40.05         36.84        13.53 o                         
  19   1  12        453.88        433.55        27.44 o                         
  21   1  12        140.87        116.82        18.22 o                         
  23   1  12        456.24        368.59        27.81 o                         
  25   1  12         77.25         43.09        17.07 o                         
  27   1  12        273.97        302.67        32.80 o                         
  29   1  12        236.04        271.63        28.50 o                         
  31   1  12        307.69        218.53        25.29 o                         
  33   1  12        176.42        133.85        27.19 o                         
 -42   2  12        138.77        100.68        32.91 o                         
 -40   2  12         16.37         25.40        26.56 o                         
 -38   2  12         77.52         76.55        26.75 o                         
 -36   2  12         23.11         30.16        21.56 o                         
 -34   2  12         52.40         32.55        20.90 o                         
 -32   2  12        173.61        205.37        24.45 o                         
 -30   2  12         62.18         28.54        14.75 o                         
 -28   2  12         64.61         25.79        12.76 o                         
 -26   2  12         67.67         61.41        13.42 o                         
 -24   2  12        128.28        114.80        13.60 o                         
 -22   2  12        320.08        328.18        19.66 o                         
 -20   2  12         47.79         52.65        12.30 o                         
 -18   2  12        134.06        124.34        14.82 o                         
 -16   2  12        234.93        209.50        13.61 o                         
 -14   2  12         19.02         25.61        11.07 o                         
 -12   2  12       3584.09       3571.50        66.56 o                         
 -10   2  12        717.67        696.43        40.76 o                         
  -8   2  12        917.50        873.16        41.51 o                         
  -6   2  12       2358.22       2304.91        42.49 o                         
  -4   2  12         37.29         18.36         9.73 o                         
  -2   2  12        730.14        748.18        27.91 o                         
   0   2  12          7.50          8.98         8.58 o                         
   2   2  12        235.67        245.85        15.75 o                         
   4   2  12        116.20        112.14        11.84 o                         
   6   2  12         69.02         60.80         9.96 o                         
   8   2  12        188.04        199.47        16.91 o                         
  10   2  12         37.13         26.13        10.03 o                         
  12   2  12         16.27         -5.86         8.91 o                         
  14   2  12        943.74       1055.08        35.84 o                         
  16   2  12        569.46        550.62        26.03 o                         
  18   2  12         64.22         44.91        16.06 o                         
  20   2  12         92.76         60.95        17.63 o                         
  22   2  12         57.85         38.33        17.62 o                         
  24   2  12         13.30         13.94        17.37 o                         
  26   2  12          0.53          1.78        17.09 o                         
  28   2  12          0.43         -9.25        18.52 o                         
  30   2  12        884.34        816.72        47.29 o                         
  32   2  12         90.82         78.04        26.46 o                         
 -41   3  12          8.98         17.02        39.82 o                         
 -39   3  12        565.67        626.00        49.84 o                         
 -37   3  12        562.06        545.18        45.69 o                         
 -35   3  12        302.91        267.19        32.24 o                         
 -33   3  12         61.02         52.86        20.92 o                         
 -31   3  12        125.44         74.71        22.24 o                         
 -29   3  12        197.84        185.75        21.78 o                         
 -27   3  12         49.90         47.67        15.72 o                         
 -25   3  12         24.34         26.78        13.41 o                         
 -23   3  12         37.15         26.78        11.96 o                         
 -21   3  12        220.17        215.91        19.09 o                         
 -19   3  12        416.55        377.61        21.48 o                         
 -17   3  12        182.59        134.55        15.54 o                         
 -15   3  12         13.08          4.50        11.03 o                         
 -13   3  12        359.87        322.32        30.87 o                         
 -11   3  12        610.74        703.03        29.01 o                         
  -9   3  12          3.63          2.84         9.21 o                         
  -7   3  12        227.64        213.89        16.93 o                         
  -5   3  12        586.96        603.34        28.68 o                         
  -3   3  12        171.08        158.31        15.61 o                         
  -1   3  12        591.24        597.34        25.32 o                         
   1   3  12         40.11         36.86        10.58 o                         
   3   3  12        108.94         93.29         9.88 o                         
   5   3  12         75.83         55.18         9.61 o                         
   7   3  12        941.78       1036.86        29.59 o                         
   9   3  12        142.99        121.57        12.31 o                         
  11   3  12        119.88         94.27        11.50 o                         
  13   3  12         10.09          9.55        11.71 o                         
  15   3  12          1.08         -3.57        14.04 o                         
  17   3  12         44.67         16.08        15.36 o                         
  19   3  12        126.97        111.52        21.28 o                         
  21   3  12         30.10         33.28        18.73 o                         
  23   3  12         58.16         40.44        21.70 o                         
  25   3  12        419.70        564.47        38.17 o                         
  27   3  12         14.47          8.85        20.47 o                         
  29   3  12        127.78        103.56        26.92 o                         
  31   3  12         25.95          4.13        74.43 o                         
 -38   4  12        615.15        598.52        48.98 o                         
 -36   4  12        306.69        231.70        56.76 o                         
 -34   4  12        385.14        427.18        43.39 o                         
 -32   4  12         54.69         30.32        21.02 o                         
 -30   4  12          5.59          9.54        18.21 o                         
 -28   4  12         69.20         49.45        17.68 o                         
 -26   4  12        168.09        145.62        21.70 o                         
 -24   4  12        296.42        256.35        21.08 o                         
 -22   4  12        110.15         82.58        16.56 o                         
 -20   4  12         55.57         46.13        12.50 o                         
 -18   4  12        164.45        138.26        17.81 o                         
 -16   4  12        117.52        130.48        19.64 o                         
 -14   4  12         15.34         17.88        10.90 o                         
 -12   4  12         22.31          9.86        10.20 o                         
 -10   4  12         62.65         54.98        11.55 o                         
  -8   4  12        374.64        393.44        24.01 o                         
  -6   4  12         63.09         55.78        11.44 o                         
  -4   4  12        111.44         95.61        15.97 o                         
  -2   4  12         25.25         19.66         8.91 o                         
   0   4  12        204.39        159.72        13.46 o                         
   2   4  12        338.25        313.91        21.56 o                         
   4   4  12        224.13        236.19        17.14 o                         
   6   4  12        207.59        219.20        18.46 o                         
   8   4  12         33.77         11.53         9.29 o                         
  10   4  12        436.06        455.34        35.56 o                         
  12   4  12       2523.29       2826.22        63.42 o                         
  14   4  12        377.97        391.52        28.40 o                         
  16   4  12        354.31        389.24        29.36 o                         
  18   4  12        267.14        267.43        33.26 o                         
  20   4  12         69.40         27.31        18.31 o                         
  22   4  12        101.42         65.00        21.82 o                         
  24   4  12          0.18          8.18        19.05 o                         
  26   4  12          9.51         25.39        23.48 o                         
  28   4  12        317.56        348.79        42.97 o                         
 -33   5  12          4.86         -0.08        22.32 o                         
 -31   5  12         29.06          9.59        20.00 o                         
 -29   5  12        173.66        207.91        27.43 o                         
 -27   5  12         70.90        109.70        21.11 o                         
 -25   5  12         11.83         12.86        14.85 o                         
 -23   5  12        467.71        500.15        26.68 o                         
 -21   5  12       1005.73       1058.89        46.46 o                         
 -19   5  12        599.91        493.53        31.18 o                         
 -17   5  12        271.07        248.57        22.71 o                         
 -15   5  12        157.02        164.63        19.47 o                         
 -13   5  12         47.32         63.12        14.83 o                         
 -11   5  12         99.41        105.27        15.24 o                         
  -9   5  12        465.29        390.87        30.05 o                         
  -7   5  12       1807.11       1988.81        54.07 o                         
  -5   5  12        327.76        273.05        21.77 o                         
  -3   5  12          3.37         -3.78        11.74 o                         
  -1   5  12         25.36         15.11        11.40 o                         
   1   5  12        174.63        150.19        16.08 o                         
   3   5  12        350.97        395.35        25.01 o                         
   5   5  12        312.62        286.76        23.37 o                         
   7   5  12         21.48         17.67        18.64 o                         
   9   5  12        590.19        631.93        32.26 o                         
  11   5  12       1401.99       1615.90        58.75 o                         
  13   5  12        428.99        503.31        43.32 o                         
  15   5  12        631.60        724.46        50.31 o                         
  17   5  12        206.34        189.49        25.72 o                         
  19   5  12          6.25         24.50        18.65 o                         
  21   5  12         67.06         51.80        21.15 o                         
  23   5  12        208.94        199.91        29.19 o                         
 -28   6  12        352.33        430.67        37.25 o                         
 -26   6  12         10.03          7.75        16.56 o                         
 -24   6  12         19.07         46.83        26.65 o                         
 -22   6  12          0.07          3.86        23.50 o                         
 -20   6  12        423.28        509.24        36.71 o                         
 -18   6  12        836.12        985.84        48.89 o                         
 -16   6  12        830.93        950.74        61.08 o                         
 -14   6  12        299.09        194.46        26.68 o                         
 -12   6  12        576.06        651.67        44.44 o                         
 -10   6  12          4.94         -0.63        15.96 o                         
  -8   6  12        143.38        124.16        22.73 o                         
  -6   6  12        715.39        786.14        38.63 o                         
  -4   6  12        145.93        124.72        21.23 o                         
  -2   6  12        124.34        113.02        20.82 o                         
   0   6  12        244.44        235.98        24.66 o                         
   2   6  12        172.12        156.19        22.49 o                         
   4   6  12          0.20          1.42        16.35 o                         
   6   6  12        178.05        163.25        28.61 o                         
   8   6  12         69.58         69.53        24.34 o                         
  10   6  12        196.81        173.90        30.79 o                         
  12   6  12         11.04         24.76        17.81 o                         
  14   6  12         58.28         67.42        22.64 o                         
  16   6  12         70.32         49.10        21.49 o                         
  18   6  12        153.01        139.59        27.52 o                         
 -19   7  12        306.49        417.11        45.13 o                         
 -17   7  12          5.97         -4.03        25.76 o                         
 -15   7  12         18.22         17.55        26.04 o                         
 -13   7  12          9.70         29.29        25.72 o                         
 -11   7  12        408.55        436.56        42.01 o                         
  -9   7  12          0.66          6.65        22.45 o                         
  -7   7  12          6.59         -3.95        21.41 o                         
  -5   7  12          6.06          9.29        21.26 o                         
  -3   7  12         65.06         35.79        20.90 o                         
  -1   7  12         25.64         32.36        20.84 o                         
   1   7  12          3.20         -9.26        22.87 o                         
   3   7  12          5.95        -14.96        22.94 o                         
   5   7  12          0.09         -2.95        24.34 o                         
   7   7  12          9.13         -0.27        25.16 o                         
   9   7  12          0.01         -8.57        25.36 o                         
 -41   1  13         41.47         54.93        31.99 o                         
 -39   1  13         74.32         72.17        32.18 o                         
 -37   1  13        166.15        146.30        34.94 o                         
 -35   1  13        466.06        450.01        50.36 o                         
 -33   1  13        148.59        150.77        30.17 o                         
 -31   1  13          4.70         11.47        18.74 o                         
 -29   1  13         50.42         39.83        18.70 o                         
 -27   1  13         48.69         49.86        14.46 o                         
 -25   1  13        220.77        219.92        17.90 o                         
 -23   1  13        151.12        116.08        13.45 o                         
 -21   1  13        198.72        200.70        22.92 o                         
 -19   1  13        679.78        690.15        23.71 o                         
 -17   1  13         29.09         22.75        11.49 o                         
 -15   1  13         45.70         59.40        14.10 o                         
 -13   1  13        330.47        326.20        22.15 o                         
 -11   1  13        177.21        179.12        19.49 o                         
  -9   1  13        266.52        273.12        30.64 o                         
  -7   1  13        141.46        146.98        22.07 o                         
  -5   1  13        976.60        954.74        43.17 o                         
  -3   1  13        107.83         83.82        12.15 o                         
  -1   1  13        986.55        980.67        28.75 o                         
   1   1  13          1.29         -2.02         9.98 o                         
   3   1  13        714.48        718.99        28.80 o                         
   5   1  13        970.71        964.09        41.02 o                         
   7   1  13        125.99        110.98        14.64 o                         
   9   1  13         12.19         11.69         9.50 o                         
  11   1  13        257.36        238.21        17.28 o                         
  13   1  13         57.73         53.46        13.67 o                         
  15   1  13        264.16        253.34        22.90 o                         
  17   1  13         41.22         13.95        15.28 o                         
  19   1  13        308.52        300.62        32.26 o                         
  21   1  13        214.93        174.83        34.66 o                         
  23   1  13        634.48        574.49        40.26 o                         
  25   1  13         90.84         86.65        21.73 o                         
  27   1  13         23.74         24.62        20.92 o                         
  29   1  13         49.36         45.32        22.77 o                         
  31   1  13         23.80         16.78        32.65 o                         
 -40   2  13        290.13        257.36        51.43 o                         
 -38   2  13         35.51         37.66        26.50 o                         
 -36   2  13          2.30        -18.18        21.30 o                         
 -34   2  13        309.02        319.73        35.46 o                         
 -32   2  13        354.17        398.22        32.04 o                         
 -30   2  13         87.79         69.50        22.74 o                         
 -28   2  13          0.77         10.84        16.67 o                         
 -26   2  13       1471.76       1710.54        47.56 o                         
 -24   2  13         57.70         28.25        13.23 o                         
 -22   2  13        127.55         80.25        15.06 o                         
 -20   2  13         26.53         15.87        11.54 o                         
 -18   2  13         10.26          3.16        10.06 o                         
 -16   2  13        221.17        185.59        18.96 o                         
 -14   2  13         49.41         41.54        12.69 o                         
 -12   2  13        518.35        615.19        28.91 o                         
 -10   2  13        508.24        463.19        26.75 o                         
  -8   2  13        157.80         99.69        13.33 o                         
  -6   2  13         92.85        102.40        11.35 o                         
  -4   2  13         36.14         20.71        10.25 o                         
  -2   2  13        308.53        309.68        21.89 o                         
   0   2  13          5.98         -1.46         8.83 o                         
   2   2  13        131.83        133.16        16.78 o                         
   4   2  13         75.31         51.65        12.04 o                         
   6   2  13        428.57        436.39        25.47 o                         
   8   2  13         15.32          8.02        10.46 o                         
  10   2  13         20.66         17.23        10.89 o                         
  12   2  13         75.71         68.21        14.39 o                         
  14   2  13        785.05        915.28        39.80 o                         
  16   2  13         73.28         44.93        13.88 o                         
  18   2  13        205.01        191.77        24.26 o                         
  20   2  13         55.93         30.80        19.01 o                         
  22   2  13         35.07         29.94        19.36 o                         
  24   2  13         10.69         -0.65        18.15 o                         
  26   2  13         69.35         54.70        22.46 o                         
  28   2  13          7.42          2.70        21.23 o                         
 -39   3  13        262.57        339.05       130.25 o                         
 -37   3  13        167.80        154.06        33.68 o                         
 -35   3  13        202.97        187.94        31.94 o                         
 -33   3  13        279.59        289.11        34.32 o                         
 -31   3  13        212.48        188.80        25.89 o                         
 -29   3  13         38.37         26.30        17.62 o                         
 -27   3  13        114.52        123.01        19.64 o                         
 -25   3  13         27.90         41.38        15.35 o                         
 -23   3  13         85.36         74.10        15.00 o                         
 -21   3  13        104.89         80.80        17.32 o                         
 -19   3  13        858.23        779.16        30.94 o                         
 -17   3  13         29.88         18.20        13.65 o                         
 -15   3  13        154.40        147.63        18.43 o                         
 -13   3  13          2.64          3.36        10.91 o                         
 -11   3  13         54.38         53.91        13.08 o                         
  -9   3  13        195.78        202.37        18.04 o                         
  -7   3  13          2.33          7.97         9.61 o                         
  -5   3  13       1541.75       1598.20        43.48 o                         
  -3   3  13        687.87        722.02        41.04 o                         
  -1   3  13         38.63         32.86        12.00 o                         
   1   3  13         60.73         54.89        13.15 o                         
   3   3  13         68.00         61.45        13.53 o                         
   5   3  13        751.28        786.55        39.90 o                         
   7   3  13        304.21        283.96        20.34 o                         
   9   3  13        863.95        888.87        28.36 o                         
  11   3  13        719.63        761.80        29.53 o                         
  13   3  13        216.07        207.16        20.26 o                         
  15   3  13        151.21        146.38        21.62 o                         
  17   3  13         10.48         10.46        17.09 o                         
  19   3  13          1.97          3.86        17.63 o                         
  21   3  13         19.84         11.02        19.81 o                         
  23   3  13          5.09          0.57        19.58 o                         
  25   3  13          0.36         -4.41        21.37 o                         
  27   3  13          6.86         -5.19        23.38 o                         
 -36   4  13        213.19        188.13       107.51 o                         
 -34   4  13          8.99         11.34        24.73 o                         
 -32   4  13         17.64         25.91        24.09 o                         
 -30   4  13         23.32         14.26        19.21 o                         
 -28   4  13        254.77        305.46        28.34 o                         
 -26   4  13          8.40         -7.55        15.24 o                         
 -24   4  13        127.33        106.58        18.66 o                         
 -22   4  13         17.28         29.03        12.29 o                         
 -20   4  13          1.02         -9.40        12.87 o                         
 -18   4  13          8.29         16.31        12.54 o                         
 -16   4  13         28.33         29.28        14.57 o                         
 -14   4  13         12.96         15.04        13.69 o                         
 -12   4  13          6.40         14.02        12.82 o                         
 -10   4  13         30.07         38.45        13.42 o                         
  -8   4  13        827.75        879.40        42.89 o                         
  -6   4  13         95.04        107.02        20.05 o                         
  -4   4  13        505.87        487.82        26.12 o                         
  -2   4  13        222.53        210.63        19.90 o                         
   0   4  13        491.41        534.86        33.84 o                         
   2   4  13        503.53        470.12        20.20 o                         
   4   4  13          3.56          1.75        11.03 o                         
   6   4  13        292.49        314.67        34.01 o                         
   8   4  13         20.98         16.43        11.14 o                         
  10   4  13         79.66         81.65        20.54 o                         
  12   4  13         10.09          2.99        14.43 o                         
  14   4  13         43.27         34.26        17.15 o                         
  16   4  13         22.83         13.70        16.09 o                         
  18   4  13         78.85         76.46        21.39 o                         
  20   4  13          0.01          5.48        18.01 o                         
  22   4  13        163.06        143.72        25.86 o                         
  24   4  13        185.35        198.19        30.08 o                         
 -31   5  13          1.08        -10.43        19.37 o                         
 -29   5  13          0.01         -9.43        18.02 o                         
 -27   5  13         18.14         13.81        16.19 o                         
 -25   5  13         18.29          5.74        20.02 o                         
 -23   5  13         62.75         68.94        20.39 o                         
 -21   5  13        646.36        772.05        38.24 o                         
 -19   5  13        180.57        106.91        20.00 o                         
 -17   5  13        105.28         74.75        17.91 o                         
 -15   5  13        127.72        103.37        17.85 o                         
 -13   5  13         16.32         13.52        13.70 o                         
 -11   5  13         25.46          9.13        15.84 o                         
  -9   5  13        512.75        563.79        31.86 o                         
  -7   5  13          2.20          4.35        14.28 o                         
  -5   5  13          3.74         10.98        14.51 o                         
  -3   5  13         17.37          8.78        14.71 o                         
  -1   5  13        103.64        115.63        19.44 o                         
   1   5  13          1.24         -3.72        14.10 o                         
   3   5  13         21.71          2.54        15.33 o                         
   5   5  13        161.87        109.76        20.10 o                         
   7   5  13       1160.95       1221.01        84.01 o                         
   9   5  13         37.01         10.89        20.31 o                         
  11   5  13         86.75         80.33        19.77 o                         
  13   5  13        188.11        200.02        27.63 o                         
  15   5  13         75.73         54.09        20.41 o                         
  17   5  13         64.01         48.69        22.28 o                         
  19   5  13          7.45         11.21        20.64 o                         
 -24   6  13         12.56         -2.49        26.37 o                         
 -22   6  13          1.65         -7.88        24.92 o                         
 -20   6  13        192.18        112.71        29.01 o                         
 -18   6  13        311.31        248.05        30.56 o                         
 -16   6  13       1038.70       1132.83        51.86 o                         
 -14   6  13         59.51         39.87        21.68 o                         
 -12   6  13          2.35         -6.28        19.31 o                         
 -10   6  13         25.84         21.05        20.34 o                         
  -8   6  13          0.66        -11.57        17.07 o                         
  -6   6  13         57.57         50.00        20.48 o                         
  -4   6  13        142.92        108.19        22.05 o                         
  -2   6  13        378.55        454.21        31.31 o                         
   0   6  13         20.71         15.54        17.88 o                         
   2   6  13          6.24         -3.64        20.62 o                         
   4   6  13         37.20         29.10        22.65 o                         
   6   6  13         39.73         32.28        23.26 o                         
   8   6  13         25.62         29.41        24.59 o                         
  10   6  13         98.26         47.44        26.53 o                         
  12   6  13        307.86        240.91        36.96 o                         
  14   6  13         43.52         28.23        20.15 o                         
 -11   7  13         64.91         57.11        32.36 o                         
  -9   7  13         81.74         66.18        28.77 o                         
  -7   7  13         43.61         33.62        26.02 o                         
  -5   7  13         10.46         10.57        23.43 o                         
  -3   7  13          4.82          6.16        25.19 o                         
  -1   7  13         64.04         61.40        27.93 o                         
   1   7  13         19.93         14.80        34.14 o                         
 -40   0  14        638.27        684.30       194.34 o                         
 -38   0  14        152.68        129.51        49.44 o                         
 -36   0  14          3.76         -5.62        38.75 o                         
 -34   0  14         84.65          3.50        37.01 o                         
 -32   0  14        411.72        383.22        62.11 o                         
 -30   0  14        680.14        605.46        71.70 o                         
 -28   0  14        214.74        232.99        42.99 o                         
 -26   0  14        241.02        218.96        34.04 o                         
 -24   0  14          1.26          2.79        19.79 o                         
 -22   0  14        663.41        722.35        46.39 o                         
 -20   0  14        202.88        163.57        28.02 o                         
 -18   0  14       1143.64       1197.54        67.14 o                         
 -16   0  14       1896.69       2204.71        79.56 o                         
 -14   0  14          5.50         13.83        19.69 o                         
 -12   0  14         34.51         24.21        19.66 o                         
 -10   0  14        580.44        624.54        46.88 o                         
  -8   0  14         53.55         59.12        22.29 o                         
  -6   0  14          6.46          0.40        18.19 o                         
  -4   0  14         22.13         14.52        19.16 o                         
  -2   0  14         36.05         11.00        14.71 o                         
   0   0  14        292.01        210.95        37.30 o                         
   2   0  14       1891.93       1820.31        95.10 o                         
   4   0  14        151.84        116.55        31.39 o                         
   6   0  14        642.60        683.24        49.33 o                         
   8   0  14        104.49         72.57        25.09 o                         
  10   0  14        393.52        371.98        37.63 o                         
  12   0  14         87.77         69.30        21.12 o                         
  14   0  14        141.35         75.60        23.70 o                         
  16   0  14        172.94        149.16        31.04 o                         
  18   0  14        523.18        506.44        49.28 o                         
  20   0  14        215.09        173.74        42.37 o                         
  22   0  14          0.01        -12.03        24.51 o                         
  24   0  14         58.30         50.52        32.74 o                         
  26   0  14          0.09          0.05        30.32 o                         
  28   0  14         38.76         28.16        35.13 o                         
 -39   1  14        112.36         70.98        34.24 o                         
 -37   1  14          4.72         11.39        27.90 o                         
 -35   1  14         60.71         62.26        29.86 o                         
 -33   1  14        341.70        260.39        38.83 o                         
 -31   1  14          6.13         11.26        24.23 o                         
 -29   1  14          2.06         30.95        22.00 o                         
 -27   1  14          8.32         12.20        17.63 o                         
 -25   1  14         21.07          9.88        15.06 o                         
 -23   1  14         10.91         -0.29        13.26 o                         
 -21   1  14        341.68        377.20        29.36 o                         
 -19   1  14         44.86         29.12        15.09 o                         
 -17   1  14          0.84         -2.55        14.48 o                         
 -15   1  14          0.04         -6.02        14.18 o                         
 -13   1  14         15.81         13.44        14.69 o                         
 -11   1  14        174.77        180.54        23.53 o                         
  -9   1  14         30.09         20.30        14.30 o                         
  -7   1  14        450.66        443.59        31.70 o                         
  -5   1  14        551.68        537.80        32.60 o                         
  -3   1  14         67.01         61.27        13.78 o                         
  -1   1  14         21.62         29.96        14.80 o                         
   1   1  14        404.43        356.63        26.47 o                         
   3   1  14        409.60        422.87        35.72 o                         
   5   1  14         62.92         26.76        17.56 o                         
   7   1  14         41.05         20.48        15.14 o                         
   9   1  14        187.94        177.29        18.46 o                         
  11   1  14         26.27         20.82        11.87 o                         
  13   1  14         17.53         11.81        12.30 o                         
  15   1  14         17.42         19.73        15.87 o                         
  17   1  14         64.36         27.92        18.37 o                         
  19   1  14         29.01          5.92        18.65 o                         
  21   1  14         85.32         76.87        24.82 o                         
  23   1  14        141.08         95.02        27.64 o                         
  25   1  14          9.26         12.06        23.26 o                         
  27   1  14          1.08         -0.65        24.70 o                         
 -38   2  14         26.87         18.49        30.77 o                         
 -36   2  14         12.69          3.11        27.56 o                         
 -34   2  14         14.03         25.87        26.95 o                         
 -32   2  14          0.81         10.48        25.15 o                         
 -30   2  14          7.48          1.43        20.22 o                         
 -28   2  14          1.53        -15.59        17.26 o                         
 -26   2  14        313.31        277.16        29.75 o                         
 -24   2  14        472.35        460.78        34.18 o                         
 -22   2  14        122.42        106.37        17.14 o                         
 -20   2  14          5.86         -0.38        11.82 o                         
 -18   2  14          2.26          4.37        12.40 o                         
 -16   2  14        224.74        184.25        19.46 o                         
 -14   2  14        200.14        198.90        18.09 o                         
 -12   2  14       1846.44       1948.73        54.86 o                         
 -10   2  14          8.52          8.74        16.85 o                         
  -8   2  14         17.52          7.15        13.99 o                         
  -6   2  14         24.76          5.54        12.11 o                         
  -4   2  14        154.02        157.32        14.32 o                         
  -2   2  14        326.81        339.59        21.95 o                         
   0   2  14          5.72         -2.10         8.85 o                         
   2   2  14          3.15         -4.08        11.16 o                         
   4   2  14         17.44         11.82        14.92 o                         
   6   2  14         67.97         52.48        15.11 o                         
   8   2  14         89.35         72.22        16.48 o                         
  10   2  14        143.27         97.01        17.31 o                         
  12   2  14       1492.57       1541.63        45.84 o                         
  14   2  14       1095.65       1057.88        48.57 o                         
  16   2  14        509.41        459.15        33.47 o                         
  18   2  14         26.45         31.82        18.03 o                         
  20   2  14        102.64        113.95        24.34 o                         
  22   2  14          2.26         -3.72        18.71 o                         
  24   2  14          4.50          2.24        20.80 o                         
  26   2  14        191.36        123.20        29.90 o                         
 -35   3  14         27.30         23.03        30.11 o                         
 -33   3  14         44.00         55.72        30.52 o                         
 -31   3  14         28.62         62.44        26.80 o                         
 -29   3  14        105.80         76.04        25.18 o                         
 -27   3  14        569.02        566.14        42.20 o                         
 -25   3  14        488.82        509.64        36.32 o                         
 -23   3  14        304.67        292.36        31.11 o                         
 -21   3  14        784.50        873.55        45.86 o                         
 -19   3  14         25.91          5.81        16.11 o                         
 -17   3  14          2.02          3.12        14.51 o                         
 -15   3  14        115.49        129.87        21.57 o                         
 -13   3  14         17.78         17.58        12.66 o                         
 -11   3  14        192.69        156.88        17.87 o                         
  -9   3  14       1616.55       1719.79        41.72 o                         
  -7   3  14       1129.15       1156.83        46.21 o                         
  -5   3  14        319.22        353.81        21.96 o                         
  -3   3  14        339.08        332.45        23.28 o                         
  -1   3  14         11.71          5.63        11.89 o                         
   1   3  14        386.07        455.38        34.98 o                         
   3   3  14        467.33        445.94        40.55 o                         
   5   3  14        837.66        872.11        44.82 o                         
   7   3  14       1721.46       1706.12        91.23 o                         
   9   3  14       2678.70       2891.89        56.17 o                         
  11   3  14       1612.50       1721.24        46.51 o                         
  13   3  14        351.27        372.45        34.77 o                         
  15   3  14          3.02          4.42        15.76 o                         
  17   3  14         28.91         10.16        17.00 o                         
  19   3  14        172.36        167.45        26.62 o                         
  21   3  14        274.78        359.50        36.67 o                         
  23   3  14         98.32         99.42        28.49 o                         
 -32   4  14         58.17        122.62        37.79 o                         
 -30   4  14          2.57         -9.33        21.38 o                         
 -28   4  14         37.49         19.10        22.30 o                         
 -26   4  14          0.32        -13.35        15.83 o                         
 -24   4  14         15.71          9.28        19.66 o                         
 -22   4  14          1.82          3.99        17.72 o                         
 -20   4  14          3.44        -10.66        16.71 o                         
 -18   4  14          1.38          4.68        16.10 o                         
 -16   4  14         22.63         18.42        17.72 o                         
 -14   4  14          9.45         11.35        14.91 o                         
 -12   4  14        223.56        206.04        21.97 o                         
 -10   4  14         16.25         29.73        14.50 o                         
  -8   4  14         84.58         39.55        14.28 o                         
  -6   4  14        177.45        174.46        20.67 o                         
  -4   4  14        147.31        123.84        21.91 o                         
  -2   4  14          1.65         -5.65        15.08 o                         
   0   4  14         15.40          4.16        15.10 o                         
   2   4  14          0.01         -3.79        17.03 o                         
   4   4  14          4.33         -4.26        16.11 o                         
   6   4  14         82.51         73.79        20.68 o                         
   8   4  14         83.99         81.71        21.68 o                         
  10   4  14         14.29          0.54        14.76 o                         
  12   4  14         98.50         88.53        22.29 o                         
  14   4  14         25.63         39.58        18.79 o                         
  16   4  14          2.91        -15.24        17.60 o                         
  18   4  14        113.17        115.46        25.99 o                         
  20   4  14          0.05          2.27        21.16 o                         
 -27   5  14        118.38        107.63        32.15 o                         
 -25   5  14         19.92         14.82        26.59 o                         
 -23   5  14        251.41        291.79        58.19 o                         
 -21   5  14          0.00         -8.97        21.98 o                         
 -19   5  14        461.31        586.77        44.66 o                         
 -17   5  14        153.85        152.95        29.17 o                         
 -15   5  14          7.57          9.85        21.29 o                         
 -13   5  14          0.54          0.60        20.72 o                         
 -11   5  14        308.49        377.39        36.45 o                         
  -9   5  14        204.98        132.95        26.45 o                         
  -7   5  14          6.37          3.70        17.90 o                         
  -5   5  14         72.32        119.35        23.77 o                         
  -3   5  14        377.76        379.04        32.90 o                         
  -1   5  14         35.72         29.73        19.19 o                         
   1   5  14        143.82        161.50        26.93 o                         
   3   5  14        273.39        299.75        31.04 o                         
   5   5  14         15.31         15.12        20.87 o                         
   7   5  14        454.73        387.68        40.09 o                         
   9   5  14         13.19          8.34        21.79 o                         
  11   5  14         61.57         34.03        24.57 o                         
  13   5  14        228.12        148.49        36.70 o                         
  15   5  14          2.57          6.06        21.97 o                         
 -20   6  14        558.41        314.65       155.84 o                         
 -18   6  14        118.20         69.26        34.54 o                         
 -16   6  14        236.94        241.26        38.59 o                         
 -14   6  14        385.38        330.57        38.35 o                         
 -12   6  14        469.63        397.84        39.34 o                         
 -10   6  14        625.24        733.10        49.25 o                         
  -8   6  14          4.19          2.29        21.64 o                         
  -6   6  14        184.33        132.06        28.44 o                         
  -4   6  14        191.00        149.82        28.63 o                         
  -2   6  14        330.04        302.23        45.33 o                         
   0   6  14          5.77         13.87        25.40 o                         
   2   6  14         20.79         28.54        26.80 o                         
   4   6  14         34.46          2.88        26.76 o                         
   6   6  14          0.31        -12.00        25.36 o                         
   8   6  14         28.43          3.58        28.20 o                         
 -37   1  15        128.01        -14.47        78.56 o                         
 -35   1  15        519.22        613.23        60.96 o                         
 -33   1  15        185.64        167.98        37.79 o                         
 -31   1  15         76.73         37.36        30.98 o                         
 -29   1  15          5.70         17.23        26.92 o                         
 -27   1  15         10.90         27.17        25.23 o                         
 -25   1  15          2.40          6.46        20.70 o                         
 -23   1  15        448.00        429.72        37.57 o                         
 -21   1  15        758.15        777.68        48.21 o                         
 -19   1  15        340.21        271.30        30.90 o                         
 -17   1  15       1129.84       1222.51        58.32 o                         
 -15   1  15         56.45         37.76        19.42 o                         
 -13   1  15        725.28        752.66        42.58 o                         
 -11   1  15         71.98         27.16        17.20 o                         
  -9   1  15        346.50        336.56        29.35 o                         
  -7   1  15         70.18         73.61        20.00 o                         
  -5   1  15        160.60        127.85        18.04 o                         
  -3   1  15         20.17         18.76        12.26 o                         
  -1   1  15          2.66         -4.16        12.85 o                         
   1   1  15         42.55         63.35        22.48 o                         
   3   1  15          0.00        -13.42        16.82 o                         
   5   1  15        128.93        115.60        26.61 o                         
   7   1  15         61.74         46.97        24.28 o                         
   9   1  15        100.62        102.30        20.94 o                         
  11   1  15         71.29         68.50        19.04 o                         
  13   1  15        134.04        101.56        20.39 o                         
  15   1  15         11.54          2.94        16.45 o                         
  17   1  15        273.23        317.67        43.56 o                         
  19   1  15         51.77         70.49        23.78 o                         
  21   1  15        625.92        624.82        44.56 o                         
  23   1  15         25.41          9.18        24.97 o                         
 -34   2  15          2.83          1.46        28.63 o                         
 -32   2  15        643.95        967.14        66.42 o                         
 -30   2  15         33.41         48.41        28.44 o                         
 -28   2  15        129.21        127.84        28.54 o                         
 -26   2  15         79.24         77.24        21.73 o                         
 -24   2  15         11.82         -1.65        16.86 o                         
 -22   2  15         96.14         83.34        21.24 o                         
 -20   2  15         23.97         13.69        16.29 o                         
 -18   2  15         22.92         -0.25        18.62 o                         
 -16   2  15         19.64         46.17        22.73 o                         
 -14   2  15         17.87         14.43        18.64 o                         
 -12   2  15          4.18         16.92        18.60 o                         
 -10   2  15        204.32        208.62        37.53 o                         
  -8   2  15         16.60          6.51        15.70 o                         
  -6   2  15          2.87         -9.32        14.53 o                         
  -4   2  15        121.78        106.87        19.44 o                         
  -2   2  15         11.47          9.79        12.30 o                         
   0   2  15         25.63         22.21        24.20 o                         
   2   2  15          8.03          3.56        13.08 o                         
   4   2  15        757.13        697.74        41.00 o                         
   6   2  15         94.55         63.48        20.89 o                         
   8   2  15        441.65        390.35        34.91 o                         
  10   2  15         79.03         67.17        21.45 o                         
  12   2  15        752.49        733.18        43.56 o                         
  14   2  15       1994.24       2382.62        83.70 o                         
  16   2  15          4.79         -1.75        19.32 o                         
  18   2  15         28.09         28.23        21.60 o                         
  20   2  15          0.16         -1.17        22.26 o                         
  22   2  15         37.75         11.04        25.47 o                         
 -33   3  15         33.08         32.44        39.61 o                         
 -31   3  15          0.94          4.95        27.62 o                         
 -29   3  15        150.80        172.07        31.58 o                         
 -27   3  15        468.61        547.35        38.15 o                         
 -25   3  15         75.67         81.36        25.97 o                         
 -23   3  15         13.96         27.34        21.88 o                         
 -21   3  15        268.87        258.10        33.89 o                         
 -19   3  15        128.71        113.06        23.48 o                         
 -17   3  15         78.17         64.86        18.69 o                         
 -15   3  15          0.01          7.12        14.88 o                         
 -13   3  15         19.48         24.56        15.68 o                         
 -11   3  15        235.34        225.48        22.87 o                         
  -9   3  15        427.48        407.60        27.39 o                         
  -7   3  15         80.20         56.29        15.77 o                         
  -5   3  15        213.23        176.24        19.82 o                         
  -3   3  15        765.86        888.12        43.88 o                         
  -1   3  15         55.24         59.58        16.69 o                         
   1   3  15         32.79         23.71        17.56 o                         
   3   3  15        126.32         58.09        20.23 o                         
   5   3  15        806.03        804.31        44.99 o                         
   7   3  15        638.45        746.50        43.65 o                         
   9   3  15         63.89         48.12        20.26 o                         
  11   3  15         62.05         40.78        21.26 o                         
  13   3  15        201.74        170.46        29.12 o                         
  15   3  15         27.19          2.30        18.47 o                         
  17   3  15          0.51         -2.66        19.83 o                         
  19   3  15          0.96         -6.99        20.07 o                         
 -28   4  15         29.64         19.94        30.98 o                         
 -26   4  15          2.64          2.56        26.22 o                         
 -24   4  15          1.45          1.09        24.42 o                         
 -22   4  15         11.46          8.73        23.83 o                         
 -20   4  15        289.97        336.47        37.83 o                         
 -18   4  15        184.83        228.60        31.84 o                         
 -16   4  15          0.98         -4.37        19.42 o                         
 -14   4  15        400.11        496.74        42.53 o                         
 -12   4  15          7.35          2.97        19.10 o                         
 -10   4  15          0.15         -3.99        17.80 o                         
  -8   4  15          0.59         -1.14        18.27 o                         
  -6   4  15         53.92         39.12        19.75 o                         
  -4   4  15          6.58         20.71        18.18 o                         
  -2   4  15        105.75        100.73        21.84 o                         
   0   4  15         69.56         83.36        24.17 o                         
   2   4  15        130.18        144.24        26.73 o                         
   4   4  15         67.15         21.89        21.88 o                         
   6   4  15         79.31         51.34        25.62 o                         
   8   4  15        605.96        612.97        48.25 o                         
  10   4  15        472.65        540.70        47.47 o                         
  12   4  15          1.76          8.36        19.40 o                         
  14   4  15          2.72          0.18        21.27 o                         
  16   4  15          0.15         -2.67        22.57 o                         
 -23   5  15        201.49        192.21        37.57 o                         
 -21   5  15        120.66         75.18        30.77 o                         
 -19   5  15        355.54        277.59        44.70 o                         
 -17   5  15         12.49          1.72        25.13 o                         
 -15   5  15          6.64          2.81        24.10 o                         
 -13   5  15        766.00        861.15        55.18 o                         
 -11   5  15        194.10        118.90        29.08 o                         
  -9   5  15         14.10          1.55        21.93 o                         
  -7   5  15         31.49          8.87        20.68 o                         
  -5   5  15          2.10          5.27        20.46 o                         
  -3   5  15        229.12        164.98        28.05 o                         
  -1   5  15        120.48        114.55        25.74 o                         
   1   5  15         52.69         55.84        29.71 o                         
   3   5  15        582.12        698.00        57.46 o                         
   5   5  15         95.90        110.60        32.54 o                         
   7   5  15         25.76         20.52        27.58 o                         
   9   5  15        142.51        125.90        34.71 o                         
  -6   6  15        103.83         97.17        76.49 o                         
 -32   0  16         66.65         29.50        48.83 o                         
 -30   0  16         70.58         56.71        49.62 o                         
 -28   0  16        498.20        532.49        81.46 o                         
 -26   0  16        270.41        373.67        81.66 o                         
 -24   0  16        423.12        355.91        69.76 o                         
 -22   0  16       1334.79       1193.77       111.77 o                         
 -20   0  16       1723.79       1664.65       115.31 o                         
 -18   0  16       4721.51       5297.61       172.93 o                         
 -16   0  16       3138.34       3362.36       366.27 o                         
 -14   0  16        495.78        384.32       122.85 o                         
 -12   0  16          6.88         21.53        32.62 o                         
 -10   0  16        217.08        220.95        65.12 o                         
  -8   0  16         80.64         58.50        37.48 o                         
  -6   0  16        420.85        307.46        85.90 o                         
  -4   0  16       2990.65       3406.63       242.92 o                         
  -2   0  16        160.02        116.09        38.22 o                         
   0   0  16         75.25         57.00        34.81 o                         
   2   0  16        698.87        610.13        69.14 o                         
   4   0  16         53.01         24.02        33.32 o                         
   6   0  16          1.34          9.24        48.11 o                         
   8   0  16          7.13        -16.03        32.97 o                         
  10   0  16         31.60         15.01        44.57 o                         
  12   0  16        155.37         90.23        41.07 o                         
  14   0  16        700.82        785.62        79.87 o                         
  16   0  16        802.63        917.01        85.84 o                         
  18   0  16       1070.86       1137.26       110.76 o                         
  20   0  16         16.25         11.63        37.12 o                         
 -33   1  16         90.18         54.82        34.77 o                         
 -31   1  16         42.32         41.99        35.35 o                         
 -29   1  16         61.94         49.01        33.30 o                         
 -27   1  16          0.92         -5.86        28.69 o                         
 -25   1  16        201.67        217.56        69.42 o                         
 -23   1  16        123.67        100.11        32.95 o                         
 -21   1  16        441.36        453.35        53.78 o                         
 -19   1  16        497.26        448.05        49.15 o                         
 -17   1  16        209.42        162.30        34.72 o                         
 -15   1  16        624.12        651.48        54.06 o                         
 -13   1  16        485.25        501.35        48.42 o                         
 -11   1  16         55.77         72.97        26.55 o                         
  -9   1  16         50.68         30.38        23.78 o                         
  -7   1  16         72.50         55.52        21.04 o                         
  -5   1  16          4.12         15.01        16.93 o                         
  -3   1  16         92.55         87.23        28.41 o                         
  -1   1  16        103.68         40.47        24.28 o                         
   1   1  16        554.13        548.25        50.77 o                         
   3   1  16          2.15          3.06        24.47 o                         
   5   1  16         25.31         -2.76        23.86 o                         
   7   1  16         47.36         25.57        28.05 o                         
   9   1  16         77.17         36.38        29.15 o                         
  11   1  16         84.23         72.77        33.53 o                         
  13   1  16         16.72         -3.67        24.56 o                         
  15   1  16         83.60         66.19        25.94 o                         
  17   1  16          0.63         -4.83        21.75 o                         
  19   1  16         13.53         15.22        24.00 o                         
 -32   2  16          0.11        -12.40        66.16 o                         
 -30   2  16         32.49         46.92        32.05 o                         
 -28   2  16          4.20         15.89        27.90 o                         
 -26   2  16         19.41         22.22        26.95 o                         
 -24   2  16          2.19         15.16        25.50 o                         
 -22   2  16          0.12         -8.68        24.35 o                         
 -20   2  16          0.33         -2.03        24.54 o                         
 -18   2  16         26.55         28.47        25.38 o                         
 -16   2  16          9.15         12.89        23.19 o                         
 -14   2  16        121.94        159.00        38.64 o                         
 -12   2  16        150.34        187.10        30.62 o                         
 -10   2  16        562.06        684.50        46.48 o                         
  -8   2  16        190.91        234.30        31.74 o                         
  -6   2  16        588.58        764.20        47.00 o                         
  -4   2  16          3.14          0.57        16.29 o                         
  -2   2  16         34.65         25.40        24.76 o                         
   0   2  16          0.09          1.03        24.18 o                         
   2   2  16          0.30         -1.05        25.01 o                         
   4   2  16         70.36        113.45        36.97 o                         
   6   2  16        199.94        265.72        47.02 o                         
   8   2  16        181.46        127.90        44.48 o                         
  10   2  16        103.89        103.48        38.28 o                         
  12   2  16         43.58          2.45        32.90 o                         
  14   2  16         25.44         29.18        29.07 o                         
  16   2  16         87.83         77.86        27.57 o                         
  18   2  16          4.14         10.86        26.20 o                         
 -29   3  16          9.41         10.34        78.56 o                         
 -27   3  16          8.83         -9.52        26.85 o                         
 -25   3  16        346.53        404.49        45.41 o                         
 -23   3  16          0.03         -4.05        24.34 o                         
 -21   3  16         39.66         47.42        27.69 o                         
 -19   3  16        162.50        197.39        30.96 o                         
 -17   3  16         20.09         36.76        22.67 o                         
 -15   3  16         39.65         71.77        24.22 o                         
 -13   3  16         41.62         27.96        21.79 o                         
 -11   3  16         59.96         35.46        21.30 o                         
  -9   3  16        149.84        163.86        26.65 o                         
  -7   3  16          2.11         14.18        18.89 o                         
  -5   3  16          5.08         -1.05        17.70 o                         
  -3   3  16          3.33         12.19        19.79 o                         
  -1   3  16          0.67         -0.21        22.90 o                         
   1   3  16        351.11        382.64        67.03 o                         
   3   3  16        224.09        220.71        36.98 o                         
   5   3  16          6.40          8.29        24.75 o                         
   7   3  16         20.64          8.55        31.02 o                         
   9   3  16         18.68         11.62        33.29 o                         
  11   3  16          4.71         -1.37        32.52 o                         
  13   3  16         72.12         63.01        30.88 o                         
  15   3  16        161.58        138.84        37.44 o                         
 -24   4  16        285.01        234.78        43.37 o                         
 -22   4  16          1.63         -5.73        28.02 o                         
 -20   4  16          9.94         21.14        28.37 o                         
 -18   4  16          3.57         10.07        28.21 o                         
 -16   4  16         58.59         68.35        31.64 o                         
 -14   4  16         10.60         21.84        28.24 o                         
 -12   4  16          2.70          6.11        26.20 o                         
 -10   4  16         38.76         48.48        27.59 o                         
  -8   4  16          0.26          2.09        24.90 o                         
  -6   4  16         21.42         30.24        24.52 o                         
  -4   4  16         31.14         32.52        25.51 o                         
  -2   4  16         14.11         -3.33        22.66 o                         
   0   4  16         38.37         22.67        24.36 o                         
   2   4  16          1.71         -1.27        23.07 o                         
   4   4  16        299.41        256.46        41.10 o                         
   6   4  16        829.75       1019.97        70.85 o                         
   8   4  16        167.15         97.55        43.04 o                         
  10   4  16        250.87        160.07        48.91 o                         
 -15   5  16        177.35         95.10        90.97 o                         
 -13   5  16        200.42        167.93        40.32 o                         
 -11   5  16        510.70        581.77        54.53 o                         
  -9   5  16        103.77        103.13        34.38 o                         
  -7   5  16         11.80         20.33        29.26 o                         
  -5   5  16          2.50          0.97        27.26 o                         
  -3   5  16          2.20          8.54        28.78 o                         
  -1   5  16         77.31         83.05        34.79 o                         
   1   5  16        175.14        158.19        55.79 o                         
 -27   1  17          4.04         18.69        34.09 o                         
 -25   1  17        102.30        156.10        43.29 o                         
 -23   1  17         23.60          1.24        28.86 o                         
 -21   1  17         69.30         11.15        29.25 o                         
 -19   1  17        250.91        249.54        44.05 o                         
 -17   1  17         29.08         16.87        28.42 o                         
 -15   1  17          1.12         -1.54        25.91 o                         
 -13   1  17          0.70         11.44        25.71 o                         
 -11   1  17          5.34         38.26        28.47 o                         
  -9   1  17         15.82          7.92        20.69 o                         
  -7   1  17          2.43          7.25        19.97 o                         
  -5   1  17         21.46          7.83        24.79 o                         
  -3   1  17        671.78        878.05        68.55 o                         
  -1   1  17        868.42        952.92        72.70 o                         
   1   1  17          1.46          0.47        27.23 o                         
   3   1  17         12.42          4.80        28.59 o                         
   5   1  17          0.00         -3.80        30.07 o                         
   7   1  17         56.02         31.76        33.94 o                         
   9   1  17         10.42         16.62        33.36 o                         
  11   1  17        118.39         66.94        40.18 o                         
  13   1  17          1.79         13.35        35.89 o                         
 -26   2  17         15.73         11.94        31.19 o                         
 -24   2  17         31.46         47.45        32.67 o                         
 -22   2  17        128.42         85.90        33.12 o                         
 -20   2  17          0.56         18.13        26.35 o                         
 -18   2  17        153.82         87.74        32.93 o                         
 -16   2  17         46.81         37.56        29.91 o                         
 -14   2  17        296.83        253.12        64.24 o                         
 -12   2  17        157.19        104.34        28.58 o                         
 -10   2  17          3.00         -0.88        22.10 o                         
  -8   2  17         45.69         38.10        22.82 o                         
  -6   2  17        120.21         88.29        32.03 o                         
  -4   2  17         32.78         40.35        29.88 o                         
  -2   2  17          5.07          7.52        25.57 o                         
   0   2  17        276.89        304.46        49.05 o                         
   2   2  17         64.59         35.78        28.35 o                         
   4   2  17         10.38         -1.51        30.48 o                         
   6   2  17          7.77          9.52        33.89 o                         
   8   2  17        121.18         91.25        38.93 o                         
  10   2  17        408.33        458.54        92.51 o                         
  12   2  17         12.39         -5.24        36.16 o                         
 -23   3  17          4.04         14.74        37.11 o                         
 -21   3  17          2.72         -2.54        29.13 o                         
 -19   3  17         47.23         51.19        31.91 o                         
 -17   3  17         53.68         47.96        33.90 o                         
 -15   3  17          1.01        -18.04        26.05 o                         
 -13   3  17        327.76        434.68        47.28 o                         
 -11   3  17        310.05        343.90        42.94 o                         
  -9   3  17         92.45         60.37        29.79 o                         
  -7   3  17        153.99        117.45        38.04 o                         
  -5   3  17        347.37        329.12        48.05 o                         
  -3   3  17         33.20         25.26        31.36 o                         
  -1   3  17        296.29        324.80        43.75 o                         
   1   3  17         25.85         12.40        27.77 o                         
   3   3  17         52.27         30.18        29.87 o                         
   5   3  17         20.29         26.59        35.28 o                         
   7   3  17        362.67        385.12        57.26 o                         
 -16   4  17          1.26        -14.47        70.29 o                         
 -14   4  17        408.02        377.33        48.54 o                         
 -12   4  17          7.53         24.01        30.99 o                         
 -10   4  17          3.19         -1.76        33.21 o                         
  -8   4  17          6.26         -1.58        32.04 o                         
  -6   4  17         56.06         54.41        36.52 o                         
  -4   4  17          0.28         -6.23        32.92 o                         
  -2   4  17          4.21          1.06        30.52 o                         
   0   4  17          1.00         -1.03        34.53 o                         
 -22   0  18        407.88        405.88        80.65 o                         
 -20   0  18        385.80        475.06       142.65 o                         
 -18   0  18          2.20          0.59        44.66 o                         
 -16   0  18         14.09         35.46        43.78 o                         
 -14   0  18          0.24         -8.06        41.72 o                         
 -12   0  18        207.89        247.50        64.50 o                         
 -10   0  18          9.71         13.69        41.72 o                         
  -8   0  18         69.46         44.01        46.03 o                         
  -6   0  18          4.35          4.03        43.15 o                         
  -4   0  18         18.08         10.07        43.58 o                         
  -2   0  18        181.97        182.15        62.98 o
[truncated: 3,079 more chars]
